# Supplementary material for: Deep learning-aided inter-species-comparison reveals shared and distinct molecular patterns in cynomolgus monkey and humans following non-specific T cell activation
Source: Front Immunol. 2025 Dec 12;16:1603716. doi: 10.3389/fimmu.2025.1603716 (PMC12741143; doi:10.3389/fimmu.2025.1603716)
Supplement: Supplementary file 2 [file Table1.xlsx]

## Sheet: Supplementary Table 1
seurat_gene	Gene stable ID	Gene stable ID version	Gene start (bp)	Gene end (bp)	Chromosome/scaffold name	Gene description	Gene name	Source of gene name	Source (gene)	HGNC symbol	Ensembl Canonical2	EntrezGene transcript name ID	Gene Synonym2	Human gene stable ID	Human gene name	Human orthology confidence [0 low, 1 high]	human_samename_only10x	max_expression_cyno	max_expression_human	ortho_1to1_cyno2human	ortho_1to1_human2cyno
A4GALT	ENSMFAG00000030432	ENSMFAG00000030432.2	8196933	8222581	10	alpha 1,4-galactosyltransferase (P blood group) [Source:HGNC Symbol;Acc:HGNC:18149]	A4GALT	HGNC Symbol	ensembl	A4GALT	1			ENSG00000128274	A4GALT	1	FALSE	0.343688		TRUE	TRUE
AAAS	ENSMFAG00000039804	ENSMFAG00000039804.2	52410853	52428223	11	aladin WD repeat nucleoporin [Source:HGNC Symbol;Acc:HGNC:13666]	AAAS	HGNC Symbol	ensembl	AAAS	1			ENSG00000094914	AAAS	1	FALSE	0.106284	0.115882	TRUE	TRUE
AACS	ENSMFAG00000028497	ENSMFAG00000028497.2	124412240	124494560	11	acetoacetyl-CoA synthetase [Source:HGNC Symbol;Acc:HGNC:21298]	AACS	HGNC Symbol	ensembl	AACS	1			ENSG00000081760	AACS	1	FALSE	0.258344	0.129464	TRUE	TRUE
AAGAB	ENSMFAG00000040550	ENSMFAG00000040550.2	43879254	43940571	7	alpha and gamma adaptin binding protein [Source:HGNC Symbol;Acc:HGNC:25662]	AAGAB	HGNC Symbol	ensembl	AAGAB	1			ENSG00000103591	AAGAB	1	FALSE	0.224429	0.588295	TRUE	TRUE
AAK1	ENSMFAG00000032641	ENSMFAG00000032641.2	38503089	38682981	13	AP2 associated kinase 1 [Source:HGNC Symbol;Acc:HGNC:19679]	AAK1	HGNC Symbol	ensembl	AAK1	1			ENSG00000115977	AAK1	1	FALSE	2.25753	3.73488	TRUE	TRUE
AAMDC	ENSMFAG00000034422	ENSMFAG00000034422.2	68635160	68729518	14	adipogenesis associated Mth938 domain containing [Source:HGNC Symbol;Acc:HGNC:30205]	AAMDC	HGNC Symbol	ensembl	AAMDC	1			ENSG00000087884	AAMDC	1	FALSE	0.358084	0.271295	TRUE	TRUE
AAMP	ENSMFAG00000034415	ENSMFAG00000034415.2	106085289	106091232	12	angio associated migratory cell protein [Source:HGNC Symbol;Acc:HGNC:18]	AAMP	HGNC Symbol	ensembl	AAMP	1			ENSG00000127837	AAMP	1	FALSE	0.225482	0.31315	TRUE	TRUE
AAR2	ENSMFAG00000030564	ENSMFAG00000030564.2	68830395	68864792	10	AAR2 splicing factor [Source:HGNC Symbol;Acc:HGNC:15886]	AAR2	HGNC Symbol	ensembl	AAR2	1			ENSG00000131043	AAR2	1	FALSE	0.158911	0.21092	TRUE	TRUE
AARS1	ENSMFAG00000002309	ENSMFAG00000002309.2	60001320	60037983	20	alanyl-tRNA synthetase 1 [Source:HGNC Symbol;Acc:HGNC:20]	AARS1	HGNC Symbol	ensembl	AARS1	1			ENSG00000090861	AARS1	1	FALSE	0.25147	0.341995	TRUE	TRUE
AARS2	ENSMFAG00000037353	ENSMFAG00000037353.2	125064539	125114059	4	alanyl-tRNA synthetase 2, mitochondrial [Source:HGNC Symbol;Acc:HGNC:21022]	AARS2	HGNC Symbol	ensembl	AARS2	1			ENSG00000124608	AARS2	1	FALSE	0.0750665	0.0891968	TRUE	TRUE
ENSMFAG00000034389	ENSMFAG00000034389	ENSMFAG00000034389.2	53260139	53274743	16	alanyl-tRNA synthetase domain containing 1 [Source:HGNC Symbol;Acc:HGNC:28417]	AARSD1	HGNC Symbol	ensembl	AARSD1	1			ENSG00000266967	AARSD1	1	FALSE	0.206595	0.243284	TRUE	TRUE
AASDH	ENSMFAG00000033449	ENSMFAG00000033449.2	77688122	77733489	5	aminoadipate-semialdehyde dehydrogenase [Source:HGNC Symbol;Acc:HGNC:23993]	AASDH	HGNC Symbol	ensembl	AASDH	1			ENSG00000157426	AASDH	1	FALSE	0.117254	0.216489	TRUE	TRUE
AASDHPPT	ENSMFAG00000046243	ENSMFAG00000046243.2	96960944	96995333	14	aminoadipate-semialdehyde dehydrogenase-phosphopantetheinyl transferase [Source:HGNC Symbol;Acc:HGNC:14235]	AASDHPPT	HGNC Symbol	ensembl	AASDHPPT	1			ENSG00000149313	AASDHPPT	1	FALSE	0.23862	0.259871	TRUE	TRUE
AASS	ENSMFAG00000038411	ENSMFAG00000038411.2	149603062	149660531	3	aminoadipate-semialdehyde synthase [Source:HGNC Symbol;Acc:HGNC:17366]	AASS	HGNC Symbol	ensembl	AASS	1			ENSG00000008311	AASS	1	FALSE	0.0909043	0.0879095	TRUE	TRUE
AATF	ENSMFAG00000003108	ENSMFAG00000003108.2	33241004	33392144	16	apoptosis antagonizing transcription factor [Source:HGNC Symbol;Acc:HGNC:19235]	AATF	HGNC Symbol	ensembl	AATF	1			ENSG00000275700	AATF	1	FALSE	0.829929	0.965292	TRUE	TRUE
ENSMFAG00000053931	ENSMFAG00000053931	ENSMFAG00000053931.1	94941	110400	JAANEP010001194.1				ensembl		1			ENSG00000181409	AATK	0	FALSE	0.0607479	0.460549	TRUE	TRUE
ABAT	ENSMFAG00000032053	ENSMFAG00000032053.2	8572080	8675000	20	4-aminobutyrate aminotransferase [Source:HGNC Symbol;Acc:HGNC:23]	ABAT	HGNC Symbol	ensembl	ABAT	1			ENSG00000183044	ABAT	1	FALSE	0.198145	0.446358	TRUE	TRUE
ABCA1	ENSMFAG00000002145	ENSMFAG00000002145.2	35716401	35863184	15	ATP binding cassette subfamily A member 1 [Source:HGNC Symbol;Acc:HGNC:29]	ABCA1	HGNC Symbol	ensembl	ABCA1	1			ENSG00000165029	ABCA1	1	FALSE	0.693421	0.819444	TRUE	TRUE
ABCA10	ENSMFAG00000003350	ENSMFAG00000003350.2	64921838	64997952	16	ATP binding cassette subfamily A member 10 [Source:HGNC Symbol;Acc:HGNC:30]	ABCA10	HGNC Symbol	ensembl	ABCA10	1			ENSG00000154263	ABCA10	1	FALSE	0.0308452	0.131978	TRUE	TRUE
ABCA3	ENSMFAG00000033360	ENSMFAG00000033360.2	2219220	2268686	20	ATP binding cassette subfamily A member 3 [Source:HGNC Symbol;Acc:HGNC:33]	ABCA3	HGNC Symbol	ensembl	ABCA3	1			ENSG00000167972	ABCA3	1	FALSE	0.0773415	0.428748	TRUE	TRUE
ABCA5	ENSMFAG00000041992	ENSMFAG00000041992.2	65017542	65095570	16	ATP binding cassette subfamily A member 5 [Source:HGNC Symbol;Acc:HGNC:35]	ABCA5	HGNC Symbol	ensembl	ABCA5	1			ENSG00000154265	ABCA5	1	FALSE	0.165088	0.537178	TRUE	TRUE
ABCA6	ENSMFAG00000003737	ENSMFAG00000003737.2	64857548	64917055	16	ATP binding cassette subfamily A member 6 [Source:HGNC Symbol;Acc:HGNC:36]	ABCA6	HGNC Symbol	ensembl	ABCA6	1			ENSG00000154262	ABCA6	1	FALSE	0.0431124	0.0399446	TRUE	TRUE
ABCA7	ENSMFAG00000003292	ENSMFAG00000003292.2	802133	826570	19	ATP binding cassette subfamily A member 7 [Source:HGNC Symbol;Acc:HGNC:37]	ABCA7	HGNC Symbol	ensembl	ABCA7	1			ENSG00000064687	ABCA7	1	FALSE	0.106335	0.194508	TRUE	TRUE
ABCB10	ENSMFAG00000002787	ENSMFAG00000002787.2	19423295	19465831	1	ATP binding cassette subfamily B member 10 [Source:HGNC Symbol;Acc:HGNC:41]	ABCB10	HGNC Symbol	ensembl	ABCB10	1			ENSG00000135776	ABCB10	1	FALSE	0.412234	0.307347	TRUE	TRUE
ABCB4	ENSMFAG00000038890	ENSMFAG00000038890.2	119735053	119943532	3	ATP binding cassette subfamily B member 4 [Source:HGNC Symbol;Acc:HGNC:45]	ABCB4	HGNC Symbol	ensembl	ABCB4	1			ENSG00000005471	ABCB4	1	FALSE	0.14375	0.557023	TRUE	TRUE
ABCB6	ENSMFAG00000044424	ENSMFAG00000044424.2	107226589	107235542	12	ATP binding cassette subfamily B member 6 (Langereis blood group) [Source:HGNC Symbol;Acc:HGNC:47]	ABCB6	HGNC Symbol	ensembl	ABCB6	1			ENSG00000115657	ABCB6	1	FALSE	0.0208585		TRUE	TRUE
ABCB7	ENSMFAG00000041203	ENSMFAG00000041203.2	68895305	69010611	X	ATP binding cassette subfamily B member 7 [Source:HGNC Symbol;Acc:HGNC:48]	ABCB7	HGNC Symbol	ensembl	ABCB7	1			ENSG00000131269	ABCB7	1	FALSE	0.343632	0.655063	TRUE	TRUE
ABCB8	ENSMFAG00000037503	ENSMFAG00000037503.2	178161832	178182274	3	ATP binding cassette subfamily B member 8 [Source:HGNC Symbol;Acc:HGNC:49]	ABCB8	HGNC Symbol	ensembl	ABCB8	1			ENSG00000197150	ABCB8	1	FALSE	0.0648506	0.15756	TRUE	TRUE
ABCB9	ENSMFAG00000002483	ENSMFAG00000002483.2	122258221	122301579	11	ATP binding cassette subfamily B member 9 [Source:HGNC Symbol;Acc:HGNC:50]	ABCB9	HGNC Symbol	ensembl	ABCB9	1			ENSG00000150967	ABCB9	1	FALSE	0.0264589	0.53195	TRUE	TRUE
ABCC1	ENSMFAG00000039441	ENSMFAG00000039441.2	15333373	15527150	20	ATP binding cassette subfamily C member 1 [Source:HGNC Symbol;Acc:HGNC:51]	ABCC1	HGNC Symbol	ensembl	ABCC1	1			ENSG00000103222	ABCC1	1	FALSE	1.62632	1.59153	TRUE	TRUE
ABCC10	ENSMFAG00000036554	ENSMFAG00000036554.2	125924177	125948834	4	ATP binding cassette subfamily C member 10 [Source:HGNC Symbol;Acc:HGNC:52]	ABCC10	HGNC Symbol	ensembl	ABCC10	1			ENSG00000124574	ABCC10	1	FALSE	0.206865	0.109476	TRUE	TRUE
ABCC2	ENSMFAG00000042907	ENSMFAG00000042907.2	97324523	97384087	9	ATP binding cassette subfamily C member 2 [Source:HGNC Symbol;Acc:HGNC:53]	ABCC2	HGNC Symbol	ensembl	ABCC2	1			ENSG00000023839	ABCC2	1	FALSE	0.0432087	0.0666831	TRUE	TRUE
ABCC3	ENSMFAG00000040341	ENSMFAG00000040341.2	45302072	45359914	16	ATP binding cassette subfamily C member 3 [Source:HGNC Symbol;Acc:HGNC:54]	ABCC3	HGNC Symbol	ensembl	ABCC3	1			ENSG00000108846	ABCC3	1	FALSE	0.150079	3.31314	TRUE	TRUE
ABCC4	ENSMFAG00000042513	ENSMFAG00000042513.2	76525269	76812718	17	ATP binding cassette subfamily C member 4 [Source:HGNC Symbol;Acc:HGNC:55]	ABCC4	HGNC Symbol	ensembl	ABCC4	1			ENSG00000125257	ABCC4	1	FALSE	5.27704	1.03635	TRUE	TRUE
ABCC5	ENSMFAG00000038091	ENSMFAG00000038091.2	87690704	87783008	2	ATP binding cassette subfamily C member 5 [Source:HGNC Symbol;Acc:HGNC:56]	ABCC5	HGNC Symbol	ensembl	ABCC5	1			ENSG00000114770	ABCC5	1	FALSE	0.268916	0.285586	TRUE	TRUE
ABCD2	ENSMFAG00000002050	ENSMFAG00000002050.2	38377996	38440470	11	ATP binding cassette subfamily D member 2 [Source:HGNC Symbol;Acc:HGNC:66]	ABCD2	HGNC Symbol	ensembl	ABCD2	1			ENSG00000173208	ABCD2	1	FALSE	0.123164	0.346007	TRUE	TRUE
ABCD3	ENSMFAG00000044222	ENSMFAG00000044222.2	129471970	129571840	1	ATP binding cassette subfamily D member 3 [Source:HGNC Symbol;Acc:HGNC:67]	ABCD3	HGNC Symbol	ensembl	ABCD3	1			ENSG00000117528	ABCD3	1	FALSE	0.389417	0.465645	TRUE	TRUE
ABCD4	ENSMFAG00000031273	ENSMFAG00000031273.2	137048296	137068999	7	ATP binding cassette subfamily D member 4 [Source:HGNC Symbol;Acc:HGNC:68]	ABCD4	HGNC Symbol	ensembl	ABCD4	1			ENSG00000119688	ABCD4	1	FALSE	0.0744937	0.217456	TRUE	TRUE
ABCE1	ENSMFAG00000038310	ENSMFAG00000038310.2	141879659	141922399	5	ATP binding cassette subfamily E member 1 [Source:HGNC Symbol;Acc:HGNC:69]	ABCE1	HGNC Symbol	ensembl	ABCE1	1			ENSG00000164163	ABCE1	1	FALSE	0.847747	1.27487	TRUE	TRUE
ABCF1	ENSMFAG00000001346	ENSMFAG00000001346.2	139990670	140010070	4	ATP binding cassette subfamily F member 1 [Source:HGNC Symbol;Acc:HGNC:70]	ABCF1	HGNC Symbol	ensembl	ABCF1	1			ENSG00000204574	ABCF1	1	FALSE	1.0102	1.63476	TRUE	TRUE
ENSMFAG00000034542	ENSMFAG00000034542	ENSMFAG00000034542.2	178347268	178362925	3	ATP binding cassette subfamily F member 2 [Source:HGNC Symbol;Acc:HGNC:71]	ABCF2	HGNC Symbol	ensembl	ABCF2	1			ENSG00000033050	ABCF2	1	FALSE	0.277186	0.283384	TRUE	TRUE
ABCF3	ENSMFAG00000000479	ENSMFAG00000000479.2	87962583	87998197	2	ATP binding cassette subfamily F member 3 [Source:HGNC Symbol;Acc:HGNC:72]	ABCF3	HGNC Symbol	ensembl	ABCF3	1			ENSG00000161204	ABCF3	1	FALSE	0.108088	0.148611	TRUE	TRUE
ABCG1	ENSMFAG00000035347	ENSMFAG00000035347.2	4326441	4421201	3	ATP binding cassette subfamily G member 1 [Source:HGNC Symbol;Acc:HGNC:73]	ABCG1	HGNC Symbol	ensembl	ABCG1	1			ENSG00000160179	ABCG1	1	FALSE	0.21629	0.365334	TRUE	TRUE
ABHD1	ENSMFAG00000041476	ENSMFAG00000041476.2	81145300	81150839	13	abhydrolase domain containing 1 [Source:HGNC Symbol;Acc:HGNC:17553]	ABHD1	HGNC Symbol	ensembl	ABHD1	1			ENSG00000143994	ABHD1	1	FALSE	0.0382816		TRUE	TRUE
ABHD10	ENSMFAG00000038045	ENSMFAG00000038045.2	162700383	162715579	2	abhydrolase domain containing 10, depalmitoylase [Source:HGNC Symbol;Acc:HGNC:25656]	ABHD10	HGNC Symbol	ensembl	ABHD10	1			ENSG00000144827	ABHD10	1	FALSE	0.118256	0.176386	TRUE	TRUE
ABHD11	ENSMFAG00000041965	ENSMFAG00000041965.2	47058607	47064785	3	abhydrolase domain containing 11 [Source:HGNC Symbol;Acc:HGNC:16407]	ABHD11	HGNC Symbol	ensembl	ABHD11	1			ENSG00000106077	ABHD11	1	FALSE	0.207835	0.0820968	TRUE	TRUE
ABHD12	ENSMFAG00000002681	ENSMFAG00000002681.2	38689802	38778153	10	abhydrolase domain containing 12, lysophospholipase [Source:HGNC Symbol;Acc:HGNC:15868]	ABHD12	HGNC Symbol	ensembl	ABHD12	1			ENSG00000100997	ABHD12	1	FALSE	0.870766	0.805646	TRUE	TRUE
ABHD12B	ENSMFAG00000035570	ENSMFAG00000035570.2	113730984	113760967	7	abhydrolase domain containing 12B [Source:HGNC Symbol;Acc:HGNC:19837]	ABHD12B	HGNC Symbol	ensembl	ABHD12B	1			ENSG00000131969	ABHD12B	1	FALSE	0.131896		TRUE	TRUE
ABHD13	ENSMFAG00000049251	ENSMFAG00000049251.1	89461731	89477640	17	abhydrolase domain containing 13 [Source:HGNC Symbol;Acc:HGNC:20293]	ABHD13	HGNC Symbol	ensembl	ABHD13	1			ENSG00000139826	ABHD13	1	FALSE	0.196487	0.401872	TRUE	TRUE
ABHD14A-ACY1															ABHD14A-ACY1		TRUE	0.261747	0.0272118	TRUE	TRUE
ABHD15	ENSMFAG00000033088	ENSMFAG00000033088.2	24184203	24191207	16	abhydrolase domain containing 15 [Source:HGNC Symbol;Acc:HGNC:26971]	ABHD15	HGNC Symbol	ensembl	ABHD15	1			ENSG00000168792	ABHD15	1	FALSE	0.185447	0.13454	TRUE	TRUE
ABHD16A	ENSMFAG00000000198	ENSMFAG00000000198.2	138305094	138321051	4	abhydrolase domain containing 16A, phospholipase [Source:HGNC Symbol;Acc:HGNC:13921]	ABHD16A	HGNC Symbol	ensembl	ABHD16A	1			ENSG00000204427	ABHD16A	1	FALSE	0.251848	0.0633682	TRUE	TRUE
ABHD17B	ENSMFAG00000001017	ENSMFAG00000001017.2	85119407	85169556	15	abhydrolase domain containing 17B, depalmitoylase [Source:HGNC Symbol;Acc:HGNC:24278]	ABHD17B	HGNC Symbol	ensembl	ABHD17B	1			ENSG00000107362	ABHD17B	1	FALSE	1.08617	0.411898	TRUE	TRUE
ABHD17C	ENSMFAG00000053092	ENSMFAG00000053092.1	58615415	58678558	7	abhydrolase domain containing 17C, depalmitoylase [Source:HGNC Symbol;Acc:HGNC:26925]	ABHD17C	HGNC Symbol	ensembl	ABHD17C	1			ENSG00000136379	ABHD17C	1	FALSE	0.293317	0.204601	TRUE	TRUE
ABHD18	ENSMFAG00000039882	ENSMFAG00000039882.2	124941975	125011347	5	abhydrolase domain containing 18 [Source:HGNC Symbol;Acc:HGNC:26111]	ABHD18	HGNC Symbol	ensembl	ABHD18	1			ENSG00000164074	ABHD18	1	FALSE	0.681472	0.844697	TRUE	TRUE
ABHD2	ENSMFAG00000034068	ENSMFAG00000034068.2	67695842	67812376	7	abhydrolase domain containing 2, acylglycerol lipase [Source:HGNC Symbol;Acc:HGNC:18717]	ABHD2	HGNC Symbol	ensembl	ABHD2	1			ENSG00000140526	ABHD2	1	FALSE	0.457279	1.45043	TRUE	TRUE
ABHD3	ENSMFAG00000045155	ENSMFAG00000045155.2	59966599	60012135	18	abhydrolase domain containing 3, phospholipase [Source:HGNC Symbol;Acc:HGNC:18718]	ABHD3	HGNC Symbol	ensembl	ABHD3	1			ENSG00000158201	ABHD3	1	FALSE	0.80701	1.35855	TRUE	TRUE
ABHD4															ABHD4		TRUE	0.101023	1.17261	TRUE	TRUE
ABHD5	ENSMFAG00000038665	ENSMFAG00000038665.2	97971376	98001729	2	abhydrolase domain containing 5, lysophosphatidic acid acyltransferase [Source:HGNC Symbol;Acc:HGNC:21396]	ABHD5	HGNC Symbol	ensembl	ABHD5	1			ENSG00000011198	ABHD5	1	FALSE	0.0721165	0.671227	TRUE	TRUE
ABHD6	ENSMFAG00000022753	ENSMFAG00000022753.2	112838539	112893378	2	abhydrolase domain containing 6, acylglycerol lipase [Source:HGNC Symbol;Acc:HGNC:21398]	ABHD6	HGNC Symbol	ensembl	ABHD6	1			ENSG00000163686	ABHD6	1	FALSE	0.207373	0.315558	TRUE	TRUE
ABHD8	ENSMFAG00000028796	ENSMFAG00000028796.2	17227080	17237343	19	abhydrolase domain containing 8 [Source:HGNC Symbol;Acc:HGNC:23759]	ABHD8	HGNC Symbol	ensembl	ABHD8	1			ENSG00000127220	ABHD8	1	FALSE	0.0790407	0.122751	TRUE	TRUE
ABI1	ENSMFAG00000031700	ENSMFAG00000031700.2	27546410	27664006	9	abl interactor 1 [Source:HGNC Symbol;Acc:HGNC:11320]	ABI1	HGNC Symbol	ensembl	ABI1	1			ENSG00000136754	ABI1	1	FALSE	4.22841	1.72711	TRUE	TRUE
ABI2	ENSMFAG00000031286	ENSMFAG00000031286.2	91081358	91238065	12	abl interactor 2 [Source:HGNC Symbol;Acc:HGNC:24011]	ABI2	HGNC Symbol	ensembl	ABI2	1			ENSG00000138443	ABI2	1	FALSE	0.448597	0.619237	TRUE	TRUE
ENSMFAG00000062119	ENSMFAG00000062119	ENSMFAG00000062119.1	46763267	46769660	16				ensembl		1			ENSG00000108798	ABI3	0	FALSE	0.689601	0.876095	TRUE	TRUE
ABI3BP	ENSMFAG00000043185	ENSMFAG00000043185.2	173598190	173841950	2	ABI family member 3 binding protein [Source:HGNC Symbol;Acc:HGNC:17265]	ABI3BP	HGNC Symbol	ensembl	ABI3BP	1			ENSG00000154175	ABI3BP	1	FALSE	0.0605769	0.0603948	TRUE	TRUE
ABITRAM	ENSMFAG00000036713	ENSMFAG00000036713.2	31726408	31743181	15	actin binding transcription modulator [Source:HGNC Symbol;Acc:HGNC:1364]	ABITRAM	HGNC Symbol	ensembl	ABITRAM	1			ENSG00000119328	ABITRAM	1	FALSE	0.153559	0.11332	TRUE	TRUE
ABL1	ENSMFAG00000000271	ENSMFAG00000000271.2	8346396	8529795	15	ABL proto-oncogene 1, non-receptor tyrosine kinase [Source:HGNC Symbol;Acc:HGNC:76]	ABL1	HGNC Symbol	ensembl	ABL1	1			ENSG00000097007	ABL1	1	FALSE	0.921182	1.17763	TRUE	TRUE
ABL2	ENSMFAG00000036564	ENSMFAG00000036564.2	36252357	36372801	1	ABL proto-oncogene 2, non-receptor tyrosine kinase [Source:HGNC Symbol;Acc:HGNC:77]	ABL2	HGNC Symbol	ensembl	ABL2	1			ENSG00000143322	ABL2	1	FALSE	0.398018	1.32392	TRUE	TRUE
ABLIM1	ENSMFAG00000046222	ENSMFAG00000046222.2	111935545	112266205	9	actin binding LIM protein 1 [Source:HGNC Symbol;Acc:HGNC:78]	ABLIM1	HGNC Symbol	ensembl	ABLIM1	1			ENSG00000099204	ABLIM1	1	FALSE	2.19728	2.6377	TRUE	TRUE
ABLIM2	ENSMFAG00000033256	ENSMFAG00000033256.2	5032108	5227240	5	actin binding LIM protein family member 2 [Source:HGNC Symbol;Acc:HGNC:19195]	ABLIM2	HGNC Symbol	ensembl	ABLIM2	1			ENSG00000163995	ABLIM2	1	FALSE	0.0368817	0.0934282	TRUE	TRUE
ABR	ENSMFAG00000044480	ENSMFAG00000044480.2	936883	1111318	16	ABR activator of RhoGEF and GTPase [Source:HGNC Symbol;Acc:HGNC:81]	ABR	HGNC Symbol	ensembl	ABR	1			ENSG00000159842	ABR	1	FALSE	2.17767	2.45257	TRUE	TRUE
ENSMFAG00000061856	ENSMFAG00000061856	ENSMFAG00000061856.1	17864	32861	JAANEP010001132.1				ensembl		1			ENSG00000146386	ABRACL	0	FALSE	0.320438	1.11201	TRUE	TRUE
ABRAXAS1	ENSMFAG00000000267	ENSMFAG00000000267.2	50740581	50764674	5	abraxas 1, BRCA1 A complex subunit [Source:HGNC Symbol;Acc:HGNC:25829]	ABRAXAS1	HGNC Symbol	ensembl	ABRAXAS1	1			ENSG00000163322	ABRAXAS1	1	FALSE	0.239053	0.371204	TRUE	TRUE
ABRAXAS2	ENSMFAG00000035172	ENSMFAG00000035172.2	122171857	122201900	9	abraxas 2, BRISC complex subunit [Source:HGNC Symbol;Acc:HGNC:28975]	ABRAXAS2	HGNC Symbol	ensembl	ABRAXAS2	1			ENSG00000165660	ABRAXAS2	1	FALSE	0.248182	0.564229	TRUE	TRUE
ABT1	ENSMFAG00000038140	ENSMFAG00000038140.2	144340790	144344564	4	activator of basal transcription 1 [Source:HGNC Symbol;Acc:HGNC:17369]	ABT1	HGNC Symbol	ensembl	ABT1	1			ENSG00000146109	ABT1	1	FALSE	0.217002	0.406616	TRUE	TRUE
ABTB1	ENSMFAG00000033156	ENSMFAG00000033156.2	147387972	147396025	2	ankyrin repeat and BTB domain containing 1 [Source:HGNC Symbol;Acc:HGNC:18275]	ABTB1	HGNC Symbol	ensembl	ABTB1	1			ENSG00000114626	ABTB1	1	FALSE	0.155965	0.553372	TRUE	TRUE
ACAA1	ENSMFAG00000044207	ENSMFAG00000044207.2	92014163	92028527	2	acetyl-CoA acyltransferase 1 [Source:HGNC Symbol;Acc:HGNC:82]	ACAA1	HGNC Symbol	ensembl	ACAA1	1			ENSG00000060971	ACAA1	1	FALSE	0.179526	0.489875	TRUE	TRUE
ACAA2	ENSMFAG00000040240	ENSMFAG00000040240.2	31555657	31585644	18	acetyl-CoA acyltransferase 2 [Source:HGNC Symbol;Acc:HGNC:83]	ACAA2	HGNC Symbol	ensembl	ACAA2	1			ENSG00000167315	ACAA2	1	FALSE	0.282463	0.467027	TRUE	TRUE
ACACA	ENSMFAG00000045655	ENSMFAG00000045655.2	32919411	33249150	16	acetyl-CoA carboxylase alpha [Source:HGNC Symbol;Acc:HGNC:84]	ACACA	HGNC Symbol	ensembl	ACACA	1			ENSG00000278540	ACACA	1	FALSE	0.469838	1.0836	TRUE	TRUE
ACAD10	ENSMFAG00000022844	ENSMFAG00000022844.2	110917819	111022601	11	acyl-CoA dehydrogenase family member 10 [Source:HGNC Symbol;Acc:HGNC:21597]	ACAD10	HGNC Symbol	ensembl	ACAD10	1			ENSG00000111271	ACAD10	1	FALSE	2.11646	0.25472	TRUE	TRUE
ACAD11	ENSMFAG00000034200	ENSMFAG00000034200.2	34932610	35030919	2	acyl-CoA dehydrogenase family member 11 [Source:HGNC Symbol;Acc:HGNC:30211]	ACAD11	HGNC Symbol	ensembl	ACAD11	1			ENSG00000240303	ACAD11	1	FALSE	0.221913	0.0272029	TRUE	TRUE
ACAD8	ENSMFAG00000038809	ENSMFAG00000038809.2	124371013	124436860	14	acyl-CoA dehydrogenase family member 8 [Source:HGNC Symbol;Acc:HGNC:87]	ACAD8	HGNC Symbol	ensembl	ACAD8	1			ENSG00000151498	ACAD8	1	FALSE	0.076823	0.378472	TRUE	TRUE
ACAD9	ENSMFAG00000045035	ENSMFAG00000045035.2	146160830	146191165	2	acyl-CoA dehydrogenase family member 9 [Source:HGNC Symbol;Acc:HGNC:21497]	ACAD9	HGNC Symbol	ensembl	ACAD9	1			ENSG00000177646	ACAD9	1	FALSE	0.243819	0.282297	TRUE	TRUE
ACADM	ENSMFAG00000032655	ENSMFAG00000032655.2	148349866	148421028	1	acyl-CoA dehydrogenase medium chain [Source:HGNC Symbol;Acc:HGNC:89]	ACADM	HGNC Symbol	ensembl	ACADM	1			ENSG00000117054	ACADM	1	FALSE	0.313922	0.843905	TRUE	TRUE
ACADS	ENSMFAG00000001168	ENSMFAG00000001168.2	119997363	120175165	11	acyl-CoA dehydrogenase short chain [Source:HGNC Symbol;Acc:HGNC:90]	ACADS	HGNC Symbol	ensembl	ACADS	1			ENSG00000122971	ACADS	1	FALSE	0.817154	0.0832453	TRUE	TRUE
ACADSB	ENSMFAG00000034302	ENSMFAG00000034302.2	120385188	120426935	9	acyl-CoA dehydrogenase short/branched chain [Source:HGNC Symbol;Acc:HGNC:91]	ACADSB	HGNC Symbol	ensembl	ACADSB	1			ENSG00000196177	ACADSB	1	FALSE	0.232635	0.240434	TRUE	TRUE
ACADVL	ENSMFAG00000040305	ENSMFAG00000040305.2	7030646	7199843	16	acyl-CoA dehydrogenase very long chain [Source:HGNC Symbol;Acc:HGNC:92]	ACADVL	HGNC Symbol	ensembl	ACADVL	1			ENSG00000072778	ACADVL	1	FALSE	0.242611	0.518647	TRUE	TRUE
ACAP1	ENSMFAG00000039943	ENSMFAG00000039943.2	7317644	7331641	16	ArfGAP with coiled-coil, ankyrin repeat and PH domains 1 [Source:HGNC Symbol;Acc:HGNC:16467]	ACAP1	HGNC Symbol	ensembl	ACAP1	1			ENSG00000072818	ACAP1	1	FALSE	0.281419	1.21634	TRUE	TRUE
ACAP2	ENSMFAG00000039260	ENSMFAG00000039260.2	2635569	2811636	2	ArfGAP with coiled-coil, ankyrin repeat and PH domains 2 [Source:HGNC Symbol;Acc:HGNC:16469]	ACAP2	HGNC Symbol	ensembl	ACAP2	1			ENSG00000114331	ACAP2	1	FALSE	6.34724	4.22042	TRUE	TRUE
ACAT1	ENSMFAG00000044957	ENSMFAG00000044957.2	98977868	99005767	14	acetyl-CoA acetyltransferase 1 [Source:HGNC Symbol;Acc:HGNC:93]	ACAT1	HGNC Symbol	ensembl	ACAT1	1			ENSG00000075239	ACAT1	1	FALSE	0.777427	0.389856	TRUE	TRUE
ENSMFAG00000035657	ENSMFAG00000035657	ENSMFAG00000035657.2	11045809	11060477	4				ensembl		1			ENSG00000120437	ACAT2	1	FALSE	1.11439	0.505042	TRUE	TRUE
ACBD3	ENSMFAG00000045670	ENSMFAG00000045670.2	84035393	84082314	1	acyl-CoA binding domain containing 3 [Source:HGNC Symbol;Acc:HGNC:15453]	ACBD3	HGNC Symbol	ensembl	ACBD3	1			ENSG00000182827	ACBD3	1	FALSE	0.502875	2.07011	TRUE	TRUE
ACBD4	ENSMFAG00000045120	ENSMFAG00000045120.2	55439053	55447511	16	acyl-CoA binding domain containing 4 [Source:HGNC Symbol;Acc:HGNC:23337]	ACBD4	HGNC Symbol	ensembl	ACBD4	1			ENSG00000181513	ACBD4	1	FALSE	0.0245251	0.119302	TRUE	TRUE
ACBD5	ENSMFAG00000042324	ENSMFAG00000042324.2	27940487	27988588	9	acyl-CoA binding domain containing 5 [Source:HGNC Symbol;Acc:HGNC:23338]	ACBD5	HGNC Symbol	ensembl	ACBD5	1			ENSG00000107897	ACBD5	1	FALSE	0.250485	1.05676	TRUE	TRUE
ACBD6	ENSMFAG00000036354	ENSMFAG00000036354.2	37404226	37631033	1	acyl-CoA binding domain containing 6 [Source:HGNC Symbol;Acc:HGNC:23339]	ACBD6	HGNC Symbol	ensembl	ACBD6	1			ENSG00000230124	ACBD6	1	FALSE	0.981056	1.57341	TRUE	TRUE
ACD	ENSMFAG00000038023	ENSMFAG00000038023.2	53640879	53644142	20	ACD shelterin complex subunit and telomerase recruitment factor [Source:HGNC Symbol;Acc:HGNC:25070]	ACD	HGNC Symbol	ensembl	ACD	1			ENSG00000102977	ACD	1	FALSE	0.0529701	0.194616	TRUE	TRUE
ACER1	ENSMFAG00000043465	ENSMFAG00000043465.2	6173508	6195300	19	alkaline ceramidase 1 [Source:HGNC Symbol;Acc:HGNC:18356]	ACER1	HGNC Symbol	ensembl	ACER1	1			ENSG00000167769	ACER1	1	FALSE	0.0250782	0.0698312	TRUE	TRUE
ACER2	ENSMFAG00000003867	ENSMFAG00000003867.2	62100413	62140197	15	alkaline ceramidase 2 [Source:HGNC Symbol;Acc:HGNC:23675]	ACER2	HGNC Symbol	ensembl	ACER2	1			ENSG00000177076	ACER2	1	FALSE	0.0552188	0.102116	TRUE	TRUE
ACER3	ENSMFAG00000041221	ENSMFAG00000041221.2	67663695	67828489	14	alkaline ceramidase 3 [Source:HGNC Symbol;Acc:HGNC:16066]	ACER3	HGNC Symbol	ensembl	ACER3	1			ENSG00000078124	ACER3	1	FALSE	0.725836	1.39693	TRUE	TRUE
ACIN1	ENSMFAG00000044437	ENSMFAG00000044437.2	85397074	85433965	7	apoptotic chromatin condensation inducer 1 [Source:HGNC Symbol;Acc:HGNC:17066]	ACIN1	HGNC Symbol	ensembl	ACIN1	1			ENSG00000100813	ACIN1	1	FALSE	0.910296	1.2675	TRUE	TRUE
ACKR1	ENSMFAG00000050751	ENSMFAG00000050751.1	91254237	91258425	1	atypical chemokine receptor 1 (Duffy blood group) [Source:HGNC Symbol;Acc:HGNC:4035]	ACKR1	HGNC Symbol	ensembl	ACKR1	1			ENSG00000213088	ACKR1	1	FALSE	0.211685		TRUE	TRUE
ACLY	ENSMFAG00000001561	ENSMFAG00000001561.2	52163092	52214172	16	ATP citrate lyase [Source:HGNC Symbol;Acc:HGNC:115]	ACLY	HGNC Symbol	ensembl	ACLY	1			ENSG00000131473	ACLY	1	FALSE	0.269673	0.579265	TRUE	TRUE
ACO1	ENSMFAG00000001702	ENSMFAG00000001702.2	49377241	49446827	15	aconitase 1 [Source:HGNC Symbol;Acc:HGNC:117]	ACO1	HGNC Symbol	ensembl	ACO1	1			ENSG00000122729	ACO1	1	FALSE	0.159925	0.401872	TRUE	TRUE
ACO2	ENSMFAG00000043571	ENSMFAG00000043571.2	9364645	9462581	10	aconitase 2 [Source:HGNC Symbol;Acc:HGNC:118]	ACO2	HGNC Symbol	ensembl	ACO2	1			ENSG00000100412	ACO2	1	FALSE	0.462529	0.864452	TRUE	TRUE
ACOD1	ENSMFAG00000043445	ENSMFAG00000043445.2	58583887	58594148	17	aconitate decarboxylase 1 [Source:HGNC Symbol;Acc:HGNC:33904]	ACOD1	HGNC Symbol	ensembl	ACOD1	1			ENSG00000102794	ACOD1	1	FALSE	1.19935	1.38205	TRUE	TRUE
ENSMFAG00000035886	ENSMFAG00000035886	ENSMFAG00000035886.2	146273964	146311644	4				ensembl		1			ENSG00000112304	ACOT13	0	FALSE	0.297884	0.360768	TRUE	TRUE
ACOT2															ACOT2		TRUE	0.233911	0.0665982	TRUE	TRUE
ACOT7	ENSMFAG00000041552	ENSMFAG00000041552.2	218102463	218280871	1	acyl-CoA thioesterase 7 [Source:HGNC Symbol;Acc:HGNC:24157]	ACOT7	HGNC Symbol	ensembl	ACOT7	1			ENSG00000097021	ACOT7	1	FALSE	0.645152	0.355519	TRUE	TRUE
ACOT8	ENSMFAG00000031839	ENSMFAG00000031839.2	78333894	78351680	10	acyl-CoA thioesterase 8 [Source:HGNC Symbol;Acc:HGNC:15919]	ACOT8	HGNC Symbol	ensembl	ACOT8	1			ENSG00000101473	ACOT8	1	FALSE	0.152259	0.185154	TRUE	TRUE
ACOT9	ENSMFAG00000041858	ENSMFAG00000041858.2	22447952	22520856	X	acyl-CoA thioesterase 9 [Source:HGNC Symbol;Acc:HGNC:17152]	ACOT9	HGNC Symbol	ensembl	ACOT9	1			ENSG00000123130	ACOT9	1	FALSE	0.490274	0.84356	TRUE	TRUE
ACOX2	ENSMFAG00000033938	ENSMFAG00000033938.2	113130276	113164275	2	acyl-CoA oxidase 2 [Source:HGNC Symbol;Acc:HGNC:120]	ACOX2	HGNC Symbol	ensembl	ACOX2	1			ENSG00000168306	ACOX2	1	FALSE	0.0132021		TRUE	TRUE
ACOX3	ENSMFAG00000037622	ENSMFAG00000037622.2	4752579	4818145	5	acyl-CoA oxidase 3, pristanoyl [Source:HGNC Symbol;Acc:HGNC:121]	ACOX3	HGNC Symbol	ensembl	ACOX3	1			ENSG00000087008	ACOX3	1	FALSE	0.0895044	0.450959	TRUE	TRUE
ACOXL	ENSMFAG00000036885	ENSMFAG00000036885.2	14016844	14409534	13	acyl-CoA oxidase like [Source:HGNC Symbol;Acc:HGNC:25621]	ACOXL	HGNC Symbol	ensembl	ACOXL	1			ENSG00000153093	ACOXL	1	FALSE	2.23021	0.45674	TRUE	TRUE
ACP1	ENSMFAG00000026470	ENSMFAG00000026470.2	108339885	108356120	13	acid phosphatase 1 [Source:HGNC Symbol;Acc:HGNC:122]	ACP1	HGNC Symbol	ensembl	ACP1	1			ENSG00000143727	ACP1	1	FALSE	0.432135	0.909301	TRUE	TRUE
ACP2	ENSMFAG00000000393	ENSMFAG00000000393.2	18538972	18548795	14	acid phosphatase 2, lysosomal [Source:HGNC Symbol;Acc:HGNC:123]	ACP2	HGNC Symbol	ensembl	ACP2	1			ENSG00000134575	ACP2	1	FALSE	0.115238	0.13966	TRUE	TRUE
ACP3	ENSMFAG00000037154	ENSMFAG00000037154.2	34691551	34748428	2	acid phosphatase 3 [Source:HGNC Symbol;Acc:HGNC:125]	ACP3	HGNC Symbol	ensembl	ACP3	1			ENSG00000014257	ACP3	1	FALSE	0.132123	0.329624	TRUE	TRUE
ACP6	ENSMFAG00000046287	ENSMFAG00000046287.2	101876006	101903800	1	acid phosphatase 6, lysophosphatidic [Source:HGNC Symbol;Acc:HGNC:29609]	ACP6	HGNC Symbol	ensembl	ACP6	1			ENSG00000162836	ACP6	1	FALSE	0.15981	0.11391	TRUE	TRUE
ACRBP	ENSMFAG00000005997	ENSMFAG00000005997.2	6762604	6772270	11	acrosin binding protein [Source:HGNC Symbol;Acc:HGNC:17195]	ACRBP	HGNC Symbol	ensembl	ACRBP	1			ENSG00000111644	ACRBP	1	FALSE	0.0152535	53.8369	TRUE	TRUE
ACSF2	ENSMFAG00000042230	ENSMFAG00000042230.2	45518325	45566816	16	acyl-CoA synthetase family member 2 [Source:HGNC Symbol;Acc:HGNC:26101]	ACSF2	HGNC Symbol	ensembl	ACSF2	1			ENSG00000167107	ACSF2	1	FALSE	0.146553	0.164234	TRUE	TRUE
ACSF3	ENSMFAG00000044180	ENSMFAG00000044180.2	74820554	74880505	20	acyl-CoA synthetase family member 3 [Source:HGNC Symbol;Acc:HGNC:27288]	ACSF3	HGNC Symbol	ensembl	ACSF3	1			ENSG00000176715	ACSF3	1	FALSE	0.189268	0.350398	TRUE	TRUE
ACSL1	ENSMFAG00000033716	ENSMFAG00000033716.2	181334029	181416944	5	acyl-CoA synthetase long chain family member 1 [Source:HGNC Symbol;Acc:HGNC:3569]	ACSL1	HGNC Symbol	ensembl	ACSL1	1			ENSG00000151726	ACSL1	1	FALSE	1.03533	4.67918	TRUE	TRUE
ACSL3	ENSMFAG00000043391	ENSMFAG00000043391.2	110907759	110987939	12	acyl-CoA synthetase long chain family member 3 [Source:HGNC Symbol;Acc:HGNC:3570]	ACSL3	HGNC Symbol	ensembl	ACSL3	1			ENSG00000123983	ACSL3	1	FALSE	0.404283	0.569704	TRUE	TRUE
ACSL4	ENSMFAG00000036623	ENSMFAG00000036623.2	103074188	103157113	X	acyl-CoA synthetase long chain family member 4 [Source:HGNC Symbol;Acc:HGNC:3571]	ACSL4	HGNC Symbol	ensembl	ACSL4	1			ENSG00000068366	ACSL4	1	FALSE	0.999571	1.61968	TRUE	TRUE
ACSL5	ENSMFAG00000001207	ENSMFAG00000001207.2	109886768	109944650	9	acyl-CoA synthetase long chain family member 5 [Source:HGNC Symbol;Acc:HGNC:16526]	ACSL5	HGNC Symbol	ensembl	ACSL5	1			ENSG00000197142	ACSL5	1	FALSE	0.625317	0.656525	TRUE	TRUE
ACSM3	ENSMFAG00000029841	ENSMFAG00000029841.2	19227126	19294721	20	acyl-CoA synthetase medium chain family member 3 [Source:HGNC Symbol;Acc:HGNC:10522]	ACSM3	HGNC Symbol	ensembl	ACSM3	1			ENSG00000005187	ACSM3	1	FALSE	0.11553	8.49033	TRUE	TRUE
ACSS1	ENSMFAG00000003063	ENSMFAG00000003063.2	39018857	39079423	10	acyl-CoA synthetase short chain family member 1 [Source:HGNC Symbol;Acc:HGNC:16091]	ACSS1	HGNC Symbol	ensembl	ACSS1	1			ENSG00000154930	ACSS1	1	FALSE	0.21057	0.238286	TRUE	TRUE
ACSS2	ENSMFAG00000037662	ENSMFAG00000037662.2	67444086	67494496	10	acyl-CoA synthetase short chain family member 2 [Source:HGNC Symbol;Acc:HGNC:15814]	ACSS2	HGNC Symbol	ensembl	ACSS2	1			ENSG00000131069	ACSS2	1	FALSE	0.190757	0.714331	TRUE	TRUE
ACTA2	ENSMFAG00000000205	ENSMFAG00000000205.2	86500563	86699398	9	actin alpha 2, smooth muscle [Source:HGNC Symbol;Acc:HGNC:130]	ACTA2	HGNC Symbol	ensembl	ACTA2	1			ENSG00000107796	ACTA2	1	FALSE	0.369225	0.404364	TRUE	TRUE
ACTB	ENSMFAG00000031981	ENSMFAG00000031981.2	39399875	39411471	3	actin beta [Source:HGNC Symbol;Acc:HGNC:132]	ACTB	HGNC Symbol	ensembl	ACTB	1			ENSG00000075624	ACTB	1	FALSE	65.3263	140.55	TRUE	TRUE
ENSMFAG00000060259	ENSMFAG00000060259	ENSMFAG00000060259.1	62763033	62800286	10				ensembl		1			ENSG00000184009	ACTG1	0	FALSE	0.044873	23.243	TRUE	TRUE
ACTL6A	ENSMFAG00000030153	ENSMFAG00000030153.2	83045270	83071536	2	actin like 6A [Source:HGNC Symbol;Acc:HGNC:24124]	ACTL6A	HGNC Symbol	ensembl	ACTL6A	1			ENSG00000136518	ACTL6A	1	FALSE	0.301761	0.447716	TRUE	TRUE
ACTN1	ENSMFAG00000003078	ENSMFAG00000003078.2	131644296	131751555	7	actinin alpha 1 [Source:HGNC Symbol;Acc:HGNC:163]	ACTN1	HGNC Symbol	ensembl	ACTN1	1			ENSG00000072110	ACTN1	1	FALSE	0.469477	4.06035	TRUE	TRUE
ACTN2	ENSMFAG00000041700	ENSMFAG00000041700.2	12282768	12358535	1	actinin alpha 2 [Source:HGNC Symbol;Acc:HGNC:164]	ACTN2	HGNC Symbol	ensembl	ACTN2	1			ENSG00000077522	ACTN2	1	FALSE	0.0434835		TRUE	TRUE
ACTN3	ENSMFAG00000043864	ENSMFAG00000043864.2	7869194	7885756	14	actinin alpha 3 [Source:HGNC Symbol;Acc:HGNC:165]	ACTN3	HGNC Symbol	ensembl	ACTN3	1			ENSG00000248746	ACTN3	1	FALSE	0.0571221		TRUE	TRUE
ACTN4	ENSMFAG00000033669	ENSMFAG00000033669.2	38090205	38199451	19	actinin alpha 4 [Source:HGNC Symbol;Acc:HGNC:166]	ACTN4	HGNC Symbol	ensembl	ACTN4	1			ENSG00000130402	ACTN4	1	FALSE	0.861748	1.46631	TRUE	TRUE
ACTR10	ENSMFAG00000012469	ENSMFAG00000012469.2	120966473	121003443	7	actin related protein 10 [Source:HGNC Symbol;Acc:HGNC:17372]	ACTR10	HGNC Symbol	ensembl	ACTR10	1			ENSG00000131966	ACTR10	1	FALSE	0.453941	0.70657	TRUE	TRUE
ACTR1A	ENSMFAG00000041926	ENSMFAG00000041926.2	100038224	100061455	9	actin related protein 1A [Source:HGNC Symbol;Acc:HGNC:167]	ACTR1A	HGNC Symbol	ensembl	ACTR1A	1			ENSG00000138107	ACTR1A	1	FALSE	0.195802	0.378472	TRUE	TRUE
ACTR1B	ENSMFAG00000028601	ENSMFAG00000028601.2	1368835	1405413	13	actin related protein 1B [Source:HGNC Symbol;Acc:HGNC:168]	ACTR1B	HGNC Symbol	ensembl	ACTR1B	1			ENSG00000115073	ACTR1B	1	FALSE	0.133177	0.209456	TRUE	TRUE
ACTR2	ENSMFAG00000044097	ENSMFAG00000044097.2	42783722	42887035	13	actin related protein 2 [Source:HGNC Symbol;Acc:HGNC:169]	ACTR2	HGNC Symbol	ensembl	ACTR2	1			ENSG00000138071	ACTR2	1	FALSE	2.06976	4.57436	TRUE	TRUE
ACTR3	ENSMFAG00000041594	ENSMFAG00000041594.2	18501679	18574189	12	actin related protein 3 [Source:HGNC Symbol;Acc:HGNC:170]	ACTR3	HGNC Symbol	ensembl	ACTR3	1			ENSG00000115091	ACTR3	1	FALSE	3.59425	5.69295	TRUE	TRUE
ACTR3B	ENSMFAG00000034566	ENSMFAG00000034566.2	179870561	180833929	3	actin related protein 3B [Source:HGNC Symbol;Acc:HGNC:17256]	ACTR3B	HGNC Symbol	ensembl	ACTR3B	1			ENSG00000133627	ACTR3B	1	FALSE	0.602194	0.932614	TRUE	TRUE
ACTR5	ENSMFAG00000001911	ENSMFAG00000001911.2	71357244	71381626	10	actin related protein 5 [Source:HGNC Symbol;Acc:HGNC:14671]	ACTR5	HGNC Symbol	ensembl	ACTR5	1			ENSG00000101442	ACTR5	1	FALSE	0.135346	0.183739	TRUE	TRUE
ACTR6	ENSMFAG00000040575	ENSMFAG00000040575.2	99619999	99644067	11	actin related protein 6 [Source:HGNC Symbol;Acc:HGNC:24025]	ACTR6	HGNC Symbol	ensembl	ACTR6	1			ENSG00000075089	ACTR6	1	FALSE	0.29975	0.391578	TRUE	TRUE
ACTR8	ENSMFAG00000042471	ENSMFAG00000042471.2	108527388	108541414	2	actin related protein 8 [Source:HGNC Symbol;Acc:HGNC:14672]	ACTR8	HGNC Symbol	ensembl	ACTR8	1			ENSG00000113812	ACTR8	1	FALSE	0.0582456	0.358166	TRUE	TRUE
ACVR1	ENSMFAG00000042305	ENSMFAG00000042305.2	45268394	45408248	12	activin A receptor type 1 [Source:HGNC Symbol;Acc:HGNC:171]	ACVR1	HGNC Symbol	ensembl	ACVR1	1			ENSG00000115170	ACVR1	1	FALSE	0.482663	1.19246	TRUE	TRUE
ACVR1B	ENSMFAG00000031949	ENSMFAG00000031949.2	51087066	51131520	11	activin A receptor type 1B [Source:HGNC Symbol;Acc:HGNC:172]	ACVR1B	HGNC Symbol	ensembl	ACVR1B	1			ENSG00000135503	ACVR1B	1	FALSE	0.0846916	0.385699	TRUE	TRUE
ACVR1C	ENSMFAG00000042281	ENSMFAG00000042281.2	45070311	45160998	12	activin A receptor type 1C [Source:HGNC Symbol;Acc:HGNC:18123]	ACVR1C	HGNC Symbol	ensembl	ACVR1C	1			ENSG00000123612	ACVR1C	1	FALSE	0.219952	0.205147	TRUE	TRUE
ACVR2A	ENSMFAG00000003464	ENSMFAG00000003464.2	35519574	35603589	12	activin A receptor type 2A [Source:HGNC Symbol;Acc:HGNC:173]	ACVR2A	HGNC Symbol	ensembl	ACVR2A	1			ENSG00000121989	ACVR2A	1	FALSE	1.87806	6.25615	TRUE	TRUE
ACVR2B	ENSMFAG00000041141	ENSMFAG00000041141.2	92377347	92406510	2	activin A receptor type 2B [Source:HGNC Symbol;Acc:HGNC:174]	ACVR2B	HGNC Symbol	ensembl	ACVR2B	1			ENSG00000114739	ACVR2B	1	FALSE	0.084264	0.084102	TRUE	TRUE
ACYP2	ENSMFAG00000045208	ENSMFAG00000045208.2	53688537	53877765	13	acylphosphatase 2 [Source:HGNC Symbol;Acc:HGNC:180]	ACYP2	HGNC Symbol	ensembl	ACYP2	1			ENSG00000170634	ACYP2	1	FALSE	0.0812773	1.594	TRUE	TRUE
ENSMFAG00000042071	ENSMFAG00000042071	ENSMFAG00000042071.2	77151868	77198532	10				ensembl		1			ENSG00000196839	ADA	1	FALSE	3.2652	1.23129	TRUE	TRUE
ADA2	ENSMFAG00000039427	ENSMFAG00000039427.2	34136368	34184592	10	adenosine deaminase 2 [Source:HGNC Symbol;Acc:HGNC:1839]	ADA2	HGNC Symbol	ensembl	ADA2	1			ENSG00000093072	ADA2	1	FALSE	0.773227	1.06722	TRUE	TRUE
ADAL	ENSMFAG00000026391	ENSMFAG00000026391.2	19588019	19622336	7	adenosine deaminase like [Source:HGNC Symbol;Acc:HGNC:31853]	ADAL	HGNC Symbol	ensembl	ADAL	1			ENSG00000168803	ADAL	1	FALSE	0.184338	0.230299	TRUE	TRUE
ADAM10	ENSMFAG00000003773	ENSMFAG00000003773.2	34645893	34802210	7	ADAM metallopeptidase domain 10 [Source:HGNC Symbol;Acc:HGNC:188]	ADAM10	HGNC Symbol	ensembl	ADAM10	1			ENSG00000137845	ADAM10	1	FALSE	1.5271	3.27947	TRUE	TRUE
ADAM12	ENSMFAG00000039461	ENSMFAG00000039461.2	123368850	123740501	9	ADAM metallopeptidase domain 12 [Source:HGNC Symbol;Acc:HGNC:190]	ADAM12	HGNC Symbol	ensembl	ADAM12	1			ENSG00000148848	ADAM12	1	FALSE	0.591937	0.301543	TRUE	TRUE
ADAM15	ENSMFAG00000043971	ENSMFAG00000043971.2	95442381	95454574	1	ADAM metallopeptidase domain 15 [Source:HGNC Symbol;Acc:HGNC:193]	ADAM15	HGNC Symbol	ensembl	ADAM15	1			ENSG00000143537	ADAM15	1	FALSE	0.0717613	0.366835	TRUE	TRUE
ADAM17	ENSMFAG00000039177	ENSMFAG00000039177.2	98638504	98708473	13	ADAM metallopeptidase domain 17 [Source:HGNC Symbol;Acc:HGNC:195]	ADAM17	HGNC Symbol	ensembl	ADAM17	1			ENSG00000151694	ADAM17	1	FALSE	0.562793	1.84619	TRUE	TRUE
ADAM19	ENSMFAG00000034190	ENSMFAG00000034190.2	154659042	154758642	6	ADAM metallopeptidase domain 19 [Source:HGNC Symbol;Acc:HGNC:197]	ADAM19	HGNC Symbol	ensembl	ADAM19	1			ENSG00000135074	ADAM19	1	FALSE	2.83423	4.44226	TRUE	TRUE
ADAM20	ENSMFAG00000056245	ENSMFAG00000056245.1	133273393	133298887	7	ADAM metallopeptidase domain 20 [Source:HGNC Symbol;Acc:HGNC:199]	ADAM20	HGNC Symbol	ensembl	ADAM20	1			ENSG00000134007	ADAM20	1	FALSE	0.0139441		TRUE	TRUE
ADAM22	ENSMFAG00000001062	ENSMFAG00000001062.2	119166385	119409035	3	ADAM metallopeptidase domain 22 [Source:HGNC Symbol;Acc:HGNC:201]	ADAM22	HGNC Symbol	ensembl	ADAM22	1			ENSG00000008277	ADAM22	1	FALSE	1.28727	0.556947	TRUE	TRUE
ADAM23	ENSMFAG00000030094	ENSMFAG00000030094.2	94231797	94401790	12	ADAM metallopeptidase domain 23 [Source:HGNC Symbol;Acc:HGNC:202]	ADAM23	HGNC Symbol	ensembl	ADAM23	1			ENSG00000114948	ADAM23	1	FALSE	1.12599	0.1414	TRUE	TRUE
ADAM28	ENSMFAG00000039137	ENSMFAG00000039137.2	24567879	24629165	8	ADAM metallopeptidase domain 28 [Source:HGNC Symbol;Acc:HGNC:206]	ADAM28	HGNC Symbol	ensembl	ADAM28	1			ENSG00000042980	ADAM28	1	FALSE	0.214154	6.69758	TRUE	TRUE
ADAM8	ENSMFAG00000043182	ENSMFAG00000043182.2	130563197	130576333	9	ADAM metallopeptidase domain 8 [Source:HGNC Symbol;Acc:HGNC:215]	ADAM8	HGNC Symbol	ensembl	ADAM8	1			ENSG00000151651	ADAM8	1	FALSE	0.17763	0.447183	TRUE	TRUE
ADAM9	ENSMFAG00000039520	ENSMFAG00000039520.2	39438183	39550833	8	ADAM metallopeptidase domain 9 [Source:HGNC Symbol;Acc:HGNC:216]	ADAM9	HGNC Symbol	ensembl	ADAM9	1			ENSG00000168615	ADAM9	1	FALSE	0.334436	0.835505	TRUE	TRUE
ADAMTS10	ENSMFAG00000040772	ENSMFAG00000040772.2	8596909	8623320	19	ADAM metallopeptidase with thrombospondin type 1 motif 10 [Source:HGNC Symbol;Acc:HGNC:13201]	ADAMTS10	HGNC Symbol	ensembl	ADAMTS10	1			ENSG00000142303	ADAMTS10	1	FALSE	0.281898	0.332311	TRUE	TRUE
ADAMTS13	ENSMFAG00000000040	ENSMFAG00000000040.2	4971023	5012528	15	ADAM metallopeptidase with thrombospondin type 1 motif 13 [Source:HGNC Symbol;Acc:HGNC:1366]	ADAMTS13	HGNC Symbol	ensembl	ADAMTS13	1			ENSG00000160323	ADAMTS13	1	FALSE	0.0284527	0.031271	TRUE	TRUE
ADAMTS14	ENSMFAG00000002509	ENSMFAG00000002509.2	64298783	64386769	9	ADAM metallopeptidase with thrombospondin type 1 motif 14 [Source:HGNC Symbol;Acc:HGNC:14899]	ADAMTS14	HGNC Symbol	ensembl	ADAMTS14	1			ENSG00000138316	ADAMTS14	1	FALSE	0.084726	0.11004	TRUE	TRUE
ADAMTS17	ENSMFAG00000005645	ENSMFAG00000005645.2	79302403	79652595	7	ADAM metallopeptidase with thrombospondin type 1 motif 17 [Source:HGNC Symbol;Acc:HGNC:17109]	ADAMTS17	HGNC Symbol	ensembl	ADAMTS17	1			ENSG00000140470	ADAMTS17	1	FALSE	0.399114	0.494238	TRUE	TRUE
ADAMTS6	ENSMFAG00000030204	ENSMFAG00000030204.2	62694008	63026994	6	ADAM metallopeptidase with thrombospondin type 1 motif 6 [Source:HGNC Symbol;Acc:HGNC:222]	ADAMTS6	HGNC Symbol	ensembl	ADAMTS6	1			ENSG00000049192	ADAMTS6	1	FALSE	0.6832	0.43749	TRUE	TRUE
ADAMTSL1	ENSMFAG00000042640	ENSMFAG00000042640.2	62644740	63060346	15	ADAMTS like 1 [Source:HGNC Symbol;Acc:HGNC:14632]	ADAMTSL1	HGNC Symbol	ensembl	ADAMTSL1	1			ENSG00000178031	ADAMTSL1	1	FALSE	0.0386565		TRUE	TRUE
ADAMTSL4	ENSMFAG00000002869	ENSMFAG00000002869.2	100022985	100031911	1	ADAMTS like 4 [Source:HGNC Symbol;Acc:HGNC:19706]	ADAMTSL4	HGNC Symbol	ensembl	ADAMTSL4	1			ENSG00000143382	ADAMTSL4	1	FALSE	0.0512969	0.0855735	TRUE	TRUE
ADAP1	ENSMFAG00000030586	ENSMFAG00000030586.2	33997316	34057291	3	ArfGAP with dual PH domains 1 [Source:HGNC Symbol;Acc:HGNC:16486]	ADAP1	HGNC Symbol	ensembl	ADAP1	1			ENSG00000105963	ADAP1	1	FALSE	0.36506	0.166362	TRUE	TRUE
ENSMFAG00000059379	ENSMFAG00000059379	ENSMFAG00000059379.1	27643523	27702481	16				ensembl		1			ENSG00000184060	ADAP2	0	FALSE	0.604654	1.21024	TRUE	TRUE
ADAR	ENSMFAG00000003217	ENSMFAG00000003217.2	95872870	95927421	1	adenosine deaminase RNA specific [Source:HGNC Symbol;Acc:HGNC:225]	ADAR	HGNC Symbol	ensembl	ADAR	1			ENSG00000160710	ADAR	1	FALSE	1.3626	2.11905	TRUE	TRUE
ADARB1	ENSMFAG00000011312	ENSMFAG00000011312.2	1487667	1625470	3	adenosine deaminase RNA specific B1 [Source:HGNC Symbol;Acc:HGNC:226]	ADARB1	HGNC Symbol	ensembl	ADARB1	1			ENSG00000197381	ADARB1	1	FALSE	0.365438	0.639549	TRUE	TRUE
ADAT1	ENSMFAG00000026786	ENSMFAG00000026786.2	61363235	61388380	20	adenosine deaminase tRNA specific 1 [Source:HGNC Symbol;Acc:HGNC:228]	ADAT1	HGNC Symbol	ensembl	ADAT1	1			ENSG00000065457	ADAT1	1	FALSE	0.0510629	0.244899	TRUE	TRUE
ADAT2	ENSMFAG00000003480	ENSMFAG00000003480.2	48020206	48044217	4	adenosine deaminase tRNA specific 2 [Source:HGNC Symbol;Acc:HGNC:21172]	ADAT2	HGNC Symbol	ensembl	ADAT2	1			ENSG00000189007	ADAT2	1	FALSE	0.135611	0.523379	TRUE	TRUE
ADCK1	ENSMFAG00000003597	ENSMFAG00000003597.2	140552999	140682409	7	aarF domain containing kinase 1 [Source:HGNC Symbol;Acc:HGNC:19038]	ADCK1	HGNC Symbol	ensembl	ADCK1	1			ENSG00000063761	ADCK1	1	FALSE	0.0815411	0.147384	TRUE	TRUE
ADCK2	ENSMFAG00000007386	ENSMFAG00000007386.2	168057469	168119886	3	aarF domain containing kinase 2 [Source:HGNC Symbol;Acc:HGNC:19039]	ADCK2	HGNC Symbol	ensembl	ADCK2	1			ENSG00000133597	ADCK2	1	FALSE	0.110904	0.0986023	TRUE	TRUE
ADCY10	ENSMFAG00000032699	ENSMFAG00000032699.2	25159899	25258140	1	adenylate cyclase 10 [Source:HGNC Symbol;Acc:HGNC:21285]	ADCY10	HGNC Symbol	ensembl	ADCY10	1			ENSG00000143199	ADCY10	1	FALSE	0.0341088	0.0354174	TRUE	TRUE
ADCY3	ENSMFAG00000038483	ENSMFAG00000038483.2	83363733	83463558	13	adenylate cyclase 3 [Source:HGNC Symbol;Acc:HGNC:234]	ADCY3	HGNC Symbol	ensembl	ADCY3	1			ENSG00000138031	ADCY3	1	FALSE	0.151297	0.413422	TRUE	TRUE
ADCY7	ENSMFAG00000037814	ENSMFAG00000037814.2	35848989	36103224	20	adenylate cyclase 7 [Source:HGNC Symbol;Acc:HGNC:238]	ADCY7	HGNC Symbol	ensembl	ADCY7	1			ENSG00000121281	ADCY7	1	FALSE	0.614916	0.714164	TRUE	TRUE
ADCY8	ENSMFAG00000000140	ENSMFAG00000000140.2	129682895	129944112	8	adenylate cyclase 8 [Source:HGNC Symbol;Acc:HGNC:239]	ADCY8	HGNC Symbol	ensembl	ADCY8	1			ENSG00000155897	ADCY8	1	FALSE	0.0938671		TRUE	TRUE
ADCY9	ENSMFAG00000054277	ENSMFAG00000054277.1	3908458	4062073	20	adenylate cyclase 9 [Source:HGNC Symbol;Acc:HGNC:240]	ADCY9	HGNC Symbol	ensembl	ADCY9	1			ENSG00000162104	ADCY9	1	FALSE	0.865449	0.675434	TRUE	TRUE
ADD1	ENSMFAG00000040609	ENSMFAG00000040609.2	3229322	3323730	5	adducin 1 [Source:HGNC Symbol;Acc:HGNC:243]	ADD1	HGNC Symbol	ensembl	ADD1	1			ENSG00000087274	ADD1	1	FALSE	1.16777	1.34558	TRUE	TRUE
ADD3	ENSMFAG00000031457	ENSMFAG00000031457.2	107563498	107690520	9	adducin 3 [Source:HGNC Symbol;Acc:HGNC:245]	ADD3	HGNC Symbol	ensembl	ADD3	1			ENSG00000148700	ADD3	1	FALSE	2.66933	2.19346	TRUE	TRUE
ADGRB3	ENSMFAG00000003819	ENSMFAG00000003819.2	103527050	104259829	4	adhesion G protein-coupled receptor B3 [Source:HGNC Symbol;Acc:HGNC:945]	ADGRB3	HGNC Symbol	ensembl	ADGRB3	1			ENSG00000135298	ADGRB3	1	FALSE	0.956299	0.640594	TRUE	TRUE
ADGRE1	ENSMFAG00000039564	ENSMFAG00000039564.2	6720589	6827400	19	adhesion G protein-coupled receptor E1 [Source:HGNC Symbol;Acc:HGNC:3336]	ADGRE1	HGNC Symbol	ensembl	ADGRE1	1			ENSG00000174837	ADGRE1	1	FALSE	0.0649035	0.256211	TRUE	TRUE
ADGRE2	ENSMFAG00000038126	ENSMFAG00000038126.2	14694555	14864716	19	adhesion G protein-coupled receptor E2 [Source:HGNC Symbol;Acc:HGNC:3337]	ADGRE2	HGNC Symbol	ensembl	ADGRE2	1			ENSG00000127507	ADGRE2	1	FALSE	0.189767	1.75959	TRUE	TRUE
ADGRE5	ENSMFAG00000000614	ENSMFAG00000000614.2	14318001	14481352	19	adhesion G protein-coupled receptor E5 [Source:HGNC Symbol;Acc:HGNC:1711]	ADGRE5	HGNC Symbol	ensembl	ADGRE5	1			ENSG00000123146	ADGRE5	1	FALSE	3.2453	5.36415	TRUE	TRUE
ADGRF3	ENSMFAG00000040027	ENSMFAG00000040027.2	81932120	81972346	13	adhesion G protein-coupled receptor F3 [Source:HGNC Symbol;Acc:HGNC:18989]	ADGRF3	HGNC Symbol	ensembl	ADGRF3	1			ENSG00000173567	ADGRF3	1	FALSE	0.204026	0.153831	TRUE	TRUE
ADGRG1	ENSMFAG00000002223	ENSMFAG00000002223.2	43652624	43744213	20	adhesion G protein-coupled receptor G1 [Source:HGNC Symbol;Acc:HGNC:4512]	ADGRG1	HGNC Symbol	ensembl	ADGRG1	1			ENSG00000205336	ADGRG1	1	FALSE	0.23059	0.951121	TRUE	TRUE
ADGRG2	ENSMFAG00000001073	ENSMFAG00000001073.2	17735978	17813975	X	adhesion G protein-coupled receptor G2 [Source:HGNC Symbol;Acc:HGNC:4516]	ADGRG2	HGNC Symbol	ensembl	ADGRG2	1			ENSG00000173698	ADGRG2	1	FALSE	0.0290218	0.113143	TRUE	TRUE
ADGRG3	ENSMFAG00000030742	ENSMFAG00000030742.2	43747379	43768989	20	adhesion G protein-coupled receptor G3 [Source:HGNC Symbol;Acc:HGNC:13728]	ADGRG3	HGNC Symbol	ensembl	ADGRG3	1			ENSG00000182885	ADGRG3	1	FALSE	0.0987023	1.06482	TRUE	TRUE
ADGRG5	ENSMFAG00000044983	ENSMFAG00000044983.2	43586739	43621080	20	adhesion G protein-coupled receptor G5 [Source:HGNC Symbol;Acc:HGNC:19010]	ADGRG5	HGNC Symbol	ensembl	ADGRG5	1			ENSG00000159618	ADGRG5	1	FALSE	0.515523	1.27857	TRUE	TRUE
ADGRL2	ENSMFAG00000035421	ENSMFAG00000035421.2	142168625	142362272	1	adhesion G protein-coupled receptor L2 [Source:HGNC Symbol;Acc:HGNC:18582]	ADGRL2	HGNC Symbol	ensembl	ADGRL2	1			ENSG00000117114	ADGRL2	1	FALSE	0.223274		TRUE	TRUE
ADGRL3	ENSMFAG00000039672	ENSMFAG00000039672.2	72051526	72902228	5	adhesion G protein-coupled receptor L3 [Source:HGNC Symbol;Acc:HGNC:20974]	ADGRL3	HGNC Symbol	ensembl	ADGRL3	1			ENSG00000150471	ADGRL3	1	FALSE	0.0345291		TRUE	TRUE
ADH5	ENSMFAG00000044468	ENSMFAG00000044468.2	96611888	96649281	5	alcohol dehydrogenase 5 (class III), chi polypeptide [Source:HGNC Symbol;Acc:HGNC:253]	ADH5	HGNC Symbol	ensembl	ADH5	1			ENSG00000197894	ADH5	1	FALSE	0.329629	0.471052	TRUE	TRUE
ADH7	ENSMFAG00000039572	ENSMFAG00000039572.2	97046733	97065879	5	alcohol dehydrogenase 7 (class IV), mu or sigma polypeptide [Source:HGNC Symbol;Acc:HGNC:256]	ADH7	HGNC Symbol	ensembl	ADH7	1			ENSG00000196344	ADH7	1	FALSE	0.018547		TRUE	TRUE
ADI1	ENSMFAG00000040320	ENSMFAG00000040320.2	104672130	104735966	13	acireductone dioxygenase 1 [Source:HGNC Symbol;Acc:HGNC:30576]	ADI1	HGNC Symbol	ensembl	ADI1	1			ENSG00000182551	ADI1	1	FALSE	0.342753	1.79574	TRUE	TRUE
ADIPOR1	ENSMFAG00000007141	ENSMFAG00000007141.2	60560943	60577868	1	adiponectin receptor 1 [Source:HGNC Symbol;Acc:HGNC:24040]	ADIPOR1	HGNC Symbol	ensembl	ADIPOR1	1			ENSG00000159346	ADIPOR1	1	FALSE	0.376828	1.88267	TRUE	TRUE
ADIPOR2	ENSMFAG00000035361	ENSMFAG00000035361.2	1771574	1873991	11	adiponectin receptor 2 [Source:HGNC Symbol;Acc:HGNC:24041]	ADIPOR2	HGNC Symbol	ensembl	ADIPOR2	1			ENSG00000006831	ADIPOR2	1	FALSE	0.890862	0.799916	TRUE	TRUE
ADK	ENSMFAG00000043831	ENSMFAG00000043831.2	60340255	60916778	9	adenosine kinase [Source:HGNC Symbol;Acc:HGNC:257]	ADK	HGNC Symbol	ensembl	ADK	1			ENSG00000156110	ADK	1	FALSE	5.85941	8.42734	TRUE	TRUE
ADM	ENSMFAG00000049999	ENSMFAG00000049999.1	55324093	55326419	14	adrenomedullin [Source:HGNC Symbol;Acc:HGNC:259]	ADM	HGNC Symbol	ensembl	ADM	1			ENSG00000148926	ADM	1	FALSE	0.119446	0.117351	TRUE	TRUE
ADNP	ENSMFAG00000042512	ENSMFAG00000042512.2	83422547	83461928	10	activity dependent neuroprotector homeobox [Source:HGNC Symbol;Acc:HGNC:15766]	ADNP	HGNC Symbol	ensembl	ADNP	1			ENSG00000101126	ADNP	1	FALSE	0.780268	1.08851	TRUE	TRUE
ADORA2A	ENSMFAG00000031796	ENSMFAG00000031796.2	28199328	28218053	10	adenosine A2a receptor [Source:HGNC Symbol;Acc:HGNC:263]	ADORA2A	HGNC Symbol	ensembl	ADORA2A	1			ENSG00000128271	ADORA2A	1	FALSE	0.422068		TRUE	TRUE
ADORA2B	ENSMFAG00000008111	ENSMFAG00000008111.2	16575747	16605988	16	adenosine A2b receptor [Source:HGNC Symbol;Acc:HGNC:264]	ADORA2B	HGNC Symbol	ensembl	ADORA2B	1			ENSG00000170425	ADORA2B	1	FALSE	1.10352	0.0399591	TRUE	TRUE
ENSMFAG00000062379	ENSMFAG00000062379	ENSMFAG00000062379.1	49975094	50201095	7				ensembl		1			ENSG00000159322	ADPGK	1	FALSE	0.0961736	0.877971	TRUE	TRUE
ADPRH	ENSMFAG00000039321	ENSMFAG00000039321.2	155173481	155184226	2	ADP-ribosylarginine hydrolase [Source:HGNC Symbol;Acc:HGNC:269]	ADPRH	HGNC Symbol	ensembl	ADPRH	1			ENSG00000144843	ADPRH	1	FALSE	0.160951	0.225656	TRUE	TRUE
ADPRM	ENSMFAG00000042103	ENSMFAG00000042103.2	10664026	10677490	16	ADP-ribose/CDP-alcohol diphosphatase, manganese dependent [Source:HGNC Symbol;Acc:HGNC:30925]	ADPRM	HGNC Symbol	ensembl	ADPRM	1			ENSG00000170222	ADPRM	1	FALSE	0.194641	0.284041	TRUE	TRUE
ADPRS	ENSMFAG00000034318	ENSMFAG00000034318.2	188114008	188119007	1	ADP-ribosylserine hydrolase [Source:HGNC Symbol;Acc:HGNC:21304]	ADPRS	HGNC Symbol	ensembl	ADPRS	1			ENSG00000116863	ADPRS	1	FALSE	0.202127	0.253464	TRUE	TRUE
ADRB2	ENSMFAG00000021322	ENSMFAG00000021322.2	146136438	146224332	6	adrenoceptor beta 2 [Source:HGNC Symbol;Acc:HGNC:286]	ADRB2	HGNC Symbol	ensembl	ADRB2	1			ENSG00000169252	ADRB2	1	FALSE	0.401439	0.270236	TRUE	TRUE
ADRM1	ENSMFAG00000042099	ENSMFAG00000042099.2	94537377	94698257	10	ADRM1 26S proteasome ubiquitin receptor [Source:HGNC Symbol;Acc:HGNC:15759]	ADRM1	HGNC Symbol	ensembl	ADRM1	1			ENSG00000130706	ADRM1	1	FALSE	0.818333	0.814179	TRUE	TRUE
ADSL	ENSMFAG00000039307	ENSMFAG00000039307.2	10554898	10593631	10	adenylosuccinate lyase [Source:HGNC Symbol;Acc:HGNC:291]	ADSL	HGNC Symbol	ensembl	ADSL	1			ENSG00000239900	ADSL	1	FALSE	0.532883	0.227773	TRUE	TRUE
ADSS2	ENSMFAG00000032956	ENSMFAG00000032956.2	4660536	4704131	1	adenylosuccinate synthase 2 [Source:HGNC Symbol;Acc:HGNC:292]	ADSS2	HGNC Symbol	ensembl	ADSS2	1			ENSG00000035687	ADSS2	1	FALSE	0.45294	0.830033	TRUE	TRUE
ADTRP	ENSMFAG00000038393	ENSMFAG00000038393.2	159161558	159228261	4	androgen dependent TFPI regulating protein [Source:HGNC Symbol;Acc:HGNC:21214]	ADTRP	HGNC Symbol	ensembl	ADTRP	1			ENSG00000111863	ADTRP	1	FALSE	0.323446	1.23124	TRUE	TRUE
AEBP1	ENSMFAG00000046276	ENSMFAG00000046276.2	72440788	72450602	3	AE binding protein 1 [Source:HGNC Symbol;Acc:HGNC:303]	AEBP1	HGNC Symbol	ensembl	AEBP1	1			ENSG00000106624	AEBP1	1	FALSE	0.0710068	0.107558	TRUE	TRUE
AEBP2	ENSMFAG00000032231	ENSMFAG00000032231.2	21678649	21764754	11	AE binding protein 2 [Source:HGNC Symbol;Acc:HGNC:24051]	AEBP2	HGNC Symbol	ensembl	AEBP2	1			ENSG00000139154	AEBP2	1	FALSE	0.665502	1.14045	TRUE	TRUE
AEN	ENSMFAG00000001458	ENSMFAG00000001458.2	67207631	67218679	7	apoptosis enhancing nuclease [Source:HGNC Symbol;Acc:HGNC:25722]	AEN	HGNC Symbol	ensembl	AEN	1			ENSG00000181026	AEN	1	FALSE	0.0766292	0.214426	TRUE	TRUE
AFAP1L1	ENSMFAG00000044334	ENSMFAG00000044334.2	146452799	146649559	6	actin filament associated protein 1 like 1 [Source:HGNC Symbol;Acc:HGNC:26714]	AFAP1L1	HGNC Symbol	ensembl	AFAP1L1	1			ENSG00000157510	AFAP1L1	1	FALSE	0.0251551		TRUE	TRUE
AFDN	ENSMFAG00000044776	ENSMFAG00000044776.2	2975195	3117956	4	afadin, adherens junction formation factor [Source:HGNC Symbol;Acc:HGNC:7137]	AFDN	HGNC Symbol	ensembl	AFDN	1			ENSG00000130396	AFDN	1	FALSE	0.194694	0.27549	TRUE	TRUE
AFF1	ENSMFAG00000037700	ENSMFAG00000037700.2	84570075	84761973	5	ALF transcription elongation factor 1 [Source:HGNC Symbol;Acc:HGNC:7135]	AFF1	HGNC Symbol	ensembl	AFF1	1			ENSG00000172493	AFF1	1	FALSE	1.73626	3.44208	TRUE	TRUE
AFF2	ENSMFAG00000044807	ENSMFAG00000044807.2	141515407	142009080	X	ALF transcription elongation factor 2 [Source:HGNC Symbol;Acc:HGNC:3776]	AFF2	HGNC Symbol	ensembl	AFF2	1			ENSG00000155966	AFF2	1	FALSE	0.0454261	0.282923	TRUE	TRUE
AFF3	ENSMFAG00000031640	ENSMFAG00000031640.2	3366533	3942949	13	ALF transcription elongation factor 3 [Source:HGNC Symbol;Acc:HGNC:6473]	AFF3	HGNC Symbol	ensembl	AFF3	1			ENSG00000144218	AFF3	1	FALSE	14.2799	28.733	TRUE	TRUE
AFG1L	ENSMFAG00000041493	ENSMFAG00000041493.2	12213478	12445038	4	AFG1 like ATPase [Source:HGNC Symbol;Acc:HGNC:16411]	AFG1L	HGNC Symbol	ensembl	AFG1L	1			ENSG00000135537	AFG1L	1	FALSE	0.41498	0.265752	TRUE	TRUE
AFG3L2	ENSMFAG00000043221	ENSMFAG00000043221.2	72232663	72293814	18	AFG3 like matrix AAA peptidase subunit 2 [Source:HGNC Symbol;Acc:HGNC:315]	AFG3L2	HGNC Symbol	ensembl	AFG3L2	1			ENSG00000141385	AFG3L2	1	FALSE	0.326622	0.447654	TRUE	TRUE
AFMID	ENSMFAG00000026977	ENSMFAG00000026977.2	73966348	73984521	16	arylformamidase [Source:HGNC Symbol;Acc:HGNC:20910]	AFMID	HGNC Symbol	ensembl	AFMID	1			ENSG00000183077	AFMID	1	FALSE	0.0905568	0.0835544	TRUE	TRUE
AFTPH	ENSMFAG00000041331	ENSMFAG00000041331.2	43496397	43566732	13	aftiphilin [Source:HGNC Symbol;Acc:HGNC:25951]	AFTPH	HGNC Symbol	ensembl	AFTPH	1			ENSG00000119844	AFTPH	1	FALSE	1.25995	1.76517	TRUE	TRUE
AGA	ENSMFAG00000003729	ENSMFAG00000003729.2	174076685	174106840	5	aspartylglucosaminidase [Source:HGNC Symbol;Acc:HGNC:318]	AGA	HGNC Symbol	ensembl	AGA	1			ENSG00000038002	AGA	1	FALSE	0.262857	0.262555	TRUE	TRUE
ENSMFAG00000038629	ENSMFAG00000038629	ENSMFAG00000038629.2	123679513	124095493	12				ensembl		1			ENSG00000157985	AGAP1	0	FALSE	0.10396	1.44966	TRUE	TRUE
AGAP2	ENSMFAG00000000465	ENSMFAG00000000465.2	56838678	56854377	11	ArfGAP with GTPase domain, ankyrin repeat and PH domain 2 [Source:HGNC Symbol;Acc:HGNC:16921]	AGAP2	HGNC Symbol	ensembl	AGAP2	1			ENSG00000135439	AGAP2	1	FALSE	0.0612807	0.239011	TRUE	TRUE
AGAP3	ENSMFAG00000034582	ENSMFAG00000034582.2	178221683	178278599	3	ArfGAP with GTPase domain, ankyrin repeat and PH domain 3 [Source:HGNC Symbol;Acc:HGNC:16923]	AGAP3	HGNC Symbol	ensembl	AGAP3	1			ENSG00000133612	AGAP3	1	FALSE	0.0627933	0.293221	TRUE	TRUE
ENSMFAG00000036510	ENSMFAG00000036510	ENSMFAG00000036510.2	47731037	47750640	9				ensembl		1			ENSG00000188234	AGAP4	0	FALSE	0.055156	0.208295	TRUE	TRUE
AGBL2	ENSMFAG00000043435	ENSMFAG00000043435.2	18064743	18118624	14	AGBL carboxypeptidase 2 [Source:HGNC Symbol;Acc:HGNC:26296]	AGBL2	HGNC Symbol	ensembl	AGBL2	1			ENSG00000165923	AGBL2	1	FALSE	0.0802468	0.0604306	TRUE	TRUE
AGBL3	ENSMFAG00000029365	ENSMFAG00000029365.2	162458098	162607078	3	AGBL carboxypeptidase 3 [Source:HGNC Symbol;Acc:HGNC:27981]	AGBL3	HGNC Symbol	ensembl	AGBL3	1			ENSG00000146856	AGBL3	1	FALSE	0.34585	0.31888	TRUE	TRUE
AGBL4	ENSMFAG00000032630	ENSMFAG00000032630.2	174064912	175722832	1	AGBL carboxypeptidase 4 [Source:HGNC Symbol;Acc:HGNC:25892]	AGBL4	HGNC Symbol	ensembl	AGBL4	1			ENSG00000186094	AGBL4	1	FALSE	0.355502	0.100378	TRUE	TRUE
AGBL5	ENSMFAG00000000522	ENSMFAG00000000522.2	81204068	81222364	13	AGBL carboxypeptidase 5 [Source:HGNC Symbol;Acc:HGNC:26147]	AGBL5	HGNC Symbol	ensembl	AGBL5	1			ENSG00000084693	AGBL5	1	FALSE	0.0605445	0.453146	TRUE	TRUE
AGER	ENSMFAG00000038314	ENSMFAG00000038314.2	137824944	137828455	4	advanced glycosylation end-product specific receptor [Source:HGNC Symbol;Acc:HGNC:320]	AGER	HGNC Symbol	ensembl	AGER	1			ENSG00000204305	AGER	1	FALSE	0.0775528	0.0491432	TRUE	TRUE
AGFG1	ENSMFAG00000042041	ENSMFAG00000042041.2	115495563	115578526	12	ArfGAP with FG repeats 1 [Source:HGNC Symbol;Acc:HGNC:5175]	AGFG1	HGNC Symbol	ensembl	AGFG1	1			ENSG00000173744	AGFG1	1	FALSE	0.710516	1.43984	TRUE	TRUE
AGFG2	ENSMFAG00000035777	ENSMFAG00000035777.2	43630765	43658858	3	ArfGAP with FG repeats 2 [Source:HGNC Symbol;Acc:HGNC:5177]	AGFG2	HGNC Symbol	ensembl	AGFG2	1			ENSG00000106351	AGFG2	1	FALSE	0.222561	0.269389	TRUE	TRUE
ENSMFAG00000038062	ENSMFAG00000038062	ENSMFAG00000038062.2	72809511	72841704	6	angiogenic factor with G-patch and FHA domains 1 [Source:HGNC Symbol;Acc:HGNC:24684]	AGGF1	HGNC Symbol	ensembl	AGGF1	1			ENSG00000164252	AGGF1	1	FALSE	0.293077	0.180307	TRUE	TRUE
AGK	ENSMFAG00000039906	ENSMFAG00000039906.2	168951926	169053478	3	acylglycerol kinase [Source:HGNC Symbol;Acc:HGNC:21869]	AGK	HGNC Symbol	ensembl	AGK	1			ENSG00000006530	AGK	1	FALSE	0.552266	0.990194	TRUE	TRUE
AGL	ENSMFAG00000043703	ENSMFAG00000043703.2	124072606	124145464	1	amylo-alpha-1, 6-glucosidase, 4-alpha-glucanotransferase [Source:HGNC Symbol;Acc:HGNC:321]	AGL	HGNC Symbol	ensembl	AGL	1			ENSG00000162688	AGL	1	FALSE	0.212537	0.391308	TRUE	TRUE
AGMAT	ENSMFAG00000055350	ENSMFAG00000055350.1	209222595	209236599	1	agmatinase [Source:HGNC Symbol;Acc:HGNC:18407]	AGMAT	HGNC Symbol	ensembl	AGMAT	1			ENSG00000116771	AGMAT	1	FALSE	0.0546223	0.156061	TRUE	TRUE
AGO1	ENSMFAG00000002846	ENSMFAG00000002846.2	188285704	188323847	1	argonaute RISC component 1 [Source:HGNC Symbol;Acc:HGNC:3262]	AGO1	HGNC Symbol	ensembl	AGO1	1			ENSG00000092847	AGO1	1	FALSE	0.201201	0.24478	TRUE	TRUE
AGO2	ENSMFAG00000015384	ENSMFAG00000015384.2	139300020	139407919	8	argonaute RISC catalytic component 2 [Source:HGNC Symbol;Acc:HGNC:3263]	AGO2	HGNC Symbol	ensembl	AGO2	1			ENSG00000123908	AGO2	1	FALSE	0.745478	1.7632	TRUE	TRUE
ENSMFAG00000035543	ENSMFAG00000035543	ENSMFAG00000035543.2	188352651	188480355	1				ensembl		1			ENSG00000134698	AGO4	1	FALSE	0.29836	1.04392	TRUE	TRUE
AGPAT1	ENSMFAG00000042426	ENSMFAG00000042426.2	137833244	137841145	4	1-acylglycerol-3-phosphate O-acyltransferase 1 [Source:HGNC Symbol;Acc:HGNC:324]	AGPAT1	HGNC Symbol	ensembl	AGPAT1	1			ENSG00000204310	AGPAT1	1	FALSE	0.096656	1.17659	TRUE	TRUE
AGPAT2	ENSMFAG00000034214	ENSMFAG00000034214.2	1778508	1792828	15	1-acylglycerol-3-phosphate O-acyltransferase 2 [Source:HGNC Symbol;Acc:HGNC:325]	AGPAT2	HGNC Symbol	ensembl	AGPAT2	1			ENSG00000169692	AGPAT2	1	FALSE	0.162951	0.335026	TRUE	TRUE
ENSMFAG00000053688	ENSMFAG00000053688	ENSMFAG00000053688.1	2716606	2830708	3				ensembl		1			ENSG00000160216	AGPAT3	0	FALSE	0.655726	1.01159	TRUE	TRUE
AGPAT4	ENSMFAG00000041781	ENSMFAG00000041781.2	9686791	9825154	4	1-acylglycerol-3-phosphate O-acyltransferase 4 [Source:HGNC Symbol;Acc:HGNC:20885]	AGPAT4	HGNC Symbol	ensembl	AGPAT4	1			ENSG00000026652	AGPAT4	1	FALSE	0.897521	1.61127	TRUE	TRUE
AGPAT5	ENSMFAG00000034052	ENSMFAG00000034052.2	6742626	6795883	8	1-acylglycerol-3-phosphate O-acyltransferase 5 [Source:HGNC Symbol;Acc:HGNC:20886]	AGPAT5	HGNC Symbol	ensembl	AGPAT5	1			ENSG00000155189	AGPAT5	1	FALSE	0.405666	0.681582	TRUE	TRUE
AGPS	ENSMFAG00000038904	ENSMFAG00000038904.2	64895627	65055916	12	alkylglycerone phosphate synthase [Source:HGNC Symbol;Acc:HGNC:327]	AGPS	HGNC Symbol	ensembl	AGPS	1			ENSG00000018510	AGPS	1	FALSE	1.44771	0.762617	TRUE	TRUE
AGTPBP1	ENSMFAG00000039578	ENSMFAG00000039578.2	98638806	98837684	15	ATP/GTP binding carboxypeptidase 1 [Source:HGNC Symbol;Acc:HGNC:17258]	AGTPBP1	HGNC Symbol	ensembl	AGTPBP1	1			ENSG00000135049	AGTPBP1	1	FALSE	1.02646	3.34623	TRUE	TRUE
ENSMFAG00000041232	ENSMFAG00000041232	ENSMFAG00000041232.2	212570960	212751014	1				ensembl		1			ENSG00000177674	AGTRAP	0	FALSE	0.263084	0.856945	TRUE	TRUE
AHCTF1	ENSMFAG00000045763	ENSMFAG00000045763.2	2132396	2213760	1	AT-hook containing transcription factor 1 [Source:HGNC Symbol;Acc:HGNC:24618]	AHCTF1	HGNC Symbol	ensembl	AHCTF1	1			ENSG00000153207	AHCTF1	1	FALSE	0.565997	1.9756	TRUE	TRUE
AHCY	ENSMFAG00000031669	ENSMFAG00000031669.2	66834306	66856819	10	adenosylhomocysteinase [Source:HGNC Symbol;Acc:HGNC:343]	AHCY	HGNC Symbol	ensembl	AHCY	1			ENSG00000101444	AHCY	1	FALSE	0.580654	0.476515	TRUE	TRUE
AHCYL1	ENSMFAG00000044517	ENSMFAG00000044517.2	113578848	113619636	1	adenosylhomocysteinase like 1 [Source:HGNC Symbol;Acc:HGNC:344]	AHCYL1	HGNC Symbol	ensembl	AHCYL1	1			ENSG00000168710	AHCYL1	1	FALSE	0.354785	0.357565	TRUE	TRUE
AHCYL2	ENSMFAG00000039128	ENSMFAG00000039128.2	156540653	156751117	3	adenosylhomocysteinase like 2 [Source:HGNC Symbol;Acc:HGNC:22204]	AHCYL2	HGNC Symbol	ensembl	AHCYL2	1			ENSG00000158467	AHCYL2	1	FALSE	0.833806	1.24574	TRUE	TRUE
AHDC1	ENSMFAG00000004617	ENSMFAG00000004617.2	197002147	197018472	1	AT-hook DNA binding motif containing 1 [Source:HGNC Symbol;Acc:HGNC:25230]	AHDC1	HGNC Symbol	ensembl	AHDC1	1			ENSG00000126705	AHDC1	1	FALSE	0.0784855	0.25999	TRUE	TRUE
AHI1	ENSMFAG00000033411	ENSMFAG00000033411.2	39118416	39428512	4	Abelson helper integration site 1 [Source:HGNC Symbol;Acc:HGNC:21575]	AHI1	HGNC Symbol	ensembl	AHI1	1			ENSG00000135541	AHI1	1	FALSE	3.51403	1.31928	TRUE	TRUE
ENSMFAG00000037659	ENSMFAG00000037659	ENSMFAG00000037659.2	11557371	11657640	14				ensembl		1			ENSG00000124942	AHNAK	0	FALSE	0.543091	5.50169	TRUE	TRUE
ENSMFAG00000035664	ENSMFAG00000035664	ENSMFAG00000035664.2	98954378	99004413	3	aryl hydrocarbon receptor [Source:HGNC Symbol;Acc:HGNC:348]	AHR	HGNC Symbol	ensembl	AHR	1			ENSG00000106546	AHR	1	FALSE	1.95394	1.58244	TRUE	TRUE
AHRR	ENSMFAG00000050747	ENSMFAG00000050747.1	508355	525062	6	aryl hydrocarbon receptor repressor [Source:HGNC Symbol;Acc:HGNC:346]	AHRR	HGNC Symbol	ensembl	AHRR	1			ENSG00000063438	AHRR	1	FALSE	0.272434		TRUE	TRUE
AHSA1	ENSMFAG00000039530	ENSMFAG00000039530.2	140212664	140224292	7	activator of HSP90 ATPase activity 1 [Source:HGNC Symbol;Acc:HGNC:1189]	AHSA1	HGNC Symbol	ensembl	AHSA1	1			ENSG00000100591	AHSA1	1	FALSE	0.391564	0.951668	TRUE	TRUE
AICDA	ENSMFAG00000064606	ENSMFAG00000064606.1	11164305	11174866	11	activation induced cytidine deaminase [Source:HGNC Symbol;Acc:HGNC:13203]	AICDA	HGNC Symbol	ensembl	AICDA	1			ENSG00000111732	AICDA	1	FALSE	0.419502		TRUE	TRUE
AIF1	ENSMFAG00000038139	ENSMFAG00000038139.2	138393330	138395086	4	allograft inflammatory factor 1 [Source:HGNC Symbol;Acc:HGNC:352]	AIF1	HGNC Symbol	ensembl	AIF1	1			ENSG00000204472	AIF1	1	FALSE	5.52741	14.4018	TRUE	TRUE
AIFM1	ENSMFAG00000000275	ENSMFAG00000000275.2	123471514	123509451	X	apoptosis inducing factor mitochondria associated 1 [Source:HGNC Symbol;Acc:HGNC:8768]	AIFM1	HGNC Symbol	ensembl	AIFM1	1			ENSG00000156709	AIFM1	1	FALSE	0.253351	0.288563	TRUE	TRUE
AIFM2	ENSMFAG00000004041	ENSMFAG00000004041.2	65043468	65065591	9	apoptosis inducing factor mitochondria associated 2 [Source:HGNC Symbol;Acc:HGNC:21411]	AIFM2	HGNC Symbol	ensembl	AIFM2	1			ENSG00000042286	AIFM2	1	FALSE	0.23807	0.1226	TRUE	TRUE
AIFM3	ENSMFAG00000009725	ENSMFAG00000009725.2	31033315	31106407	10	apoptosis inducing factor mitochondria associated 3 [Source:HGNC Symbol;Acc:HGNC:26398]	AIFM3	HGNC Symbol	ensembl	AIFM3	1			ENSG00000183773	AIFM3	1	FALSE	0.27538		TRUE	TRUE
AIG1	ENSMFAG00000015355	ENSMFAG00000015355.2	47655749	48007731	4	androgen induced 1 [Source:HGNC Symbol;Acc:HGNC:21607]	AIG1	HGNC Symbol	ensembl	AIG1	1			ENSG00000146416	AIG1	1	FALSE	0.351953	0.619237	TRUE	TRUE
AIM2	ENSMFAG00000031835	ENSMFAG00000031835.2	91319014	91402940	1	absent in melanoma 2 [Source:HGNC Symbol;Acc:HGNC:357]	AIM2	HGNC Symbol	ensembl	AIM2	1			ENSG00000163568	AIM2	1	FALSE	2.83668	0.695971	TRUE	TRUE
AIMP1	ENSMFAG00000044822	ENSMFAG00000044822.2	103982914	104052206	5	aminoacyl tRNA synthetase complex interacting multifunctional protein 1 [Source:HGNC Symbol;Acc:HGNC:10648]	AIMP1	HGNC Symbol	ensembl	AIMP1	1			ENSG00000164022	AIMP1	1	FALSE	1.10129	0.964621	TRUE	TRUE
AIMP2	ENSMFAG00000045123	ENSMFAG00000045123.2	40844518	40861206	3	aminoacyl tRNA synthetase complex interacting multifunctional protein 2 [Source:HGNC Symbol;Acc:HGNC:20609]	AIMP2	HGNC Symbol	ensembl	AIMP2	1			ENSG00000106305	AIMP2	1	FALSE	0.473768	0.469104	TRUE	TRUE
AIP	ENSMFAG00000034062	ENSMFAG00000034062.2	6923579	6946294	14	aryl hydrocarbon receptor interacting protein [Source:HGNC Symbol;Acc:HGNC:358]	AIP	HGNC Symbol	ensembl	AIP	1			ENSG00000110711	AIP	1	FALSE	0.646172	0.613694	TRUE	TRUE
AK2	ENSMFAG00000045877	ENSMFAG00000045877.2	191484382	191513708	1	adenylate kinase 2 [Source:HGNC Symbol;Acc:HGNC:362]	AK2	HGNC Symbol	ensembl	AK2	1			ENSG00000004455	AK2	1	FALSE	0.51878	0.611303	TRUE	TRUE
AK3	ENSMFAG00000041698	ENSMFAG00000041698.2	76961779	76992889	15	adenylate kinase 3 [Source:HGNC Symbol;Acc:HGNC:17376]	AK3	HGNC Symbol	ensembl	AK3	1			ENSG00000147853	AK3	1	FALSE	0.300625	0.84356	TRUE	TRUE
AK9	ENSMFAG00000039019	ENSMFAG00000039019.2	13391692	13565057	4	adenylate kinase 9 [Source:HGNC Symbol;Acc:HGNC:33814]	AK9	HGNC Symbol	ensembl	AK9	1			ENSG00000155085	AK9	1	FALSE	0.076053	0.391238	TRUE	TRUE
AKAP1	ENSMFAG00000042936	ENSMFAG00000042936.2	38342524	38995001	16	A-kinase anchoring protein 1 [Source:HGNC Symbol;Acc:HGNC:367]	AKAP1	HGNC Symbol	ensembl	AKAP1	1			ENSG00000121057	AKAP1	1	FALSE	2.91964	0.206455	TRUE	TRUE
AKAP10	ENSMFAG00000043260	ENSMFAG00000043260.2	19520595	19600645	16	A-kinase anchoring protein 10 [Source:HGNC Symbol;Acc:HGNC:368]	AKAP10	HGNC Symbol	ensembl	AKAP10	1			ENSG00000108599	AKAP10	1	FALSE	1.00087	0.98159	TRUE	TRUE
AKAP11	ENSMFAG00000003034	ENSMFAG00000003034.2	20921321	20968826	17	A-kinase anchoring protein 11 [Source:HGNC Symbol;Acc:HGNC:369]	AKAP11	HGNC Symbol	ensembl	AKAP11	1			ENSG00000023516	AKAP11	1	FALSE	0.291142	0.540934	TRUE	TRUE
AKAP12	ENSMFAG00000039897	ENSMFAG00000039897.2	57512361	57633470	4	A-kinase anchoring protein 12 [Source:HGNC Symbol;Acc:HGNC:370]	AKAP12	HGNC Symbol	ensembl	AKAP12	1			ENSG00000131016	AKAP12	1	FALSE	0.36488	0.935257	TRUE	TRUE
AKAP13	ENSMFAG00000030975	ENSMFAG00000030975.2	63999268	64346288	7	A-kinase anchoring protein 13 [Source:HGNC Symbol;Acc:HGNC:371]	AKAP13	HGNC Symbol	ensembl	AKAP13	1			ENSG00000170776	AKAP13	1	FALSE	5.68789	5.10454	TRUE	TRUE
AKAP14	ENSMFAG00000000582	ENSMFAG00000000582.2	113379839	113402636	X	A-kinase anchoring protein 14 [Source:HGNC Symbol;Acc:HGNC:24061]	AKAP14	HGNC Symbol	ensembl	AKAP14	1			ENSG00000186471	AKAP14	1	FALSE	0.0324242		TRUE	TRUE
AKAP3	ENSMFAG00000043224	ENSMFAG00000043224.2	4687470	4724754	11	A-kinase anchoring protein 3 [Source:HGNC Symbol;Acc:HGNC:373]	AKAP3	HGNC Symbol	ensembl	AKAP3	1			ENSG00000111254	AKAP3	1	FALSE	0.0222282		TRUE	TRUE
AKAP5	ENSMFAG00000058708	ENSMFAG00000058708.1	127175563	127179206	7	A-kinase anchoring protein 5 [Source:HGNC Symbol;Acc:HGNC:375]	AKAP5	HGNC Symbol	ensembl	AKAP5	1			ENSG00000179841	AKAP5	1	FALSE	0.175692	0.25577	TRUE	TRUE
AKAP6	ENSMFAG00000040818	ENSMFAG00000040818.2	94761823	95412074	7	A-kinase anchoring protein 6 [Source:HGNC Symbol;Acc:HGNC:376]	AKAP6	HGNC Symbol	ensembl	AKAP6	1			ENSG00000151320	AKAP6	1	FALSE	0.157231	0.259632	TRUE	TRUE
AKAP7	ENSMFAG00000044065	ENSMFAG00000044065.2	35039686	35190607	4	A-kinase anchoring protein 7 [Source:HGNC Symbol;Acc:HGNC:377]	AKAP7	HGNC Symbol	ensembl	AKAP7	1			ENSG00000118507	AKAP7	1	FALSE	0.439246	0.476293	TRUE	TRUE
AKAP8	ENSMFAG00000042432	ENSMFAG00000042432.2	15405257	15441351	19	A-kinase anchoring protein 8 [Source:HGNC Symbol;Acc:HGNC:378]	AKAP8	HGNC Symbol	ensembl	AKAP8	1			ENSG00000105127	AKAP8	1	FALSE	0.179361	0.407656	TRUE	TRUE
AKAP8L	ENSMFAG00000045237	ENSMFAG00000045237.2	15428386	15463210	19	A-kinase anchoring protein 8 like [Source:HGNC Symbol;Acc:HGNC:29857]	AKAP8L	HGNC Symbol	ensembl	AKAP8L	1			ENSG00000011243	AKAP8L	1	FALSE	0.0854025	0.804343	TRUE	TRUE
AKAP9	ENSMFAG00000028102	ENSMFAG00000028102.2	115252557	115428476	3	A-kinase anchoring protein 9 [Source:HGNC Symbol;Acc:HGNC:379]	AKAP9	HGNC Symbol	ensembl	AKAP9	1			ENSG00000127914	AKAP9	1	FALSE	1.62941	1.75952	TRUE	TRUE
AKIP1	ENSMFAG00000045580	ENSMFAG00000045580.2	56708988	56717562	14	A-kinase interacting protein 1 [Source:HGNC Symbol;Acc:HGNC:1170]	AKIP1	HGNC Symbol	ensembl	AKIP1	1			ENSG00000166452	AKIP1	1	FALSE	0.151233	0.750111	TRUE	TRUE
AKIRIN1	ENSMFAG00000038417	ENSMFAG00000038417.2	185197835	185211399	1	akirin 1 [Source:HGNC Symbol;Acc:HGNC:25744]	AKIRIN1	HGNC Symbol	ensembl	AKIRIN1	1			ENSG00000174574	AKIRIN1	1	FALSE	0.388666	0.42006	TRUE	TRUE
AKIRIN2	ENSMFAG00000023644	ENSMFAG00000023644.2	85674499	85703178	4	akirin 2 [Source:HGNC Symbol;Acc:HGNC:21407]	AKIRIN2	HGNC Symbol	ensembl	AKIRIN2	1			ENSG00000135334	AKIRIN2	1	FALSE	0.415325	12.6163	TRUE	TRUE
AKNA	ENSMFAG00000046161	ENSMFAG00000046161.2	26277975	26446652	15	AT-hook transcription factor [Source:HGNC Symbol;Acc:HGNC:24108]	AKNA	HGNC Symbol	ensembl	AKNA	1			ENSG00000106948	AKNA	1	FALSE	1.86224	2.5448	TRUE	TRUE
AKNAD1	ENSMFAG00000043987	ENSMFAG00000043987.2	114859041	114899588	1	AKNA domain containing 1 [Source:HGNC Symbol;Acc:HGNC:28398]	AKNAD1	HGNC Symbol	ensembl	AKNAD1	1			ENSG00000162641	AKNAD1	1	FALSE	0.0392336		TRUE	TRUE
AKR1A1	ENSMFAG00000036808	ENSMFAG00000036808.2	178367929	178508977	1	aldo-keto reductase family 1 member A1 [Source:HGNC Symbol;Acc:HGNC:380]	AKR1A1	HGNC Symbol	ensembl	AKR1A1	1			ENSG00000117448	AKR1A1	1	FALSE	0.762866	0.784946	TRUE	TRUE
AKR1B1	ENSMFAG00000041770	ENSMFAG00000041770.2	161772925	161858361	3	aldo-keto reductase family 1 member B [Source:HGNC Symbol;Acc:HGNC:381]	AKR1B1	HGNC Symbol	ensembl	AKR1B1	1			ENSG00000085662	AKR1B1	1	FALSE	0.563491	0.254804	TRUE	TRUE
AKR7A2	ENSMFAG00000041603	ENSMFAG00000041603.2	205194842	205330970	1	aldo-keto reductase family 7 member A2 [Source:HGNC Symbol;Acc:HGNC:389]	AKR7A2	HGNC Symbol	ensembl	AKR7A2	1			ENSG00000053371	AKR7A2	1	FALSE	0.189025	0.245258	TRUE	TRUE
AKT1	ENSMFAG00000031655	ENSMFAG00000031655.2	167606385	167629128	7	AKT serine/threonine kinase 1 [Source:HGNC Symbol;Acc:HGNC:391]	AKT1	HGNC Symbol	ensembl	AKT1	1			ENSG00000142208	AKT1	1	FALSE	0.141306	0.206063	TRUE	TRUE
AKT2	ENSMFAG00000003243	ENSMFAG00000003243.2	39587151	39702948	19	AKT serine/threonine kinase 2 [Source:HGNC Symbol;Acc:HGNC:392]	AKT2	HGNC Symbol	ensembl	AKT2	1			ENSG00000105221	AKT2	1	FALSE	0.323594	0.34372	TRUE	TRUE
AKT3	ENSMFAG00000033261	ENSMFAG00000033261.2	5263868	5623486	1	AKT serine/threonine kinase 3 [Source:HGNC Symbol;Acc:HGNC:393]	AKT3	HGNC Symbol	ensembl	AKT3	1			ENSG00000117020	AKT3	1	FALSE	6.25746	4.96019	TRUE	TRUE
AKTIP	ENSMFAG00000044514	ENSMFAG00000044514.2	39444974	39457199	20	AKT interacting protein [Source:HGNC Symbol;Acc:HGNC:16710]	AKTIP	HGNC Symbol	ensembl	AKTIP	1			ENSG00000166971	AKTIP	1	FALSE	0.223052	0.193006	TRUE	TRUE
ALAD	ENSMFAG00000039612	ENSMFAG00000039612.2	27260027	27284931	15	aminolevulinate dehydratase [Source:HGNC Symbol;Acc:HGNC:395]	ALAD	HGNC Symbol	ensembl	ALAD	1			ENSG00000148218	ALAD	1	FALSE	0.158261	0.094299	TRUE	TRUE
ALAS1	ENSMFAG00000034496	ENSMFAG00000034496.2	106811590	106828479	2	5'-aminolevulinate synthase 1 [Source:HGNC Symbol;Acc:HGNC:396]	ALAS1	HGNC Symbol	ensembl	ALAS1	1			ENSG00000023330	ALAS1	1	FALSE	0.918608	0.394858	TRUE	TRUE
ALCAM	ENSMFAG00000045444	ENSMFAG00000045444.2	169055641	169265351	2	activated leukocyte cell adhesion molecule [Source:HGNC Symbol;Acc:HGNC:400]	ALCAM	HGNC Symbol	ensembl	ALCAM	1			ENSG00000170017	ALCAM	1	FALSE	6.42937	18.9551	TRUE	TRUE
ALDH18A1	ENSMFAG00000001272	ENSMFAG00000001272.2	93118960	93168901	9	aldehyde dehydrogenase 18 family member A1 [Source:HGNC Symbol;Acc:HGNC:9722]	ALDH18A1	HGNC Symbol	ensembl	ALDH18A1	1			ENSG00000059573	ALDH18A1	1	FALSE	0.208931	0.319681	TRUE	TRUE
ALDH1A1	ENSMFAG00000038785	ENSMFAG00000038785.2	86121951	86317085	15	aldehyde dehydrogenase 1 family member A1 [Source:HGNC Symbol;Acc:HGNC:402]	ALDH1A1	HGNC Symbol	ensembl	ALDH1A1	1			ENSG00000165092	ALDH1A1	1	FALSE	0.482269	0.347484	TRUE	TRUE
ALDH1A2	ENSMFAG00000037327	ENSMFAG00000037327.2	34005559	34329395	7	aldehyde dehydrogenase 1 family member A2 [Source:HGNC Symbol;Acc:HGNC:15472]	ALDH1A2	HGNC Symbol	ensembl	ALDH1A2	1			ENSG00000128918	ALDH1A2	1	FALSE	0.220165	1.69743	TRUE	TRUE
ALDH1A3	ENSMFAG00000041683	ENSMFAG00000041683.2	80170539	80205678	7	aldehyde dehydrogenase 1 family member A3 [Source:HGNC Symbol;Acc:HGNC:409]	ALDH1A3	HGNC Symbol	ensembl	ALDH1A3	1			ENSG00000184254	ALDH1A3	1	FALSE	0.0854236		TRUE	TRUE
ALDH1L2	ENSMFAG00000040964	ENSMFAG00000040964.2	104301497	104395430	11	aldehyde dehydrogenase 1 family member L2 [Source:HGNC Symbol;Acc:HGNC:26777]	ALDH1L2	HGNC Symbol	ensembl	ALDH1L2	1			ENSG00000136010	ALDH1L2	1	FALSE	0.050557	0.0558728	TRUE	TRUE
ALDH3A1	ENSMFAG00000043076	ENSMFAG00000043076.2	19350509	19358003	16	aldehyde dehydrogenase 3 family member A1 [Source:HGNC Symbol;Acc:HGNC:405]	ALDH3A1	HGNC Symbol	ensembl	ALDH3A1	1			ENSG00000108602	ALDH3A1	1	FALSE	0.0245866		TRUE	TRUE
ALDH3A2	ENSMFAG00000032076	ENSMFAG00000032076.2	19226911	19296276	16	aldehyde dehydrogenase 3 family member A2 [Source:HGNC Symbol;Acc:HGNC:403]	ALDH3A2	HGNC Symbol	ensembl	ALDH3A2	1			ENSG00000072210	ALDH3A2	1	FALSE	0.142054	0.192829	TRUE	TRUE
ALDH4A1	ENSMFAG00000036115	ENSMFAG00000036115.2	205734052	205765855	1	aldehyde dehydrogenase 4 family member A1 [Source:HGNC Symbol;Acc:HGNC:406]	ALDH4A1	HGNC Symbol	ensembl	ALDH4A1	1			ENSG00000159423	ALDH4A1	1	FALSE	0.0273603	0.0895666	TRUE	TRUE
ALDH5A1	ENSMFAG00000044209	ENSMFAG00000044209.2	146446756	146479978	4	aldehyde dehydrogenase 5 family member A1 [Source:HGNC Symbol;Acc:HGNC:408]	ALDH5A1	HGNC Symbol	ensembl	ALDH5A1	1			ENSG00000112294	ALDH5A1	1	FALSE	0.104048	0.124426	TRUE	TRUE
ALDH6A1	ENSMFAG00000039673	ENSMFAG00000039673.2	136816165	136840871	7	aldehyde dehydrogenase 6 family member A1 [Source:HGNC Symbol;Acc:HGNC:7179]	ALDH6A1	HGNC Symbol	ensembl	ALDH6A1	1			ENSG00000119711	ALDH6A1	1	FALSE	0.163335	0.103442	TRUE	TRUE
ENSMFAG00000045191	ENSMFAG00000045191	ENSMFAG00000045191.2	123904953	123957947	6				ensembl		1			ENSG00000164904	ALDH7A1	1	FALSE	0.105698	0.039771	TRUE	TRUE
ALDH8A1	ENSMFAG00000037548	ENSMFAG00000037548.2	38828586	38859270	4	aldehyde dehydrogenase 8 family member A1 [Source:HGNC Symbol;Acc:HGNC:15471]	ALDH8A1	HGNC Symbol	ensembl	ALDH8A1	1			ENSG00000118514	ALDH8A1	1	FALSE	0.0798644	0.0482421	TRUE	TRUE
ENSMFAG00000033280	ENSMFAG00000033280	ENSMFAG00000033280.2	23138600	23179123	1				ensembl		1			ENSG00000143149	ALDH9A1	1	FALSE	0.695133	0.251849	TRUE	TRUE
ENSMFAG00000044694	ENSMFAG00000044694	ENSMFAG00000044694.2	67398489	67400428	X				ensembl		1			ENSG00000149925	ALDOA	1	FALSE	0.285538	0.0880374	TRUE	TRUE
ALDOC	ENSMFAG00000031336	ENSMFAG00000031336.2	23158266	23162503	16	aldolase, fructose-bisphosphate C [Source:HGNC Symbol;Acc:HGNC:418]	ALDOC	HGNC Symbol	ensembl	ALDOC	1			ENSG00000109107	ALDOC	1	FALSE	0.0462206	0.0734037	TRUE	TRUE
ENSMFAG00000032954	ENSMFAG00000032954	ENSMFAG00000032954.2	5048541	5063152	20	ALG1 chitobiosyldiphosphodolichol beta-mannosyltransferase [Source:HGNC Symbol;Acc:HGNC:18294]	ALG1	HGNC Symbol	ensembl	ALG1	1			ENSG00000033011	ALG1	1	FALSE	0.0710149	0.539755	TRUE	TRUE
ENSMFAG00000056607	ENSMFAG00000056607	ENSMFAG00000056607.1	36045423	36052555	11				ensembl		1			ENSG00000139133	ALG10	1	FALSE	0.0253818	0.137883	TRUE	TRUE
ALG12	ENSMFAG00000040634	ENSMFAG00000040634.2	1052284	1100426	10	ALG12 alpha-1,6-mannosyltransferase [Source:HGNC Symbol;Acc:HGNC:19358]	ALG12	HGNC Symbol	ensembl	ALG12	1			ENSG00000182858	ALG12	1	FALSE	0.183354	0.159186	TRUE	TRUE
ALG13	ENSMFAG00000043742	ENSMFAG00000043742.2	105051533	105133592	X	ALG13 UDP-N-acetylglucosaminyltransferase subunit [Source:HGNC Symbol;Acc:HGNC:30881]	ALG13	HGNC Symbol	ensembl	ALG13	1			ENSG00000101901	ALG13	1	FALSE	0.34087	1.07255	TRUE	TRUE
ALG2	ENSMFAG00000002997	ENSMFAG00000002997.2	41430052	41469456	15	ALG2 alpha-1,3/1,6-mannosyltransferase [Source:HGNC Symbol;Acc:HGNC:23159]	ALG2	HGNC Symbol	ensembl	ALG2	1			ENSG00000119523	ALG2	1	FALSE	0.305832	0.591108	TRUE	TRUE
ALG3	ENSMFAG00000001621	ENSMFAG00000001621.2	88019788	88028630	2	ALG3 alpha-1,3- mannosyltransferase [Source:HGNC Symbol;Acc:HGNC:23056]	ALG3	HGNC Symbol	ensembl	ALG3	1			ENSG00000214160	ALG3	1	FALSE	0.186853	0.35963	TRUE	TRUE
ALG5	ENSMFAG00000019220	ENSMFAG00000019220.2	15845874	15896659	17	ALG5 dolichyl-phosphate beta-glucosyltransferase [Source:HGNC Symbol;Acc:HGNC:20266]	ALG5	HGNC Symbol	ensembl	ALG5	1			ENSG00000120697	ALG5	1	FALSE	0.315597	0.522713	TRUE	TRUE
ALG6	ENSMFAG00000041396	ENSMFAG00000041396.2	160701177	160767256	1	ALG6 alpha-1,3-glucosyltransferase [Source:HGNC Symbol;Acc:HGNC:23157]	ALG6	HGNC Symbol	ensembl	ALG6	1			ENSG00000088035	ALG6	1	FALSE	0.363913	0.348691	TRUE	TRUE
ALG8	ENSMFAG00000002110	ENSMFAG00000002110.2	68919642	68960042	14	ALG8 alpha-1,3-glucosyltransferase [Source:HGNC Symbol;Acc:HGNC:23161]	ALG8	HGNC Symbol	ensembl	ALG8	1			ENSG00000159063	ALG8	1	FALSE	0.331855	0.357063	TRUE	TRUE
ENSMFAG00000042463	ENSMFAG00000042463	ENSMFAG00000042463.2	102540373	102636549	14				ensembl		1			ENSG00000086848	ALG9	0	FALSE	0.218876	0.0660492	TRUE	TRUE
ALK	ENSMFAG00000032798	ENSMFAG00000032798.2	78324506	79073858	13	ALK receptor tyrosine kinase [Source:HGNC Symbol;Acc:HGNC:427]	ALK	HGNC Symbol	ensembl	ALK	1			ENSG00000171094	ALK	1	FALSE	0.0892298	0.122553	TRUE	TRUE
ALKBH1	ENSMFAG00000001551	ENSMFAG00000001551.2	140428466	140463154	7	alkB homolog 1, histone H2A dioxygenase [Source:HGNC Symbol;Acc:HGNC:17911]	ALKBH1	HGNC Symbol	ensembl	ALKBH1	1			ENSG00000100601	ALKBH1	1	FALSE	0.253348	0.337374	TRUE	TRUE
ALKBH2	ENSMFAG00000003561	ENSMFAG00000003561.2	108248339	108254076	11	alkB homolog 2, alpha-ketoglutarate dependent dioxygenase [Source:HGNC Symbol;Acc:HGNC:32487]	ALKBH2	HGNC Symbol	ensembl	ALKBH2	1			ENSG00000189046	ALKBH2	1	FALSE	0.108156	0.183759	TRUE	TRUE
ALKBH3	ENSMFAG00000031334	ENSMFAG00000031334.2	21850284	21892164	14	alkB homolog 3, alpha-ketoglutarate dependent dioxygenase [Source:HGNC Symbol;Acc:HGNC:30141]	ALKBH3	HGNC Symbol	ensembl	ALKBH3	1			ENSG00000166199	ALKBH3	1	FALSE	0.219868	0.233504	TRUE	TRUE
ALKBH4	ENSMFAG00000001499	ENSMFAG00000001499.2	45566207	45575530	3	alkB homolog 4, lysine demethylase [Source:HGNC Symbol;Acc:HGNC:21900]	ALKBH4	HGNC Symbol	ensembl	ALKBH4	1			ENSG00000160993	ALKBH4	1	FALSE	0.118929	0.196316	TRUE	TRUE
ALKBH5	ENSMFAG00000001517	ENSMFAG00000001517.2	18189982	18218764	16	alkB homolog 5, RNA demethylase [Source:HGNC Symbol;Acc:HGNC:25996]	ALKBH5	HGNC Symbol	ensembl	ALKBH5	1			ENSG00000091542	ALKBH5	1	FALSE	0.0207027	0.504717	TRUE	TRUE
ALKBH7	ENSMFAG00000045978	ENSMFAG00000045978.2	6234149	6236512	19	alkB homolog 7 [Source:HGNC Symbol;Acc:HGNC:21306]	ALKBH7	HGNC Symbol	ensembl	ALKBH7	1			ENSG00000125652	ALKBH7	1	FALSE	0.545851	0.606069	TRUE	TRUE
ALKBH8	ENSMFAG00000003178	ENSMFAG00000003178.2	98360550	98426176	14	alkB homolog 8, tRNA methyltransferase [Source:HGNC Symbol;Acc:HGNC:25189]	ALKBH8	HGNC Symbol	ensembl	ALKBH8	1			ENSG00000137760	ALKBH8	1	FALSE	0.165976	0.24124	TRUE	TRUE
ENSMFAG00000038592	ENSMFAG00000038592	ENSMFAG00000038592.2	34590651	34656057	13				ensembl		1			ENSG00000116127	ALMS1	1	FALSE	0.195472	0.623026	TRUE	TRUE
ALOX12	ENSMFAG00000039492	ENSMFAG00000039492.2	6963921	6977638	16	arachidonate 12-lipoxygenase, 12S type [Source:HGNC Symbol;Acc:HGNC:429]	ALOX12	HGNC Symbol	ensembl	ALOX12	1			ENSG00000108839	ALOX12	1	FALSE	0.0677231	0.758045	TRUE	TRUE
ALOX5	ENSMFAG00000021649	ENSMFAG00000021649.2	43907521	43968775	9	arachidonate 5-lipoxygenase [Source:HGNC Symbol;Acc:HGNC:435]	ALOX5	HGNC Symbol	ensembl	ALOX5	1			ENSG00000012779	ALOX5	1	FALSE	0.549124	1.71991	TRUE	TRUE
ALOX5AP	ENSMFAG00000032586	ENSMFAG00000032586.2	9892592	9917577	17	arachidonate 5-lipoxygenase activating protein [Source:HGNC Symbol;Acc:HGNC:436]	ALOX5AP	HGNC Symbol	ensembl	ALOX5AP	1			ENSG00000132965	ALOX5AP	1	FALSE	0.884557	1.43852	TRUE	TRUE
ALOXE3	ENSMFAG00000042832	ENSMFAG00000042832.2	8085475	8111724	16	arachidonate lipoxygenase 3 [Source:HGNC Symbol;Acc:HGNC:13743]	ALOXE3	HGNC Symbol	ensembl	ALOXE3	1			ENSG00000179148	ALOXE3	1	FALSE	0.0403264		TRUE	TRUE
ALPK1	ENSMFAG00000035373	ENSMFAG00000035373.2	109833755	109970352	5	alpha kinase 1 [Source:HGNC Symbol;Acc:HGNC:20917]	ALPK1	HGNC Symbol	ensembl	ALPK1	1			ENSG00000073331	ALPK1	1	FALSE	1.95123	2.12919	TRUE	TRUE
ALPK2	ENSMFAG00000041202	ENSMFAG00000041202.2	22452024	22593458	18	alpha kinase 2 [Source:HGNC Symbol;Acc:HGNC:20565]	ALPK2	HGNC Symbol	ensembl	ALPK2	1			ENSG00000198796	ALPK2	1	FALSE	0.0598361	0.0869497	TRUE	TRUE
ALS2	ENSMFAG00000039968	ENSMFAG00000039968.2	89387252	89467419	12	alsin Rho guanine nucleotide exchange factor ALS2 [Source:HGNC Symbol;Acc:HGNC:443]	ALS2	HGNC Symbol	ensembl	ALS2	1			ENSG00000003393	ALS2	1	FALSE	0.156784	0.22905	TRUE	TRUE
ALYREF	ENSMFAG00000001394	ENSMFAG00000001394.2	77556773	77560280	16	Aly/REF export factor [Source:HGNC Symbol;Acc:HGNC:19071]	ALYREF	HGNC Symbol	ensembl	ALYREF	1			ENSG00000183684	ALYREF	1	FALSE	0.11203	0.5135	TRUE	TRUE
AMACR	ENSMFAG00000032307	ENSMFAG00000032307.2	34201883	34223649	6	alpha-methylacyl-CoA racemase [Source:HGNC Symbol;Acc:HGNC:451]	AMACR	HGNC Symbol	ensembl	AMACR	1			ENSG00000242110	AMACR	1	FALSE	0.0465375		TRUE	TRUE
ENSMFAG00000002000	ENSMFAG00000002000	ENSMFAG00000002000.2	19350637	19398980	14				ensembl		1			ENSG00000110497	AMBRA1	0	FALSE	0.223728	1.34253	TRUE	TRUE
AMD1	ENSMFAG00000031017	ENSMFAG00000031017.2	14734533	14782436	4	adenosylmethionine decarboxylase 1 [Source:HGNC Symbol;Acc:HGNC:457]	AMD1	HGNC Symbol	ensembl	AMD1	1			ENSG00000123505	AMD1	1	FALSE	0.53009	8.49213	TRUE	TRUE
AMDHD1	ENSMFAG00000046264	ENSMFAG00000046264.2	95272842	95373199	11	amidohydrolase domain containing 1 [Source:HGNC Symbol;Acc:HGNC:28577]	AMDHD1	HGNC Symbol	ensembl	AMDHD1	1			ENSG00000139344	AMDHD1	1	FALSE	0.954186	0.0281507	TRUE	TRUE
ENSMFAG00000002099	ENSMFAG00000002099	ENSMFAG00000002099.2	2454609	2472200	20	amidohydrolase domain containing 2 [Source:HGNC Symbol;Acc:HGNC:24262]	AMDHD2	HGNC Symbol	ensembl	AMDHD2	1			ENSG00000162066	AMDHD2	1	FALSE	0.0603431	0.105627	TRUE	TRUE
AMFR	ENSMFAG00000042034	ENSMFAG00000042034.2	42378020	42435328	20	autocrine motility factor receptor [Source:HGNC Symbol;Acc:HGNC:463]	AMFR	HGNC Symbol	ensembl	AMFR	1			ENSG00000159461	AMFR	1	FALSE	0.442882	0.964946	TRUE	TRUE
AMMECR1	ENSMFAG00000057591	ENSMFAG00000057591.1	103628994	103765960	X	AMMECR nuclear protein 1 [Source:HGNC Symbol;Acc:HGNC:467]	AMMECR1	HGNC Symbol	ensembl	AMMECR1	1			ENSG00000101935	AMMECR1	1	FALSE	0.423625	0.603516	TRUE	TRUE
AMMECR1L	ENSMFAG00000044626	ENSMFAG00000044626.2	4343929	4369483	12	AMMECR1 like [Source:HGNC Symbol;Acc:HGNC:28658]	AMMECR1L	HGNC Symbol	ensembl	AMMECR1L	1			ENSG00000144233	AMMECR1L	1	FALSE	0.198768	0.152061	TRUE	TRUE
ENSMFAG00000058841	ENSMFAG00000058841	ENSMFAG00000058841.1	165738336	165746834	7				ensembl		1			ENSG00000166126	AMN	0	FALSE	0.0348826	0.0357918	TRUE	TRUE
AMN1	ENSMFAG00000003235	ENSMFAG00000003235.2	33588867	33667897	11	antagonist of mitotic exit network 1 homolog [Source:HGNC Symbol;Acc:HGNC:27281]	AMN1	HGNC Symbol	ensembl	AMN1	1			ENSG00000151743	AMN1	1	FALSE	0.304675	0.560393	TRUE	TRUE
AMOT	ENSMFAG00000032269	ENSMFAG00000032269.2	106141908	106205976	X	angiomotin [Source:HGNC Symbol;Acc:HGNC:17810]	AMOT	HGNC Symbol	ensembl	AMOT	1			ENSG00000126016	AMOT	1	FALSE	0.0395485	0.120607	TRUE	TRUE
AMPD2	ENSMFAG00000040571	ENSMFAG00000040571.2	113976017	113988181	1	adenosine monophosphate deaminase 2 [Source:HGNC Symbol;Acc:HGNC:469]	AMPD2	HGNC Symbol	ensembl	AMPD2	1			ENSG00000116337	AMPD2	1	FALSE	0.0958304	0.460549	TRUE	TRUE
AMPD3	ENSMFAG00000003361	ENSMFAG00000003361.2	55118472	55176401	14	adenosine monophosphate deaminase 3 [Source:HGNC Symbol;Acc:HGNC:470]	AMPD3	HGNC Symbol	ensembl	AMPD3	1			ENSG00000133805	AMPD3	1	FALSE	0.589371	0.84356	TRUE	TRUE
ENSMFAG00000037558	ENSMFAG00000037558	ENSMFAG00000037558.2	120028394	120386251	1				ensembl		1			ENSG00000240038	AMY2B	1	FALSE	0.169417	0.197781	TRUE	TRUE
AMZ1	ENSMFAG00000045552	ENSMFAG00000045552.2	35834242	35891655	3	archaelysin family metallopeptidase 1 [Source:HGNC Symbol;Acc:HGNC:22231]	AMZ1	HGNC Symbol	ensembl	AMZ1	1			ENSG00000174945	AMZ1	1	FALSE	0.0855678	0.64777	TRUE	TRUE
AMZ2	ENSMFAG00000038772	ENSMFAG00000038772.2	64028439	64081611	16	archaelysin family metallopeptidase 2 [Source:HGNC Symbol;Acc:HGNC:28041]	AMZ2	HGNC Symbol	ensembl	AMZ2	1			ENSG00000196704	AMZ2	1	FALSE	0.267397	0.92013	TRUE	TRUE
ANAPC1	ENSMFAG00000037630	ENSMFAG00000037630.2	15069027	15187790	13	anaphase promoting complex subunit 1 [Source:HGNC Symbol;Acc:HGNC:19988]	ANAPC1	HGNC Symbol	ensembl	ANAPC1	1			ENSG00000153107	ANAPC1	1	FALSE	0.341093	0.341169	TRUE	TRUE
ANAPC10	ENSMFAG00000001142	ENSMFAG00000001142.2	141659042	141879564	5	anaphase promoting complex subunit 10 [Source:HGNC Symbol;Acc:HGNC:24077]	ANAPC10	HGNC Symbol	ensembl	ANAPC10	1			ENSG00000164162	ANAPC10	1	FALSE	0.442363	0.367642	TRUE	TRUE
ANAPC13	ENSMFAG00000035408	ENSMFAG00000035408.2	36792375	36800889	2	anaphase promoting complex subunit 13 [Source:HGNC Symbol;Acc:HGNC:24540]	ANAPC13	HGNC Symbol	ensembl	ANAPC13	1			ENSG00000129055	ANAPC13	1	FALSE	0.349913	0.750111	TRUE	TRUE
ANAPC16	ENSMFAG00000034172	ENSMFAG00000034172.2	62820722	62840812	9	anaphase promoting complex subunit 16 [Source:HGNC Symbol;Acc:HGNC:26976]	ANAPC16	HGNC Symbol	ensembl	ANAPC16	1			ENSG00000166295	ANAPC16	1	FALSE	0.324858	1.22889	TRUE	TRUE
ANAPC2	ENSMFAG00000039218	ENSMFAG00000039218.2	1249862	1263856	15	anaphase promoting complex subunit 2 [Source:HGNC Symbol;Acc:HGNC:19989]	ANAPC2	HGNC Symbol	ensembl	ANAPC2	1			ENSG00000176248	ANAPC2	1	FALSE	0.086231	0.0642981	TRUE	TRUE
ANAPC4	ENSMFAG00000037891	ENSMFAG00000037891.2	24870606	24912116	5	anaphase promoting complex subunit 4 [Source:HGNC Symbol;Acc:HGNC:19990]	ANAPC4	HGNC Symbol	ensembl	ANAPC4	1			ENSG00000053900	ANAPC4	1	FALSE	0.289527	0.285065	TRUE	TRUE
ANAPC5	ENSMFAG00000038352	ENSMFAG00000038352.2	120599935	120657717	11	anaphase promoting complex subunit 5 [Source:HGNC Symbol;Acc:HGNC:15713]	ANAPC5	HGNC Symbol	ensembl	ANAPC5	1			ENSG00000089053	ANAPC5	1	FALSE	0.591237	1.74782	TRUE	TRUE
ANAPC7	ENSMFAG00000030528	ENSMFAG00000030528.2	109571492	109601306	11	anaphase promoting complex subunit 7 [Source:HGNC Symbol;Acc:HGNC:17380]	ANAPC7	HGNC Symbol	ensembl	ANAPC7	1			ENSG00000196510	ANAPC7	1	FALSE	0.259706	0.300214	TRUE	TRUE
ENSMFAG00000062278	ENSMFAG00000062278	ENSMFAG00000062278.1	82741449	82753265	7				ensembl		1			ENSG00000214274	ANG	1	FALSE	0.227297		TRUE	TRUE
ANGEL1	ENSMFAG00000045195	ENSMFAG00000045195.2	139549951	139587973	7	angel homolog 1 [Source:HGNC Symbol;Acc:HGNC:19961]	ANGEL1	HGNC Symbol	ensembl	ANGEL1	1			ENSG00000013523	ANGEL1	1	FALSE	0.111437	0.121444	TRUE	TRUE
ANGEL2	ENSMFAG00000039813	ENSMFAG00000039813.2	70585713	70624875	1	angel homolog 2 [Source:HGNC Symbol;Acc:HGNC:30534]	ANGEL2	HGNC Symbol	ensembl	ANGEL2	1			ENSG00000174606	ANGEL2	1	FALSE	0.479702	0.388553	TRUE	TRUE
ANGPT2	ENSMFAG00000044644	ENSMFAG00000044644.2	6530816	6599765	8	angiopoietin 2 [Source:HGNC Symbol;Acc:HGNC:485]	ANGPT2	HGNC Symbol	ensembl	ANGPT2	1			ENSG00000091879	ANGPT2	1	FALSE	0.210287	0.490586	TRUE	TRUE
ANGPTL1	ENSMFAG00000031474	ENSMFAG00000031474.2	35998477	36026921	1	angiopoietin like 1 [Source:HGNC Symbol;Acc:HGNC:489]	ANGPTL1	HGNC Symbol	ensembl	ANGPTL1	1			ENSG00000116194	ANGPTL1	1	FALSE	0.633293	0.988536	TRUE	TRUE
ANGPTL2	ENSMFAG00000038065	ENSMFAG00000038065.2	12219246	12255358	15	angiopoietin like 2 [Source:HGNC Symbol;Acc:HGNC:490]	ANGPTL2	HGNC Symbol	ensembl	ANGPTL2	1			ENSG00000136859	ANGPTL2	1	FALSE	0.0634683		TRUE	TRUE
ANGPTL7	ENSMFAG00000046176	ENSMFAG00000046176.2	213286923	213293588	1	angiopoietin like 7 [Source:HGNC Symbol;Acc:HGNC:24078]	ANGPTL7	HGNC Symbol	ensembl	ANGPTL7	1			ENSG00000171819	ANGPTL7	1	FALSE	0.0261949	0.0261112	TRUE	TRUE
ANK1	ENSMFAG00000045115	ENSMFAG00000045115.2	42255203	42497874	8	ankyrin 1 [Source:HGNC Symbol;Acc:HGNC:492]	ANK1	HGNC Symbol	ensembl	ANK1	1			ENSG00000029534	ANK1	1	FALSE	0.0221647	0.428748	TRUE	TRUE
ANK2	ENSMFAG00000032015	ENSMFAG00000032015.2	110448536	110928825	5	ankyrin 2 [Source:HGNC Symbol;Acc:HGNC:493]	ANK2	HGNC Symbol	ensembl	ANK2	1			ENSG00000145362	ANK2	1	FALSE	0.633719	0.441856	TRUE	TRUE
ENSMFAG00000033458	ENSMFAG00000033458	ENSMFAG00000033458.2	75194841	75309670	9				ensembl		1			ENSG00000151150	ANK3	0	FALSE	0.184467	9.79995	TRUE	TRUE
ANKAR	ENSMFAG00000000427	ENSMFAG00000000427.2	77236848	77309130	12	ankyrin and armadillo repeat containing [Source:HGNC Symbol;Acc:HGNC:26350]	ANKAR	HGNC Symbol	ensembl	ANKAR	1			ENSG00000151687	ANKAR	1	FALSE	0.244278	0.53706	TRUE	TRUE
ANKDD1A	ENSMFAG00000041562	ENSMFAG00000041562.2	41181026	41296591	7	ankyrin repeat and death domain containing 1A [Source:HGNC Symbol;Acc:HGNC:28002]	ANKDD1A	HGNC Symbol	ensembl	ANKDD1A	1			ENSG00000166839	ANKDD1A	1	FALSE	0.515415	0.134154	TRUE	TRUE
ANKFY1	ENSMFAG00000030993	ENSMFAG00000030993.2	4018042	4121461	16	ankyrin repeat and FYVE domain containing 1 [Source:HGNC Symbol;Acc:HGNC:20763]	ANKFY1	HGNC Symbol	ensembl	ANKFY1	1			ENSG00000185722	ANKFY1	1	FALSE	0.801599	1.10151	TRUE	TRUE
ANKH	ENSMFAG00000038859	ENSMFAG00000038859.2	15045176	15200487	6	ANKH inorganic pyrophosphate transport regulator [Source:HGNC Symbol;Acc:HGNC:15492]	ANKH	HGNC Symbol	ensembl	ANKH	1			ENSG00000154122	ANKH	1	FALSE	1.57399	1.76597	TRUE	TRUE
ENSMFAG00000041567	ENSMFAG00000041567	ENSMFAG00000041567.2	137640922	137780530	6	ankyrin repeat and KH domain containing 1 [Source:HGNC Symbol;Acc:HGNC:24714]	ANKHD1	HGNC Symbol	ensembl	ANKHD1	1			ENSG00000131503	ANKHD1	1	FALSE	1.53735	0.119205	TRUE	TRUE
ANKIB1	ENSMFAG00000040224	ENSMFAG00000040224.2	114976926	115133003	3	ankyrin repeat and IBR domain containing 1 [Source:HGNC Symbol;Acc:HGNC:22215]	ANKIB1	HGNC Symbol	ensembl	ANKIB1	1			ENSG00000001629	ANKIB1	1	FALSE	1.33675	1.54808	TRUE	TRUE
ANKLE2	ENSMFAG00000041129	ENSMFAG00000041129.2	131932189	131973610	11	ankyrin repeat and LEM domain containing 2 [Source:HGNC Symbol;Acc:HGNC:29101]	ANKLE2	HGNC Symbol	ensembl	ANKLE2	1			ENSG00000176915	ANKLE2	1	FALSE	0.992415	0.754302	TRUE	TRUE
ANKMY1	ENSMFAG00000014439	ENSMFAG00000014439.2	128363739	128456243	12	ankyrin repeat and MYND domain containing 1 [Source:HGNC Symbol;Acc:HGNC:20987]	ANKMY1	HGNC Symbol	ensembl	ANKMY1	1			ENSG00000144504	ANKMY1	1	FALSE	0.0431863	0.947873	TRUE	TRUE
ANKMY2	ENSMFAG00000002401	ENSMFAG00000002401.2	99651027	99704192	3	ankyrin repeat and MYND domain containing 2 [Source:HGNC Symbol;Acc:HGNC:25370]	ANKMY2	HGNC Symbol	ensembl	ANKMY2	1			ENSG00000106524	ANKMY2	1	FALSE	0.200528	0.205336	TRUE	TRUE
ANKRA2	ENSMFAG00000043204	ENSMFAG00000043204.2	69370946	69385222	6	ankyrin repeat family A member 2 [Source:HGNC Symbol;Acc:HGNC:13208]	ANKRA2	HGNC Symbol	ensembl	ANKRA2	1			ENSG00000164331	ANKRA2	1	FALSE	0.205025	0.408083	TRUE	TRUE
ANKRD10	ENSMFAG00000042265	ENSMFAG00000042265.2	91985233	92021507	17	ankyrin repeat domain 10 [Source:HGNC Symbol;Acc:HGNC:20265]	ANKRD10	HGNC Symbol	ensembl	ANKRD10	1			ENSG00000088448	ANKRD10	1	FALSE	0.609018	0.792876	TRUE	TRUE
ANKRD11	ENSMFAG00000040263	ENSMFAG00000040263.2	74997992	75230530	20	ankyrin repeat domain containing 11 [Source:HGNC Symbol;Acc:HGNC:21316]	ANKRD11	HGNC Symbol	ensembl	ANKRD11	1			ENSG00000167522	ANKRD11	1	FALSE	5.76642	2.17998	TRUE	TRUE
ANKRD12	ENSMFAG00000034700	ENSMFAG00000034700.2	69373666	69510503	18	ankyrin repeat domain 12 [Source:HGNC Symbol;Acc:HGNC:29135]	ANKRD12	HGNC Symbol	ensembl	ANKRD12	1			ENSG00000101745	ANKRD12	1	FALSE	4.68851	2.80472	TRUE	TRUE
ANKRD13A	ENSMFAG00000036762	ENSMFAG00000036762.2	109187709	109239933	11	ankyrin repeat domain 13A [Source:HGNC Symbol;Acc:HGNC:21268]	ANKRD13A	HGNC Symbol	ensembl	ANKRD13A	1			ENSG00000076513	ANKRD13A	1	FALSE	0.434308	0.926012	TRUE	TRUE
ANKRD13C	ENSMFAG00000042830	ENSMFAG00000042830.2	153786393	153874191	1	ankyrin repeat domain 13C [Source:HGNC Symbol;Acc:HGNC:25374]	ANKRD13C	HGNC Symbol	ensembl	ANKRD13C	1			ENSG00000118454	ANKRD13C	1	FALSE	0.643136	0.754707	TRUE	TRUE
ANKRD13D	ENSMFAG00000061318	ENSMFAG00000061318.1	7111528	7125589	14	ankyrin repeat domain 13D [Source:HGNC Symbol;Acc:HGNC:27880]	ANKRD13D	HGNC Symbol	ensembl	ANKRD13D	1			ENSG00000172932	ANKRD13D	1	FALSE	0.311492	0.635479	TRUE	TRUE
ANKRD16	ENSMFAG00000042322	ENSMFAG00000042322.2	6958172	6977723	9	ankyrin repeat domain 16 [Source:HGNC Symbol;Acc:HGNC:23471]	ANKRD16	HGNC Symbol	ensembl	ANKRD16	1			ENSG00000134461	ANKRD16	1	FALSE	0.0962469	0.12312	TRUE	TRUE
ANKRD17	ENSMFAG00000033592	ENSMFAG00000033592.2	61088050	61270604	5	ankyrin repeat domain 17 [Source:HGNC Symbol;Acc:HGNC:23575]	ANKRD17	HGNC Symbol	ensembl	ANKRD17	1			ENSG00000132466	ANKRD17	1	FALSE	2.22477	2.87358	TRUE	TRUE
ENSMFAG00000031138	ENSMFAG00000031138	ENSMFAG00000031138.2	107153078	107234396	15	ankyrin repeat domain 18B [Source:HGNC Symbol;Acc:HGNC:23644]	ANKRD18B	HGNC Symbol	ensembl	ANKRD18B	1			ENSG00000230453	ANKRD18B	1	FALSE	0.121391		TRUE	TRUE
ANKRD22	ENSMFAG00000042098	ENSMFAG00000042098.2	86386699	86412225	9	ankyrin repeat domain 22 [Source:HGNC Symbol;Acc:HGNC:28321]	ANKRD22	HGNC Symbol	ensembl	ANKRD22	1			ENSG00000152766	ANKRD22	1	FALSE	0.489761	2.01302	TRUE	TRUE
ANKRD23	ENSMFAG00000057958	ENSMFAG00000057958.1	1208068	1230440	13	ankyrin repeat domain 23 [Source:HGNC Symbol;Acc:HGNC:24470]	ANKRD23	HGNC Symbol	ensembl	ANKRD23	1			ENSG00000163126	ANKRD23	1	FALSE	0.0427625	0.153836	TRUE	TRUE
ANKRD26	ENSMFAG00000033906	ENSMFAG00000033906.2	27756720	27850377	9	ankyrin repeat domain containing 26 [Source:HGNC Symbol;Acc:HGNC:29186]	ANKRD26	HGNC Symbol	ensembl	ANKRD26	1			ENSG00000107890	ANKRD26	1	FALSE	0.477849	0.519846	TRUE	TRUE
ANKRD27	ENSMFAG00000030329	ENSMFAG00000030329.2	32143179	32223626	19	ankyrin repeat domain 27 [Source:HGNC Symbol;Acc:HGNC:25310]	ANKRD27	HGNC Symbol	ensembl	ANKRD27	1			ENSG00000105186	ANKRD27	1	FALSE	0.495163	0.408741	TRUE	TRUE
ANKRD28	ENSMFAG00000045739	ENSMFAG00000045739.2	31896739	32086526	2	ankyrin repeat domain 28 [Source:HGNC Symbol;Acc:HGNC:29024]	ANKRD28	HGNC Symbol	ensembl	ANKRD28	1			ENSG00000206560	ANKRD28	1	FALSE	0.762636	1.23342	TRUE	TRUE
ANKRD31	ENSMFAG00000044070	ENSMFAG00000044070.2	70904326	71064484	6	ankyrin repeat domain 31 [Source:HGNC Symbol;Acc:HGNC:26853]	ANKRD31	HGNC Symbol	ensembl	ANKRD31	1			ENSG00000145700	ANKRD31	1	FALSE	0.0450577	0.0908739	TRUE	TRUE
ANKRD35	ENSMFAG00000036117	ENSMFAG00000036117.2	102858956	102877645	1	ankyrin repeat domain 35 [Source:HGNC Symbol;Acc:HGNC:26323]	ANKRD35	HGNC Symbol	ensembl	ANKRD35	1			ENSG00000198483	ANKRD35	1	FALSE	0.237944	0.0197445	TRUE	TRUE
ENSMFAG00000043601	ENSMFAG00000043601	ENSMFAG00000043601.2	16764469	16825456	13				ensembl		1			ENSG00000135976	ANKRD36	0	FALSE	0.0546748	0.81665	TRUE	TRUE
ANKRD37	ENSMFAG00000033324	ENSMFAG00000033324.2	181977778	181981430	5	ankyrin repeat domain 37 [Source:HGNC Symbol;Acc:HGNC:29593]	ANKRD37	HGNC Symbol	ensembl	ANKRD37	1			ENSG00000186352	ANKRD37	1	FALSE	0.0299919	0.099913	TRUE	TRUE
ANKRD39	ENSMFAG00000001711	ENSMFAG00000001711.2	1208404	1230458	13	ankyrin repeat domain 39 [Source:HGNC Symbol;Acc:HGNC:28640]	ANKRD39	HGNC Symbol	ensembl	ANKRD39	1			ENSG00000213337	ANKRD39	1	FALSE	0.223529	0.346929	TRUE	TRUE
ANKRD40	ENSMFAG00000003914	ENSMFAG00000003914.2	45286152	45300571	16	ankyrin repeat domain 40 [Source:HGNC Symbol;Acc:HGNC:28233]	ANKRD40	HGNC Symbol	ensembl	ANKRD40	1			ENSG00000154945	ANKRD40	1	FALSE	0.147854	0.254285	TRUE	TRUE
ANKRD42	ENSMFAG00000017987	ENSMFAG00000017987.2	74073417	74168512	14	ankyrin repeat domain 42 [Source:HGNC Symbol;Acc:HGNC:26752]	ANKRD42	HGNC Symbol	ensembl	ANKRD42	1			ENSG00000137494	ANKRD42	1	FALSE	0.166788	0.13636	TRUE	TRUE
ANKRD44	ENSMFAG00000032694	ENSMFAG00000032694.2	84459770	84804520	12	ankyrin repeat domain 44 [Source:HGNC Symbol;Acc:HGNC:25259]	ANKRD44	HGNC Symbol	ensembl	ANKRD44	1			ENSG00000065413	ANKRD44	1	FALSE	11.947	14.5612	TRUE	TRUE
ANKRD46	ENSMFAG00000043665	ENSMFAG00000043665.2	99525135	99577160	8	ankyrin repeat domain 46 [Source:HGNC Symbol;Acc:HGNC:27229]	ANKRD46	HGNC Symbol	ensembl	ANKRD46	1			ENSG00000186106	ANKRD46	1	FALSE	0.464912	0.340948	TRUE	TRUE
ANKRD49	ENSMFAG00000038557	ENSMFAG00000038557.2	85413094	85422905	14	ankyrin repeat domain 49 [Source:HGNC Symbol;Acc:HGNC:25970]	ANKRD49	HGNC Symbol	ensembl	ANKRD49	1			ENSG00000168876	ANKRD49	1	FALSE	0.173453	0.423651	TRUE	TRUE
ANKRD50	ENSMFAG00000001438	ENSMFAG00000001438.2	121649749	121689852	5	ankyrin repeat domain containing 50 [Source:HGNC Symbol;Acc:HGNC:29223]	ANKRD50	HGNC Symbol	ensembl	ANKRD50	1			ENSG00000151458	ANKRD50	1	FALSE	0.0865719	0.170195	TRUE	TRUE
ANKRD52	ENSMFAG00000037030	ENSMFAG00000037030.2	55334757	55349913	11	ankyrin repeat domain 52 [Source:HGNC Symbol;Acc:HGNC:26614]	ANKRD52	HGNC Symbol	ensembl	ANKRD52	1			ENSG00000139645	ANKRD52	1	FALSE	0.0642292	0.24351	TRUE	TRUE
ANKRD54	ENSMFAG00000042331	ENSMFAG00000042331.2	13075887	13094181	10	ankyrin repeat domain 54 [Source:HGNC Symbol;Acc:HGNC:25185]	ANKRD54	HGNC Symbol	ensembl	ANKRD54	1			ENSG00000100124	ANKRD54	1	FALSE	0.140066	0.11332	TRUE	TRUE
ANKRD6	ENSMFAG00000034278	ENSMFAG00000034278.2	83800246	84004126	4	ankyrin repeat domain 6 [Source:HGNC Symbol;Acc:HGNC:17280]	ANKRD6	HGNC Symbol	ensembl	ANKRD6	1			ENSG00000135299	ANKRD6	1	FALSE	0.315675	0.140439	TRUE	TRUE
ANKS1A	ENSMFAG00000003052	ENSMFAG00000003052.2	134921597	135114484	4	ankyrin repeat and sterile alpha motif domain containing 1A [Source:HGNC Symbol;Acc:HGNC:20961]	ANKS1A	HGNC Symbol	ensembl	ANKS1A	1			ENSG00000064999	ANKS1A	1	FALSE	0.642064	0.725001	TRUE	TRUE
ANKS1B	ENSMFAG00000032660	ENSMFAG00000032660.2	98103110	99393177	11	ankyrin repeat and sterile alpha motif domain containing 1B [Source:NCBI gene (formerly Entrezgene);Acc:101926591]	ANKS1B	NCBI gene (formerly Entrezgene)	ensembl		1	ANKS1B-201,ANKS1B-202,ANKS1B-203,ANKS1B-204,ANKS1B-205,ANKS1B-206,ANKS1B-207,ANKS1B-208,ANKS1B-209		ENSG00000185046	ANKS1B	1	FALSE	0.0366107	0.0753947	TRUE	TRUE
ANKS3	ENSMFAG00000033670	ENSMFAG00000033670.2	4673702	4710886	20	ankyrin repeat and sterile alpha motif domain containing 3 [Source:HGNC Symbol;Acc:HGNC:29422]	ANKS3	HGNC Symbol	ensembl	ANKS3	1			ENSG00000168096	ANKS3	1	FALSE	0.293095	0.594136	TRUE	TRUE
ANKS6	ENSMFAG00000031706	ENSMFAG00000031706.2	41854416	41919347	15	ankyrin repeat and sterile alpha motif domain containing 6 [Source:HGNC Symbol;Acc:HGNC:26724]	ANKS6	HGNC Symbol	ensembl	ANKS6	1			ENSG00000165138	ANKS6	1	FALSE	0.111593	0.182679	TRUE	TRUE
ANKZF1	ENSMFAG00000002912	ENSMFAG00000002912.2	107246058	107307751	12	ankyrin repeat and zinc finger peptidyl tRNA hydrolase 1 [Source:HGNC Symbol;Acc:HGNC:25527]	ANKZF1	HGNC Symbol	ensembl	ANKZF1	1			ENSG00000163516	ANKZF1	1	FALSE	0.368703	0.223624	TRUE	TRUE
ANLN	ENSMFAG00000045618	ENSMFAG00000045618.2	80014430	80079854	3	anillin, actin binding protein [Source:HGNC Symbol;Acc:HGNC:14082]	ANLN	HGNC Symbol	ensembl	ANLN	1			ENSG00000011426	ANLN	1	FALSE	0.0358478	0.206617	TRUE	TRUE
ANO10	ENSMFAG00000042189	ENSMFAG00000042189.2	97671597	97912752	2	anoctamin 10 [Source:HGNC Symbol;Acc:HGNC:25519]	ANO10	HGNC Symbol	ensembl	ANO10	1			ENSG00000160746	ANO10	1	FALSE	0.389682	0.859993	TRUE	TRUE
ANO2	ENSMFAG00000045036	ENSMFAG00000045036.2	5673286	6053524	11	anoctamin 2 [Source:HGNC Symbol;Acc:HGNC:1183]	ANO2	HGNC Symbol	ensembl	ANO2	1			ENSG00000047617	ANO2	1	FALSE	0.167195		TRUE	TRUE
ANO6	ENSMFAG00000037126	ENSMFAG00000037126.2	44227752	44447635	11	anoctamin 6 [Source:HGNC Symbol;Acc:HGNC:25240]	ANO6	HGNC Symbol	ensembl	ANO6	1			ENSG00000177119	ANO6	1	FALSE	1.18402	5.27435	TRUE	TRUE
ANP32A															ANP32A		TRUE	0.922514	0.943091	TRUE	TRUE
ANP32B	ENSMFAG00000032850	ENSMFAG00000032850.2	42629629	42661691	15	acidic nuclear phosphoprotein 32 family member B [Source:HGNC Symbol;Acc:HGNC:16677]	ANP32B	HGNC Symbol	ensembl	ANP32B	1			ENSG00000136938	ANP32B	1	FALSE	2.63048	8.73341	TRUE	TRUE
ANP32E	ENSMFAG00000000851	ENSMFAG00000000851.2	100361800	100380365	1	acidic nuclear phosphoprotein 32 family member E [Source:HGNC Symbol;Acc:HGNC:16673]	ANP32E	HGNC Symbol	ensembl	ANP32E	1			ENSG00000143401	ANP32E	1	FALSE	0.730329	1.18986	TRUE	TRUE
ANPEP	ENSMFAG00000031450	ENSMFAG00000031450.2	68342028	68413984	7	alanyl aminopeptidase, membrane [Source:HGNC Symbol;Acc:HGNC:500]	ANPEP	HGNC Symbol	ensembl	ANPEP	1			ENSG00000166825	ANPEP	1	FALSE	0.0777529	3.06676	TRUE	TRUE
ANTKMT	ENSMFAG00000042579	ENSMFAG00000042579.2	665280	666317	20	adenine nucleotide translocase lysine methyltransferase [Source:HGNC Symbol;Acc:HGNC:14152]	ANTKMT	HGNC Symbol	ensembl	ANTKMT	1			ENSG00000103254	ANTKMT	1	FALSE	0.0677721	0.503291	TRUE	TRUE
ANTXR2	ENSMFAG00000045998	ENSMFAG00000045998.2	54202865	54359460	5	ANTXR cell adhesion molecule 2 [Source:HGNC Symbol;Acc:HGNC:21732]	ANTXR2	HGNC Symbol	ensembl	ANTXR2	1			ENSG00000163297	ANTXR2	1	FALSE	3.89789	1.7005	TRUE	TRUE
ANXA1	ENSMFAG00000042357	ENSMFAG00000042357.2	86386083	86426904	15	annexin A1 [Source:HGNC Symbol;Acc:HGNC:533]	ANXA1	HGNC Symbol	ensembl	ANXA1	1			ENSG00000135046	ANXA1	1	FALSE	3.40938	17.6518	TRUE	TRUE
ANXA10	ENSMFAG00000002951	ENSMFAG00000002951.2	164830357	164929511	5	annexin A10 [Source:HGNC Symbol;Acc:HGNC:534]	ANXA10	HGNC Symbol	ensembl	ANXA10	1			ENSG00000109511	ANXA10	1	FALSE	0.0435917		TRUE	TRUE
ANXA11	ENSMFAG00000045443	ENSMFAG00000045443.2	55268818	55380948	9	annexin A11 [Source:HGNC Symbol;Acc:HGNC:535]	ANXA11	HGNC Symbol	ensembl	ANXA11	1			ENSG00000122359	ANXA11	1	FALSE	1.09543	0.934954	TRUE	TRUE
ANXA2	ENSMFAG00000030479	ENSMFAG00000030479.2	36400261	36476902	7	annexin A2 [Source:HGNC Symbol;Acc:HGNC:537]	ANXA2	HGNC Symbol	ensembl	ANXA2	1			ENSG00000182718	ANXA2	1	FALSE	3.57926	4.89911	TRUE	TRUE
ANXA3	ENSMFAG00000003067	ENSMFAG00000003067.2	55682168	55742961	5	annexin A3 [Source:HGNC Symbol;Acc:HGNC:541]	ANXA3	HGNC Symbol	ensembl	ANXA3	1			ENSG00000138772	ANXA3	1	FALSE	0.679392	0.147023	TRUE	TRUE
ANXA4	ENSMFAG00000033651	ENSMFAG00000033651.2	38311331	38391431	13	annexin A4 [Source:HGNC Symbol;Acc:HGNC:542]	ANXA4	HGNC Symbol	ensembl	ANXA4	1			ENSG00000196975	ANXA4	1	FALSE	0.917103	0.915084	TRUE	TRUE
ANXA5	ENSMFAG00000045853	ENSMFAG00000045853.2	118710228	118740622	5	annexin A5 [Source:HGNC Symbol;Acc:HGNC:543]	ANXA5	HGNC Symbol	ensembl	ANXA5	1			ENSG00000164111	ANXA5	1	FALSE	3.72013	7.19123	TRUE	TRUE
ANXA6	ENSMFAG00000037015	ENSMFAG00000037015.2	148346597	148407401	6	annexin A6 [Source:HGNC Symbol;Acc:HGNC:544]	ANXA6	HGNC Symbol	ensembl	ANXA6	1			ENSG00000197043	ANXA6	1	FALSE	0.749378	0.90808	TRUE	TRUE
ANXA7	ENSMFAG00000043677	ENSMFAG00000043677.2	61569870	61610601	9	annexin A7 [Source:HGNC Symbol;Acc:HGNC:545]	ANXA7	HGNC Symbol	ensembl	ANXA7	1			ENSG00000138279	ANXA7	1	FALSE	0.93698	0.763538	TRUE	TRUE
AOAH	ENSMFAG00000044010	ENSMFAG00000044010.2	79754616	79956735	3	acyloxyacyl hydrolase [Source:HGNC Symbol;Acc:HGNC:548]	AOAH	HGNC Symbol	ensembl	AOAH	1			ENSG00000136250	AOAH	1	FALSE	8.37321	25.4085	TRUE	TRUE
AOPEP	ENSMFAG00000003845	ENSMFAG00000003845.2	110479814	110843227	15	aminopeptidase O (putative) [Source:HGNC Symbol;Acc:HGNC:1361]	AOPEP	HGNC Symbol	ensembl	AOPEP	1			ENSG00000148120	AOPEP	1	FALSE	1.24198	0.849062	TRUE	TRUE
AP1AR	ENSMFAG00000064871	ENSMFAG00000064871.1	109766769	109806361	5	adaptor related protein complex 1 associated regulatory protein [Source:HGNC Symbol;Acc:HGNC:28808]	AP1AR	HGNC Symbol	ensembl	AP1AR	1			ENSG00000138660	AP1AR	1	FALSE	0.176243	0.319286	TRUE	TRUE
AP1B1	ENSMFAG00000039960	ENSMFAG00000039960.2	21545469	21607329	10	adaptor related protein complex 1 subunit beta 1 [Source:HGNC Symbol;Acc:HGNC:554]	AP1B1	HGNC Symbol	ensembl	AP1B1	1			ENSG00000100280	AP1B1	1	FALSE	0.523225	1.18126	TRUE	TRUE
AP1G1	ENSMFAG00000037769	ENSMFAG00000037769.2	58484427	58572824	20	adaptor related protein complex 1 subunit gamma 1 [Source:HGNC Symbol;Acc:HGNC:555]	AP1G1	HGNC Symbol	ensembl	AP1G1	1			ENSG00000166747	AP1G1	1	FALSE	0.586094	0.839498	TRUE	TRUE
AP1M1	ENSMFAG00000035693	ENSMFAG00000035693.2	16135420	16167351	19	adaptor related protein complex 1 subunit mu 1 [Source:HGNC Symbol;Acc:HGNC:13667]	AP1M1	HGNC Symbol	ensembl	AP1M1	1			ENSG00000072958	AP1M1	1	FALSE	0.300355	0.29711	TRUE	TRUE
AP1S1	ENSMFAG00000030473	ENSMFAG00000030473.2	44286256	44293278	3	adaptor related protein complex 1 subunit sigma 1 [Source:HGNC Symbol;Acc:HGNC:559]	AP1S1	HGNC Symbol	ensembl	AP1S1	1			ENSG00000106367	AP1S1	1	FALSE	0.230377	0.148712	TRUE	TRUE
AP1S2	ENSMFAG00000001506	ENSMFAG00000001506.2	14528478	14557012	X	adaptor related protein complex 1 subunit sigma 2 [Source:HGNC Symbol;Acc:HGNC:560]	AP1S2	HGNC Symbol	ensembl	AP1S2	1			ENSG00000182287	AP1S2	1	FALSE	1.24999	3.12093	TRUE	TRUE
AP1S3	ENSMFAG00000039450	ENSMFAG00000039450.2	111789963	111874619	12	adaptor related protein complex 1 subunit sigma 3 [Source:HGNC Symbol;Acc:HGNC:18971]	AP1S3	HGNC Symbol	ensembl	AP1S3	1			ENSG00000152056	AP1S3	1	FALSE	0.649499	0.264757	TRUE	TRUE
AP2A1	ENSMFAG00000042161	ENSMFAG00000042161.2	50329511	50371255	19	adaptor related protein complex 2 subunit alpha 1 [Source:HGNC Symbol;Acc:HGNC:561]	AP2A1	HGNC Symbol	ensembl	AP2A1	1			ENSG00000196961	AP2A1	1	FALSE	0.178294	0.657879	TRUE	TRUE
AP2A2	ENSMFAG00000031260	ENSMFAG00000031260.2	974158	1100355	14	adaptor related protein complex 2 subunit alpha 2 [Source:HGNC Symbol;Acc:HGNC:562]	AP2A2	HGNC Symbol	ensembl	AP2A2	1			ENSG00000183020	AP2A2	1	FALSE	0.866905	0.439772	TRUE	TRUE
AP2B1	ENSMFAG00000032866	ENSMFAG00000032866.2	31250096	31389238	16	adaptor related protein complex 2 subunit beta 1 [Source:HGNC Symbol;Acc:HGNC:563]	AP2B1	HGNC Symbol	ensembl	AP2B1	1			ENSG00000006125	AP2B1	1	FALSE	1.04115	1.23168	TRUE	TRUE
AP2M1	ENSMFAG00000024802	ENSMFAG00000024802.2	87951201	87998197	2	adaptor related protein complex 2 subunit mu 1 [Source:HGNC Symbol;Acc:HGNC:564]	AP2M1	HGNC Symbol	ensembl	AP2M1	1			ENSG00000161203	AP2M1	1	FALSE	0.773496	3.41738	TRUE	TRUE
AP2S1	ENSMFAG00000022670	ENSMFAG00000022670.2	47453068	47464539	19	adaptor related protein complex 2 subunit sigma 1 [Source:HGNC Symbol;Acc:HGNC:565]	AP2S1	HGNC Symbol	ensembl	AP2S1	1			ENSG00000042753	AP2S1	1	FALSE	0.5009	0.932228	TRUE	TRUE
AP3B1	ENSMFAG00000040032	ENSMFAG00000040032.2	73777933	74076260	6	adaptor related protein complex 3 subunit beta 1 [Source:HGNC Symbol;Acc:HGNC:566]	AP3B1	HGNC Symbol	ensembl	AP3B1	1			ENSG00000132842	AP3B1	1	FALSE	1.7751	3.37277	TRUE	TRUE
AP3D1	ENSMFAG00000033202	ENSMFAG00000033202.2	1906617	1963190	19	adaptor related protein complex 3 subunit delta 1 [Source:HGNC Symbol;Acc:HGNC:568]	AP3D1	HGNC Symbol	ensembl	AP3D1	1			ENSG00000065000	AP3D1	1	FALSE	0.322556	0.598923	TRUE	TRUE
AP3M1	ENSMFAG00000045360	ENSMFAG00000045360.2	60916941	60949208	9	adaptor related protein complex 3 subunit mu 1 [Source:HGNC Symbol;Acc:HGNC:569]	AP3M1	HGNC Symbol	ensembl	AP3M1	1			ENSG00000185009	AP3M1	1	FALSE	0.313635	0.768018	TRUE	TRUE
AP3M2	ENSMFAG00000045662	ENSMFAG00000045662.2	42771064	42789503	8	adaptor related protein complex 3 subunit mu 2 [Source:HGNC Symbol;Acc:HGNC:570]	AP3M2	HGNC Symbol	ensembl	AP3M2	1			ENSG00000070718	AP3M2	1	FALSE	0.594	1.21125	TRUE	TRUE
AP3S1	ENSMFAG00000003364	ENSMFAG00000003364.2	113255581	113326285	6	adaptor related protein complex 3 subunit sigma 1 [Source:HGNC Symbol;Acc:HGNC:2013]	AP3S1	HGNC Symbol	ensembl	AP3S1	1			ENSG00000177879	AP3S1	1	FALSE	0.39274	0.559898	TRUE	TRUE
AP3S2	ENSMFAG00000057910	ENSMFAG00000057910.1	68441604	68503838	7	adaptor related protein complex 3 subunit sigma 2 [Source:HGNC Symbol;Acc:HGNC:571]	AP3S2	HGNC Symbol	ensembl	AP3S2	1			ENSG00000157823	AP3S2	1	FALSE	0.418841	0.16725	TRUE	TRUE
AP4B1	ENSMFAG00000020154	ENSMFAG00000020154.2	109757087	109793507	1	adaptor related protein complex 4 subunit beta 1 [Source:HGNC Symbol;Acc:HGNC:572]	AP4B1	HGNC Symbol	ensembl	AP4B1	1			ENSG00000134262	AP4B1	1	FALSE	0.143826	0.189172	TRUE	TRUE
AP4E1	ENSMFAG00000045764	ENSMFAG00000045764.2	27022192	27111680	7	adaptor related protein complex 4 subunit epsilon 1 [Source:HGNC Symbol;Acc:HGNC:573]	AP4E1	HGNC Symbol	ensembl	AP4E1	1			ENSG00000081014	AP4E1	1	FALSE	0.371967	0.474907	TRUE	TRUE
AP4M1	ENSMFAG00000040792	ENSMFAG00000040792.2	43294708	43301416	3	adaptor related protein complex 4 subunit mu 1 [Source:HGNC Symbol;Acc:HGNC:574]	AP4M1	HGNC Symbol	ensembl	AP4M1	1			ENSG00000221838	AP4M1	1	FALSE	0.0928242	0.206063	TRUE	TRUE
AP5B1	ENSMFAG00000031665	ENSMFAG00000031665.2	8663142	8666776	14	adaptor related protein complex 5 subunit beta 1 [Source:HGNC Symbol;Acc:HGNC:25104]	AP5B1	HGNC Symbol	ensembl	AP5B1	1			ENSG00000254470	AP5B1	1	FALSE	0.0443327	0.348021	TRUE	TRUE
AP5M1	ENSMFAG00000036074	ENSMFAG00000036074.2	120044545	120067622	7	adaptor related protein complex 5 subunit mu 1 [Source:HGNC Symbol;Acc:HGNC:20192]	AP5M1	HGNC Symbol	ensembl	AP5M1	1			ENSG00000053770	AP5M1	1	FALSE	0.284461	0.354547	TRUE	TRUE
AP5S1	ENSMFAG00000042735	ENSMFAG00000042735.2	60010187	60016339	10	adaptor related protein complex 5 subunit sigma 1 [Source:HGNC Symbol;Acc:HGNC:15875]	AP5S1	HGNC Symbol	ensembl	AP5S1	1			ENSG00000125843	AP5S1	1	FALSE	0.0575215	0.411574	TRUE	TRUE
AP5Z1	ENSMFAG00000032526	ENSMFAG00000032526.2	37896695	37908081	3	adaptor related protein complex 5 subunit zeta 1 [Source:HGNC Symbol;Acc:HGNC:22197]	AP5Z1	HGNC Symbol	ensembl	AP5Z1	1			ENSG00000242802	AP5Z1	1	FALSE	0.0800009	0.306917	TRUE	TRUE
APAF1	ENSMFAG00000039197	ENSMFAG00000039197.2	98014494	98103767	11	apoptotic peptidase activating factor 1 [Source:HGNC Symbol;Acc:HGNC:576]	APAF1	HGNC Symbol	ensembl	APAF1	1			ENSG00000120868	APAF1	1	FALSE	0.65411	0.917724	TRUE	TRUE
APBA2	ENSMFAG00000040758	ENSMFAG00000040758.2	8245136	8479875	7	amyloid beta precursor protein binding family A member 2 [Source:HGNC Symbol;Acc:HGNC:579]	APBA2	HGNC Symbol	ensembl	APBA2	1			ENSG00000034053	APBA2	1	FALSE	1.02047	1.00965	TRUE	TRUE
APBA3	ENSMFAG00000044015	ENSMFAG00000044015.2	3596959	3606464	19	amyloid beta precursor protein binding family A member 3 [Source:HGNC Symbol;Acc:HGNC:580]	APBA3	HGNC Symbol	ensembl	APBA3	1			ENSG00000011132	APBA3	1	FALSE	0.0874441	0.126719	TRUE	TRUE
APBB1IP	ENSMFAG00000044592	ENSMFAG00000044592.2	27349676	27461473	9	amyloid beta precursor protein binding family B member 1 interacting protein [Source:HGNC Symbol;Acc:HGNC:17379]	APBB1IP	HGNC Symbol	ensembl	APBB1IP	1			ENSG00000077420	APBB1IP	1	FALSE	5.25942	3.70646	TRUE	TRUE
APBB3	ENSMFAG00000001205	ENSMFAG00000001205.2	137789506	137795846	6	amyloid beta precursor protein binding family B member 3 [Source:HGNC Symbol;Acc:HGNC:20708]	APBB3	HGNC Symbol	ensembl	APBB3	1			ENSG00000113108	APBB3	1	FALSE	0.0600228	0.038579	TRUE	TRUE
APC	ENSMFAG00000041277	ENSMFAG00000041277.2	110066412	110206970	6	APC regulator of WNT signaling pathway [Source:HGNC Symbol;Acc:HGNC:583]	APC	HGNC Symbol	ensembl	APC	1			ENSG00000134982	APC	1	FALSE	0.908407	1.06132	TRUE	TRUE
APCDD1	ENSMFAG00000003938	ENSMFAG00000003938.2	70621778	70656208	18	APC down-regulated 1 [Source:HGNC Symbol;Acc:HGNC:15718]	APCDD1	HGNC Symbol	ensembl	APCDD1	1			ENSG00000154856	APCDD1	1	FALSE	0.112578		TRUE	TRUE
APEH	ENSMFAG00000043600	ENSMFAG00000043600.2	104228198	104238125	2	acylaminoacyl-peptide hydrolase [Source:HGNC Symbol;Acc:HGNC:586]	APEH	HGNC Symbol	ensembl	APEH	1			ENSG00000164062	APEH	1	FALSE	0.158527	0.149821	TRUE	TRUE
APEX1	ENSMFAG00000002565	ENSMFAG00000002565.2	82273528	82326665	7	apurinic/apyrimidinic endodeoxyribonuclease 1 [Source:HGNC Symbol;Acc:HGNC:587]	APEX1	HGNC Symbol	ensembl	APEX1	1			ENSG00000100823	APEX1	1	FALSE	1.37145	1.07312	TRUE	TRUE
APEX2	ENSMFAG00000002486	ENSMFAG00000002486.2	53629680	53637208	X	apurinic/apyrimidinic endodeoxyribonuclease 2 [Source:HGNC Symbol;Acc:HGNC:17889]	APEX2	HGNC Symbol	ensembl	APEX2	1			ENSG00000169188	APEX2	1	FALSE	0.0778	0.146049	TRUE	TRUE
APH1A	ENSMFAG00000034137	ENSMFAG00000034137.2	100324589	100328237	1	aph-1 homolog A, gamma-secretase subunit [Source:HGNC Symbol;Acc:HGNC:29509]	APH1A	HGNC Symbol	ensembl	APH1A	1			ENSG00000117362	APH1A	1	FALSE	0.220262	0.519698	TRUE	TRUE
APH1B	ENSMFAG00000050606	ENSMFAG00000050606.1	39333676	39362444	7	aph-1 homolog B, gamma-secretase subunit [Source:HGNC Symbol;Acc:HGNC:24080]	APH1B	HGNC Symbol	ensembl	APH1B	1			ENSG00000138613	APH1B	1	FALSE	0.19178	0.442052	TRUE	TRUE
API5	ENSMFAG00000037679	ENSMFAG00000037679.2	22400793	22432904	14	apoptosis inhibitor 5 [Source:HGNC Symbol;Acc:HGNC:594]	API5	HGNC Symbol	ensembl	API5	1			ENSG00000166181	API5	1	FALSE	0.455458	0.759572	TRUE	TRUE
APIP	ENSMFAG00000031416	ENSMFAG00000031416.2	30562924	30602530	14	APAF1 interacting protein [Source:HGNC Symbol;Acc:HGNC:17581]	APIP	HGNC Symbol	ensembl	APIP	1			ENSG00000149089	APIP	1	FALSE	0.175408	0.297061	TRUE	TRUE
APLF	ENSMFAG00000045051	ENSMFAG00000045051.2	39563877	39659443	13	aprataxin and PNKP like factor [Source:HGNC Symbol;Acc:HGNC:28724]	APLF	HGNC Symbol	ensembl	APLF	1			ENSG00000169621	APLF	1	FALSE	0.149646	0.461049	TRUE	TRUE
APLP2	ENSMFAG00000040269	ENSMFAG00000040269.2	120277999	120349928	14	amyloid beta precursor like protein 2 [Source:HGNC Symbol;Acc:HGNC:598]	APLP2	HGNC Symbol	ensembl	APLP2	1			ENSG00000084234	APLP2	1	FALSE	1.87638	2.75837	TRUE	TRUE
APMAP	ENSMFAG00000033103	ENSMFAG00000033103.2	39092874	39120914	10	adipocyte plasma membrane associated protein [Source:HGNC Symbol;Acc:HGNC:13238]	APMAP	HGNC Symbol	ensembl	APMAP	1			ENSG00000101474	APMAP	1	FALSE	0.304046	1.05719	TRUE	TRUE
APOA2	ENSMFAG00000031068	ENSMFAG00000031068.2	89225312	89323068	1	apolipoprotein A2 [Source:HGNC Symbol;Acc:HGNC:601]	APOA2	HGNC Symbol	ensembl	APOA2	1			ENSG00000158874	APOA2	1	FALSE	0.126528		TRUE	TRUE
APOBEC3F															APOBEC3F		TRUE	4.8064	0.499504	TRUE	TRUE
APOBEC3H	ENSMFAG00000031827	ENSMFAG00000031827.2	11864510	11871422	10	apolipoprotein B mRNA editing enzyme catalytic subunit 3H [Source:HGNC Symbol;Acc:HGNC:24100]	APOBEC3H	HGNC Symbol	ensembl	APOBEC3H	1			ENSG00000100298	APOBEC3H	1	FALSE	0.81049	0.321533	TRUE	TRUE
APOC1	ENSMFAG00000038912	ENSMFAG00000038912.2	45589188	45605012	19	apolipoprotein C1 [Source:HGNC Symbol;Acc:HGNC:607]	APOC1	HGNC Symbol	ensembl	APOC1	1			ENSG00000130208	APOC1	1	FALSE	0.0229764		TRUE	TRUE
APOD	ENSMFAG00000002871	ENSMFAG00000002871.2	2530531	2542229	2	apolipoprotein D [Source:HGNC Symbol;Acc:HGNC:612]	APOD	HGNC Symbol	ensembl	APOD	1			ENSG00000189058	APOD	1	FALSE	0.334021		TRUE	TRUE
APOL1															APOL1		TRUE	0.313464	0.387838	TRUE	TRUE
APOL2	ENSMFAG00000063310	ENSMFAG00000063310.1	14769816	14835943	10	apolipoprotein L2 [Source:HGNC Symbol;Acc:HGNC:619]	APOL2	HGNC Symbol	ensembl	APOL2	1			ENSG00000128335	APOL2	1	FALSE	11.903	0.745836	TRUE	TRUE
APOL4	ENSMFAG00000031976	ENSMFAG00000031976.2	14811298	14825106	10	apolipoprotein L4 [Source:HGNC Symbol;Acc:HGNC:14867]	APOL4	HGNC Symbol	ensembl	APOL4	1			ENSG00000100336	APOL4	1	FALSE	0.134603	0.220129	TRUE	TRUE
APOL6	ENSMFAG00000048917	ENSMFAG00000048917.1	15309752	15324836	10	apolipoprotein L6 [Source:HGNC Symbol;Acc:HGNC:14870]	APOL6	HGNC Symbol	ensembl	APOL6	1			ENSG00000221963	APOL6	1	FALSE	2.03487	2.48644	TRUE	TRUE
APOM	ENSMFAG00000043119	ENSMFAG00000043119.2	138350690	138357327	4	apolipoprotein M [Source:HGNC Symbol;Acc:HGNC:13916]	APOM	HGNC Symbol	ensembl	APOM	1			ENSG00000204444	APOM	1	FALSE	0.0317674	0.410613	TRUE	TRUE
APOO	ENSMFAG00000000489	ENSMFAG00000000489.2	22614845	22690293	X	apolipoprotein O [Source:HGNC Symbol;Acc:HGNC:28727]	APOO	HGNC Symbol	ensembl	APOO	1			ENSG00000184831	APOO	1	FALSE	0.154861	0.140665	TRUE	TRUE
APOOL	ENSMFAG00000042547	ENSMFAG00000042547.2	78507379	78738117	X	apolipoprotein O like [Source:HGNC Symbol;Acc:HGNC:24009]	APOOL	HGNC Symbol	ensembl	APOOL	1			ENSG00000155008	APOOL	1	FALSE	0.301515	0.237928	TRUE	TRUE
APP	ENSMFAG00000002479	ENSMFAG00000002479.2	20374990	20659364	3	amyloid beta precursor protein [Source:HGNC Symbol;Acc:HGNC:620]	APP	HGNC Symbol	ensembl	APP	1			ENSG00000142192	APP	1	FALSE	1.09033	1.78142	TRUE	TRUE
APPBP2	ENSMFAG00000031643	ENSMFAG00000031643.2	34218912	34299317	16	amyloid beta precursor protein binding protein 2 [Source:HGNC Symbol;Acc:HGNC:622]	APPBP2	HGNC Symbol	ensembl	APPBP2	1			ENSG00000062725	APPBP2	1	FALSE	1.03633	1.03822	TRUE	TRUE
APPL1	ENSMFAG00000000686	ENSMFAG00000000686.2	111838972	111885289	2	adaptor protein, phosphotyrosine interacting with PH domain and leucine zipper 1 [Source:HGNC Symbol;Acc:HGNC:24035]	APPL1	HGNC Symbol	ensembl	APPL1	1			ENSG00000157500	APPL1	1	FALSE	0.654791	0.837973	TRUE	TRUE
APPL2	ENSMFAG00000043698	ENSMFAG00000043698.2	104463851	104526232	11	adaptor protein, phosphotyrosine interacting with PH domain and leucine zipper 2 [Source:HGNC Symbol;Acc:HGNC:18242]	APPL2	HGNC Symbol	ensembl	APPL2	1			ENSG00000136044	APPL2	1	FALSE	0.399016	0.765094	TRUE	TRUE
APRT	ENSMFAG00000003499	ENSMFAG00000003499.2	74545639	74548074	20	adenine phosphoribosyltransferase [Source:HGNC Symbol;Acc:HGNC:626]	APRT	HGNC Symbol	ensembl	APRT	1			ENSG00000198931	APRT	1	FALSE	2.22334	4.6913	TRUE	TRUE
APTX	ENSMFAG00000043141	ENSMFAG00000043141.2	48795486	48849685	15	aprataxin [Source:HGNC Symbol;Acc:HGNC:15984]	APTX	HGNC Symbol	ensembl	APTX	1			ENSG00000137074	APTX	1	FALSE	0.224686	0.845312	TRUE	TRUE
AQP11	ENSMFAG00000001663	ENSMFAG00000001663.2	68405768	68425249	14	aquaporin 11 [Source:HGNC Symbol;Acc:HGNC:19940]	AQP11	HGNC Symbol	ensembl	AQP11	1			ENSG00000178301	AQP11	1	FALSE	0.0209423	0.0579384	TRUE	TRUE
AQP3	ENSMFAG00000043420	ENSMFAG00000043420.2	48376856	48383268	15	aquaporin 3 (Gill blood group) [Source:HGNC Symbol;Acc:HGNC:636]	AQP3	HGNC Symbol	ensembl	AQP3	1			ENSG00000165272	AQP3	1	FALSE	0.595288	0.534294	TRUE	TRUE
AQP9	ENSMFAG00000039733	ENSMFAG00000039733.2	34191767	34238649	7	aquaporin 9 [Source:HGNC Symbol;Acc:HGNC:643]	AQP9	HGNC Symbol	ensembl	AQP9	1			ENSG00000103569	AQP9	1	FALSE	0.0450413	1.17203	TRUE	TRUE
AQR	ENSMFAG00000030453	ENSMFAG00000030453.2	11122556	11233709	7	aquarius intron-binding spliceosomal factor [Source:HGNC Symbol;Acc:HGNC:29513]	AQR	HGNC Symbol	ensembl	AQR	1			ENSG00000021776	AQR	1	FALSE	0.562507	0.864299	TRUE	TRUE
ARAF	ENSMFAG00000031035	ENSMFAG00000031035.2	46400652	46443545	X	A-Raf proto-oncogene, serine/threonine kinase [Source:HGNC Symbol;Acc:HGNC:646]	ARAF	HGNC Symbol	ensembl	ARAF	1			ENSG00000078061	ARAF	1	FALSE	0.166567	0.325303	TRUE	TRUE
ARAP1	ENSMFAG00000039424	ENSMFAG00000039424.2	63442260	63508997	14	ArfGAP with RhoGAP domain, ankyrin repeat and PH domain 1 [Source:HGNC Symbol;Acc:HGNC:16925]	ARAP1	HGNC Symbol	ensembl	ARAP1	1			ENSG00000186635	ARAP1	1	FALSE	0.577686	0.802516	TRUE	TRUE
ARAP2	ENSMFAG00000041357	ENSMFAG00000041357.2	35701558	35880171	5	ArfGAP with RhoGAP domain, ankyrin repeat and PH domain 2 [Source:HGNC Symbol;Acc:HGNC:16924]	ARAP2	HGNC Symbol	ensembl	ARAP2	1			ENSG00000047365	ARAP2	1	FALSE	2.06592	4.78023	TRUE	TRUE
ARAP3	ENSMFAG00000002504	ENSMFAG00000002504.2	138867775	138894829	6	ArfGAP with RhoGAP domain, ankyrin repeat and PH domain 3 [Source:HGNC Symbol;Acc:HGNC:24097]	ARAP3	HGNC Symbol	ensembl	ARAP3	1			ENSG00000120318	ARAP3	1	FALSE	0.10848	0.385372	TRUE	TRUE
ARCN1	ENSMFAG00000029358	ENSMFAG00000029358.2	109239022	109274780	14	archain 1 [Source:HGNC Symbol;Acc:HGNC:649]	ARCN1	HGNC Symbol	ensembl	ARCN1	1			ENSG00000095139	ARCN1	1	FALSE	0.727073	1.42185	TRUE	TRUE
AREG	ENSMFAG00000039089	ENSMFAG00000039089.2	59782552	59793484	5	amphiregulin [Source:HGNC Symbol;Acc:HGNC:651]	AREG	HGNC Symbol	ensembl	AREG	1			ENSG00000109321	AREG	1	FALSE	0.0374872	0.865388	TRUE	TRUE
AREL1	ENSMFAG00000034133	ENSMFAG00000034133.2	137416284	137477582	7	apoptosis resistant E3 ubiquitin protein ligase 1 [Source:HGNC Symbol;Acc:HGNC:20363]	AREL1	HGNC Symbol	ensembl	AREL1	1			ENSG00000119682	AREL1	1	FALSE	0.227097	1.00364	TRUE	TRUE
ARF1															ARF1		TRUE	1.09726	9.13197	TRUE	TRUE
ARF3	ENSMFAG00000036847	ENSMFAG00000036847.2	48034126	48087199	11	ADP ribosylation factor 3 [Source:HGNC Symbol;Acc:HGNC:654]	ARF3	HGNC Symbol	ensembl	ARF3	1			ENSG00000134287	ARF3	1	FALSE	2.12348	1.10255	TRUE	TRUE
ARF5	ENSMFAG00000019772	ENSMFAG00000019772.2	155125343	155128638	3	ADP ribosylation factor 5 [Source:HGNC Symbol;Acc:HGNC:658]	ARF5	HGNC Symbol	ensembl	ARF5	1			ENSG00000004059	ARF5	1	FALSE	0.758148	0.456919	TRUE	TRUE
ARF6	ENSMFAG00000001534	ENSMFAG00000001534.2	112764430	112823939	7	ADP ribosylation factor 6 [Source:HGNC Symbol;Acc:HGNC:659]	ARF6	HGNC Symbol	ensembl	ARF6	1			ENSG00000165527	ARF6	1	FALSE	1.03256	0.975322	TRUE	TRUE
ARFGAP1	ENSMFAG00000045918	ENSMFAG00000045918.2	95699103	95725465	10	ADP ribosylation factor GTPase activating protein 1 [Source:HGNC Symbol;Acc:HGNC:15852]	ARFGAP1	HGNC Symbol	ensembl	ARFGAP1	1			ENSG00000101199	ARFGAP1	1	FALSE	0.0773453	0.225656	TRUE	TRUE
ARFGAP2	ENSMFAG00000030043	ENSMFAG00000030043.2	18614431	18658725	14	ADP ribosylation factor GTPase activating protein 2 [Source:HGNC Symbol;Acc:HGNC:13504]	ARFGAP2	HGNC Symbol	ensembl	ARFGAP2	1			ENSG00000149182	ARFGAP2	1	FALSE	0.329609	0.553372	TRUE	TRUE
ARFGAP3	ENSMFAG00000043297	ENSMFAG00000043297.2	8060660	8125517	10	ADP ribosylation factor GTPase activating protein 3 [Source:HGNC Symbol;Acc:HGNC:661]	ARFGAP3	HGNC Symbol	ensembl	ARFGAP3	1			ENSG00000242247	ARFGAP3	1	FALSE	0.642727	1.15776	TRUE	TRUE
ARFGEF1	ENSMFAG00000030778	ENSMFAG00000030778.2	66672115	66817454	8	ADP ribosylation factor guanine nucleotide exchange factor 1 [Source:HGNC Symbol;Acc:HGNC:15772]	ARFGEF1	HGNC Symbol	ensembl	ARFGEF1	1			ENSG00000066777	ARFGEF1	1	FALSE	1.43737	1.66531	TRUE	TRUE
ARFGEF2	ENSMFAG00000001750	ENSMFAG00000001750.2	81425350	81537055	10	ADP ribosylation factor guanine nucleotide exchange factor 2 [Source:HGNC Symbol;Acc:HGNC:15853]	ARFGEF2	HGNC Symbol	ensembl	ARFGEF2	1			ENSG00000124198	ARFGEF2	1	FALSE	0.680683	1.55053	TRUE	TRUE
ARFGEF3	ENSMFAG00000040356	ENSMFAG00000040356.2	42046168	42227867	4	ARFGEF family member 3 [Source:HGNC Symbol;Acc:HGNC:21213]	ARFGEF3	HGNC Symbol	ensembl	ARFGEF3	1			ENSG00000112379	ARFGEF3	1	FALSE	0.213217		TRUE	TRUE
ARFIP1	ENSMFAG00000003342	ENSMFAG00000003342.2	149530635	149662866	5	ADP ribosylation factor interacting protein 1 [Source:HGNC Symbol;Acc:HGNC:21496]	ARFIP1	HGNC Symbol	ensembl	ARFIP1	1			ENSG00000164144	ARFIP1	1	FALSE	0.570543	0.850604	TRUE	TRUE
ARFIP2	ENSMFAG00000025246	ENSMFAG00000025246.2	59362085	59366958	14	ADP ribosylation factor interacting protein 2 [Source:HGNC Symbol;Acc:HGNC:17160]	ARFIP2	HGNC Symbol	ensembl	ARFIP2	1			ENSG00000132254	ARFIP2	1	FALSE	0.159747	0.158961	TRUE	TRUE
ARFRP1	ENSMFAG00000001321	ENSMFAG00000001321.2	96114737	96124074	10	ADP ribosylation factor related protein 1 [Source:HGNC Symbol;Acc:HGNC:662]	ARFRP1	HGNC Symbol	ensembl	ARFRP1	1			ENSG00000101246	ARFRP1	1	FALSE	0.332799	0.177371	TRUE	TRUE
ARG2	ENSMFAG00000000946	ENSMFAG00000000946.2	130400766	130451055	7	arginase 2 [Source:HGNC Symbol;Acc:HGNC:664]	ARG2	HGNC Symbol	ensembl	ARG2	1			ENSG00000081181	ARG2	1	FALSE	0.0956639	0.175194	TRUE	TRUE
ARGLU1	ENSMFAG00000033482	ENSMFAG00000033482.2	87807034	87831762	17	arginine and glutamate rich 1 [Source:HGNC Symbol;Acc:HGNC:25482]	ARGLU1	HGNC Symbol	ensembl	ARGLU1	1			ENSG00000134884	ARGLU1	1	FALSE	1.51607	1.55097	TRUE	TRUE
ARHGAP1	ENSMFAG00000036912	ENSMFAG00000036912.2	19087112	19113816	14	Rho GTPase activating protein 1 [Source:HGNC Symbol;Acc:HGNC:673]	ARHGAP1	HGNC Symbol	ensembl	ARHGAP1	1			ENSG00000175220	ARHGAP1	1	FALSE	0.367961	0.570794	TRUE	TRUE
ARHGAP10	ENSMFAG00000039963	ENSMFAG00000039963.2	144488596	144821272	5	Rho GTPase activating protein 10 [Source:HGNC Symbol;Acc:HGNC:26099]	ARHGAP10	HGNC Symbol	ensembl	ARHGAP10	1			ENSG00000071205	ARHGAP10	1	FALSE	0.995623	4.90263	TRUE	TRUE
ENSMFAG00000032131	ENSMFAG00000032131	ENSMFAG00000032131.2	8734392	8758224	7				ensembl		1			ENSG00000198826	ARHGAP11A	1	FALSE	0.27008	0.0716645	TRUE	TRUE
ARHGAP12	ENSMFAG00000003462	ENSMFAG00000003462.2	32567742	32692168	9	Rho GTPase activating protein 12 [Source:HGNC Symbol;Acc:HGNC:16348]	ARHGAP12	HGNC Symbol	ensembl	ARHGAP12	1			ENSG00000165322	ARHGAP12	1	FALSE	0.696837	0.549491	TRUE	TRUE
ARHGAP15	ENSMFAG00000016740	ENSMFAG00000016740.2	30824289	31453036	12	Rho GTPase activating protein 15 [Source:HGNC Symbol;Acc:HGNC:21030]	ARHGAP15	HGNC Symbol	ensembl	ARHGAP15	1			ENSG00000075884	ARHGAP15	1	FALSE	30.4706	20.6535	TRUE	TRUE
ARHGAP17	ENSMFAG00000039049	ENSMFAG00000039049.2	23009062	23126786	20	Rho GTPase activating protein 17 [Source:HGNC Symbol;Acc:HGNC:18239]	ARHGAP17	HGNC Symbol	ensembl	ARHGAP17	1			ENSG00000140750	ARHGAP17	1	FALSE	1.1782	1.04462	TRUE	TRUE
ARHGAP18	ENSMFAG00000002561	ENSMFAG00000002561.2	33479389	33672905	4	Rho GTPase activating protein 18 [Source:HGNC Symbol;Acc:HGNC:21035]	ARHGAP18	HGNC Symbol	ensembl	ARHGAP18	1			ENSG00000146376	ARHGAP18	1	FALSE	1.07086	10.2454	TRUE	TRUE
ENSMFAG00000002183	ENSMFAG00000002183	ENSMFAG00000002183.2	94748375	94826802	9	Rho GTPase activating protein 19 [Source:HGNC Symbol;Acc:HGNC:23724]	ARHGAP19	HGNC Symbol	ensembl	ARHGAP19	1			ENSG00000213390	ARHGAP19	1	FALSE	0.163356	0.0953264	TRUE	TRUE
ARHGAP20	ENSMFAG00000036507	ENSMFAG00000036507.2	101353450	101476439	14	Rho GTPase activating protein 20 [Source:HGNC Symbol;Acc:HGNC:18357]	ARHGAP20	HGNC Symbol	ensembl	ARHGAP20	1			ENSG00000137727	ARHGAP20	1	FALSE	0.0325571		TRUE	TRUE
ARHGAP21	ENSMFAG00000041144	ENSMFAG00000041144.2	25468620	25600972	9	Rho GTPase activating protein 21 [Source:HGNC Symbol;Acc:HGNC:23725]	ARHGAP21	HGNC Symbol	ensembl	ARHGAP21	1			ENSG00000107863	ARHGAP21	1	FALSE	0.447626	1.53	TRUE	TRUE
ENSMFAG00000000983	ENSMFAG00000000983	ENSMFAG00000000983.2	46083857	46242738	9				ensembl		1			ENSG00000128805	ARHGAP22	0	FALSE	0.918575	0.722777	TRUE	TRUE
ARHGAP24	ENSMFAG00000032831	ENSMFAG00000032831.2	83105690	83623027	5	Rho GTPase activating protein 24 [Source:HGNC Symbol;Acc:HGNC:25361]	ARHGAP24	HGNC Symbol	ensembl	ARHGAP24	1			ENSG00000138639	ARHGAP24	1	FALSE	18.9908	12.8722	TRUE	TRUE
ARHGAP25	ENSMFAG00000001418	ENSMFAG00000001418.2	39321628	39412665	13	Rho GTPase activating protein 25 [Source:HGNC Symbol;Acc:HGNC:28951]	ARHGAP25	HGNC Symbol	ensembl	ARHGAP25	1			ENSG00000163219	ARHGAP25	1	FALSE	1.64812	6.06888	TRUE	TRUE
ARHGAP26	ENSMFAG00000002069	ENSMFAG00000002069.2	140011292	140464934	6	Rho GTPase activating protein 26 [Source:HGNC Symbol;Acc:HGNC:17073]	ARHGAP26	HGNC Symbol	ensembl	ARHGAP26	1			ENSG00000145819	ARHGAP26	1	FALSE	10.1985	17.5355	TRUE	TRUE
ARHGAP27	ENSMFAG00000001149	ENSMFAG00000001149.2	55697316	55714065	16	Rho GTPase activating protein 27 [Source:HGNC Symbol;Acc:HGNC:31813]	ARHGAP27	HGNC Symbol	ensembl	ARHGAP27	1			ENSG00000159314	ARHGAP27	1	FALSE	0.286821	0.787531	TRUE	TRUE
ARHGAP30	ENSMFAG00000000715	ENSMFAG00000000715.2	89376594	89396934	1	Rho GTPase activating protein 30 [Source:HGNC Symbol;Acc:HGNC:27414]	ARHGAP30	HGNC Symbol	ensembl	ARHGAP30	1			ENSG00000186517	ARHGAP30	1	FALSE	0.522972	1.32462	TRUE	TRUE
ARHGAP31	ENSMFAG00000041247	ENSMFAG00000041247.2	155355346	155477961	2	Rho GTPase activating protein 31 [Source:HGNC Symbol;Acc:HGNC:29216]	ARHGAP31	HGNC Symbol	ensembl	ARHGAP31	1			ENSG00000031081	ARHGAP31	1	FALSE	3.51738	4.68597	TRUE	TRUE
ARHGAP32	ENSMFAG00000039342	ENSMFAG00000039342.2	119250404	119567846	14	Rho GTPase activating protein 32 [Source:HGNC Symbol;Acc:HGNC:17399]	ARHGAP32	HGNC Symbol	ensembl	ARHGAP32	1			ENSG00000134909	ARHGAP32	1	FALSE	2.46413	0.931844	TRUE	TRUE
ARHGAP35	ENSMFAG00000041192	ENSMFAG00000041192.2	47475209	47619211	19	Rho GTPase activating protein 35 [Source:HGNC Symbol;Acc:HGNC:4591]	ARHGAP35	HGNC Symbol	ensembl	ARHGAP35	1			ENSG00000160007	ARHGAP35	1	FALSE	0.52547	1.09653	TRUE	TRUE
ARHGAP4	ENSMFAG00000038733	ENSMFAG00000038733.2	146895109	146910234	X	Rho GTPase activating protein 4 [Source:HGNC Symbol;Acc:HGNC:674]	ARHGAP4	HGNC Symbol	ensembl	ARHGAP4	1			ENSG00000089820	ARHGAP4	1	FALSE	0.509108	0.494307	TRUE	TRUE
ARHGAP42	ENSMFAG00000000533	ENSMFAG00000000533.2	91647302	91953658	14	Rho GTPase activating protein 42 [Source:HGNC Symbol;Acc:HGNC:26545]	ARHGAP42	HGNC Symbol	ensembl	ARHGAP42	1			ENSG00000165895	ARHGAP42	1	FALSE	0.302104	0.278914	TRUE	TRUE
ARHGAP45	ENSMFAG00000037188	ENSMFAG00000037188.2	827096	880470	19	Rho GTPase activating protein 45 [Source:HGNC Symbol;Acc:HGNC:17102]	ARHGAP45	HGNC Symbol	ensembl	ARHGAP45	1			ENSG00000180448	ARHGAP45	1	FALSE	0.915379	1.80474	TRUE	TRUE
ARHGAP5	ENSMFAG00000000350	ENSMFAG00000000350.2	94641441	94712027	7	Rho GTPase activating protein 5 [Source:HGNC Symbol;Acc:HGNC:675]	ARHGAP5	HGNC Symbol	ensembl	ARHGAP5	1			ENSG00000100852	ARHGAP5	1	FALSE	0.38309	0.917724	TRUE	TRUE
ARHGAP6	ENSMFAG00000037315	ENSMFAG00000037315.2	9760471	10309183	X	Rho GTPase activating protein 6 [Source:HGNC Symbol;Acc:HGNC:676]	ARHGAP6	HGNC Symbol	ensembl	ARHGAP6	1			ENSG00000047648	ARHGAP6	1	FALSE	1.4059	6.8567	TRUE	TRUE
ENSMFAG00000031694	ENSMFAG00000031694	ENSMFAG00000031694.2	6082233	6263018	10	Rho GTPase activating protein 8 [Source:HGNC Symbol;Acc:HGNC:677]	ARHGAP8	HGNC Symbol	ensembl	ARHGAP8	1			ENSG00000241484	ARHGAP8	1	FALSE	0.844596		TRUE	TRUE
ARHGAP9	ENSMFAG00000039577	ENSMFAG00000039577.2	56576042	56583384	11	Rho GTPase activating protein 9 [Source:HGNC Symbol;Acc:HGNC:14130]	ARHGAP9	HGNC Symbol	ensembl	ARHGAP9	1			ENSG00000123329	ARHGAP9	1	FALSE	0.469596	0.997868	TRUE	TRUE
ARHGDIB	ENSMFAG00000040353	ENSMFAG00000040353.2	17115470	17185892	11	Rho GDP dissociation inhibitor beta [Source:HGNC Symbol;Acc:HGNC:679]	ARHGDIB	HGNC Symbol	ensembl	ARHGDIB	1			ENSG00000111348	ARHGDIB	1	FALSE	7.12635	9.79815	TRUE	TRUE
ARHGEF1	ENSMFAG00000032261	ENSMFAG00000032261.2	41415153	41440511	19	Rho guanine nucleotide exchange factor 1 [Source:HGNC Symbol;Acc:HGNC:681]	ARHGEF1	HGNC Symbol	ensembl	ARHGEF1	1			ENSG00000076928	ARHGEF1	1	FALSE	0.92395	1.14707	TRUE	TRUE
ARHGEF10	ENSMFAG00000016956	ENSMFAG00000016956.2	1654188	1795052	8	Rho guanine nucleotide exchange factor 10 [Source:HGNC Symbol;Acc:HGNC:14103]	ARHGEF10	HGNC Symbol	ensembl	ARHGEF10	1			ENSG00000104728	ARHGEF10	1	FALSE	0.0404221	0.0731331	TRUE	TRUE
ARHGEF10L	ENSMFAG00000040019	ENSMFAG00000040019.2	206944559	207063009	1	Rho guanine nucleotide exchange factor 10 like [Source:HGNC Symbol;Acc:HGNC:25540]	ARHGEF10L	HGNC Symbol	ensembl	ARHGEF10L	1			ENSG00000074964	ARHGEF10L	1	FALSE	0.956389	0.523776	TRUE	TRUE
ARHGEF11	ENSMFAG00000037817	ENSMFAG00000037817.2	93409873	93518376	1	Rho guanine nucleotide exchange factor 11 [Source:HGNC Symbol;Acc:HGNC:14580]	ARHGEF11	HGNC Symbol	ensembl	ARHGEF11	1			ENSG00000132694	ARHGEF11	1	FALSE	0.504327	0.734794	TRUE	TRUE
ARHGEF12	ENSMFAG00000001538	ENSMFAG00000001538.2	110994697	111139355	14	Rho guanine nucleotide exchange factor 12 [Source:HGNC Symbol;Acc:HGNC:14193]	ARHGEF12	HGNC Symbol	ensembl	ARHGEF12	1			ENSG00000196914	ARHGEF12	1	FALSE	0.427589	0.750111	TRUE	TRUE
ARHGEF19	ENSMFAG00000039124	ENSMFAG00000039124.2	208594670	208604174	1	Rho guanine nucleotide exchange factor 19 [Source:HGNC Symbol;Acc:HGNC:26604]	ARHGEF19	HGNC Symbol	ensembl	ARHGEF19	1			ENSG00000142632	ARHGEF19	1	FALSE	0.0953561	0.12128	TRUE	TRUE
ARHGEF2	ENSMFAG00000034906	ENSMFAG00000034906.2	94467636	94519902	1	Rho/Rac guanine nucleotide exchange factor 2 [Source:HGNC Symbol;Acc:HGNC:682]	ARHGEF2	HGNC Symbol	ensembl	ARHGEF2	1			ENSG00000116584	ARHGEF2	1	FALSE	0.706234	0.605687	TRUE	TRUE
ARHGEF28	ENSMFAG00000043970	ENSMFAG00000043970.2	69444049	69755177	6	Rho guanine nucleotide exchange factor 28 [Source:HGNC Symbol;Acc:HGNC:30322]	ARHGEF28	HGNC Symbol	ensembl	ARHGEF28	1			ENSG00000214944	ARHGEF28	1	FALSE	0.0196247	0.247463	TRUE	TRUE
ARHGEF3	ENSMFAG00000029926	ENSMFAG00000029926.2	111342028	111688502	2	Rho guanine nucleotide exchange factor 3 [Source:HGNC Symbol;Acc:HGNC:683]	ARHGEF3	HGNC Symbol	ensembl	ARHGEF3	1			ENSG00000163947	ARHGEF3	1	FALSE	3.75324	5.50816	TRUE	TRUE
ARHGEF39	ENSMFAG00000046013	ENSMFAG00000046013.2	46247889	46251749	15	Rho guanine nucleotide exchange factor 39 [Source:HGNC Symbol;Acc:HGNC:25909]	ARHGEF39	HGNC Symbol	ensembl	ARHGEF39	1			ENSG00000137135	ARHGEF39	1	FALSE	0.0241031	0.0554696	TRUE	TRUE
ARHGEF40	ENSMFAG00000023588	ENSMFAG00000023588.2	83122846	83142063	7	Rho guanine nucleotide exchange factor 40 [Source:HGNC Symbol;Acc:HGNC:25516]	ARHGEF40	HGNC Symbol	ensembl	ARHGEF40	1			ENSG00000165801	ARHGEF40	1	FALSE	0.0356983	0.390215	TRUE	TRUE
ARHGEF5	ENSMFAG00000043922	ENSMFAG00000043922.2	171882818	171900462	3	Rho guanine nucleotide exchange factor 5 [Source:HGNC Symbol;Acc:HGNC:13209]	ARHGEF5	HGNC Symbol	ensembl	ARHGEF5	1			ENSG00000050327	ARHGEF5	1	FALSE	0.0421547	0.0244619	TRUE	TRUE
ARHGEF6	ENSMFAG00000040848	ENSMFAG00000040848.2	129837443	129956711	X	Rac/Cdc42 guanine nucleotide exchange factor 6 [Source:HGNC Symbol;Acc:HGNC:685]	ARHGEF6	HGNC Symbol	ensembl	ARHGEF6	1			ENSG00000129675	ARHGEF6	1	FALSE	0.970003	0.798378	TRUE	TRUE
ARHGEF7	ENSMFAG00000003018	ENSMFAG00000003018.2	92167786	92347730	17	Rho guanine nucleotide exchange factor 7 [Source:HGNC Symbol;Acc:HGNC:15607]	ARHGEF7	HGNC Symbol	ensembl	ARHGEF7	1			ENSG00000102606	ARHGEF7	1	FALSE	1.90022	0.84224	TRUE	TRUE
ARHGEF9	ENSMFAG00000001080	ENSMFAG00000001080.2	57295927	57450519	X	Cdc42 guanine nucleotide exchange factor 9 [Source:HGNC Symbol;Acc:HGNC:14561]	ARHGEF9	HGNC Symbol	ensembl	ARHGEF9	1			ENSG00000131089	ARHGEF9	1	FALSE	0.0674825	0.3713	TRUE	TRUE
ARID1A	ENSMFAG00000032392	ENSMFAG00000032392.2	197795238	197879720	1	AT-rich interaction domain 1A [Source:HGNC Symbol;Acc:HGNC:11110]	ARID1A	HGNC Symbol	ensembl	ARID1A	1			ENSG00000117713	ARID1A	1	FALSE	1.19966	1.81587	TRUE	TRUE
ARID1B	ENSMFAG00000035788	ENSMFAG00000035788.2	63159671	63599837	4	AT-rich interaction domain 1B [Source:HGNC Symbol;Acc:HGNC:18040]	ARID1B	HGNC Symbol	ensembl	ARID1B	1			ENSG00000049618	ARID1B	1	FALSE	5.94499	5.6801	TRUE	TRUE
ARID2	ENSMFAG00000038693	ENSMFAG00000038693.2	44756520	44942927	11	AT-rich interaction domain 2 [Source:HGNC Symbol;Acc:HGNC:18037]	ARID2	HGNC Symbol	ensembl	ARID2	1			ENSG00000189079	ARID2	1	FALSE	2.31909	2.88002	TRUE	TRUE
ARID3A	ENSMFAG00000045609	ENSMFAG00000045609.2	690288	733588	19	AT-rich interaction domain 3A [Source:HGNC Symbol;Acc:HGNC:3031]	ARID3A	HGNC Symbol	ensembl	ARID3A	1			ENSG00000116017	ARID3A	1	FALSE	0.598765	0.498878	TRUE	TRUE
ARID3B	ENSMFAG00000033841	ENSMFAG00000033841.2	52154934	52218312	7	AT-rich interaction domain 3B [Source:HGNC Symbol;Acc:HGNC:14350]	ARID3B	HGNC Symbol	ensembl	ARID3B	1			ENSG00000179361	ARID3B	1	FALSE	0.42397	0.848154	TRUE	TRUE
ARID4A	ENSMFAG00000037044	ENSMFAG00000037044.2	121067388	121143184	7	AT-rich interaction domain 4A [Source:HGNC Symbol;Acc:HGNC:9885]	ARID4A	HGNC Symbol	ensembl	ARID4A	1			ENSG00000032219	ARID4A	1	FALSE	0.855669	1.19317	TRUE	TRUE
ARID4B	ENSMFAG00000044016	ENSMFAG00000044016.2	13687507	13883422	1	AT-rich interaction domain 4B [Source:HGNC Symbol;Acc:HGNC:15550]	ARID4B	HGNC Symbol	ensembl	ARID4B	1			ENSG00000054267	ARID4B	1	FALSE	2.93576	4.26456	TRUE	TRUE
ARID5A	ENSMFAG00000041379	ENSMFAG00000041379.2	902133	918178	13	AT-rich interaction domain 5A [Source:HGNC Symbol;Acc:HGNC:17361]	ARID5A	HGNC Symbol	ensembl	ARID5A	1			ENSG00000196843	ARID5A	1	FALSE	0.576695	0.996218	TRUE	TRUE
ARID5B	ENSMFAG00000036687	ENSMFAG00000036687.2	73241672	73430735	9	AT-rich interaction domain 5B [Source:HGNC Symbol;Acc:HGNC:17362]	ARID5B	HGNC Symbol	ensembl	ARID5B	1			ENSG00000150347	ARID5B	1	FALSE	4.25828	8.68107	TRUE	TRUE
ARIH1	ENSMFAG00000037344	ENSMFAG00000037344.2	49240087	49349693	7	ariadne RBR E3 ubiquitin protein ligase 1 [Source:HGNC Symbol;Acc:HGNC:689]	ARIH1	HGNC Symbol	ensembl	ARIH1	1			ENSG00000166233	ARIH1	1	FALSE	1.42453	2.85858	TRUE	TRUE
ARIH2	ENSMFAG00000000139	ENSMFAG00000000139.2	103440481	103500812	2	ariadne RBR E3 ubiquitin protein ligase 2 [Source:HGNC Symbol;Acc:HGNC:690]	ARIH2	HGNC Symbol	ensembl	ARIH2	1			ENSG00000177479	ARIH2	1	FALSE	0.303473	1.00354	TRUE	TRUE
ARL1	ENSMFAG00000035725	ENSMFAG00000035725.2	100763963	100778602	11	ADP ribosylation factor like GTPase 1 [Source:HGNC Symbol;Acc:HGNC:692]	ARL1	HGNC Symbol	ensembl	ARL1	1			ENSG00000120805	ARL1	1	FALSE	0.241591	0.521066	TRUE	TRUE
ARL10	ENSMFAG00000033979	ENSMFAG00000033979.2	173505629	173512524	6	ADP ribosylation factor like GTPase 10 [Source:HGNC Symbol;Acc:HGNC:22042]	ARL10	HGNC Symbol	ensembl	ARL10	1			ENSG00000175414	ARL10	1	FALSE	0.0312454	0.496049	TRUE	TRUE
ARL11	ENSMFAG00000051612	ENSMFAG00000051612.1	28122693	28123283	17	ADP ribosylation factor like GTPase 11 [Source:HGNC Symbol;Acc:HGNC:24046]	ARL11	HGNC Symbol	ensembl	ARL11	1			ENSG00000152213	ARL11	1	FALSE	0.0286864	0.175261	TRUE	TRUE
ARL13B	ENSMFAG00000044585	ENSMFAG00000044585.2	180250079	180321733	2	ADP ribosylation factor like GTPase 13B [Source:HGNC Symbol;Acc:HGNC:25419]	ARL13B	HGNC Symbol	ensembl	ARL13B	1			ENSG00000169379	ARL13B	1	FALSE	0.265155	0.619237	TRUE	TRUE
ARL14EP	ENSMFAG00000001165	ENSMFAG00000001165.2	35099004	35113571	14	ADP ribosylation factor like GTPase 14 effector protein [Source:HGNC Symbol;Acc:HGNC:26798]	ARL14EP	HGNC Symbol	ensembl	ARL14EP	1			ENSG00000152219	ARL14EP	1	FALSE	0.328817	0.504997	TRUE	TRUE
ARL15	ENSMFAG00000028679	ENSMFAG00000028679.2	51245073	51684229	6	ADP ribosylation factor like GTPase 15 [Source:HGNC Symbol;Acc:HGNC:25945]	ARL15	HGNC Symbol	ensembl	ARL15	1			ENSG00000185305	ARL15	1	FALSE	3.38997	3.44817	TRUE	TRUE
ENSMFAG00000048163	ENSMFAG00000048163	ENSMFAG00000048163.1	56441475	56463566	16				ensembl		1			ENSG00000228696	ARL17B	0	FALSE	0.12547	0.450533	TRUE	TRUE
ARL2	ENSMFAG00000041098	ENSMFAG00000041098.2	9411906	9419172	14	ADP ribosylation factor like GTPase 2 [Source:HGNC Symbol;Acc:HGNC:693]	ARL2	HGNC Symbol	ensembl	ARL2	1			ENSG00000213465	ARL2	1	FALSE	0.405649	0.446243	TRUE	TRUE
ARL2BP	ENSMFAG00000002659	ENSMFAG00000002659.2	43301975	43343296	20	ADP ribosylation factor like GTPase 2 binding protein [Source:HGNC Symbol;Acc:HGNC:17146]	ARL2BP	HGNC Symbol	ensembl	ARL2BP	1			ENSG00000102931	ARL2BP	1	FALSE	0.236227	0.439516	TRUE	TRUE
ARL3	ENSMFAG00000057536	ENSMFAG00000057536.1	100239143	100286022	9	ADP ribosylation factor like GTPase 3 [Source:HGNC Symbol;Acc:HGNC:694]	ARL3	HGNC Symbol	ensembl	ARL3	1			ENSG00000138175	ARL3	1	FALSE	0.304495	0.272845	TRUE	TRUE
ARL4A															ARL4A		TRUE	0.240662	0.251527	TRUE	TRUE
ENSMFAG00000045232	ENSMFAG00000045232	ENSMFAG00000045232.2	122486049	122487435	12				ensembl		1			ENSG00000188042	ARL4C	0	FALSE	0.816278	3.55161	TRUE	TRUE
ARL4D	ENSMFAG00000029966	ENSMFAG00000029966.2	53683489	53685606	16	ADP ribosylation factor like GTPase 4D [Source:HGNC Symbol;Acc:HGNC:656]	ARL4D	HGNC Symbol	ensembl	ARL4D	1			ENSG00000175906	ARL4D	1	FALSE	0.315943	0.206617	TRUE	TRUE
ENSMFAG00000056377	ENSMFAG00000056377	ENSMFAG00000056377.1	39405887	39447473	12				ensembl		1			ENSG00000162980	ARL5A	0	FALSE	0.867006	0.241023	TRUE	TRUE
ARL5B	ENSMFAG00000059466	ENSMFAG00000059466.1	19652217	19674968	9	ADP ribosylation factor like GTPase 5B [Source:HGNC Symbol;Acc:HGNC:23052]	ARL5B	HGNC Symbol	ensembl	ARL5B	1			ENSG00000165997	ARL5B	1	FALSE	0.322828	0.418146	TRUE	TRUE
ARL6	ENSMFAG00000035901	ENSMFAG00000035901.2	176590680	176625445	2	ADP ribosylation factor like GTPase 6 [Source:HGNC Symbol;Acc:HGNC:13210]	ARL6	HGNC Symbol	ensembl	ARL6	1			ENSG00000113966	ARL6	1	FALSE	0.113004	0.115726	TRUE	TRUE
ARL6IP4	ENSMFAG00000034524	ENSMFAG00000034524.2	122313957	122316547	11	ADP ribosylation factor like GTPase 6 interacting protein 4 [Source:HGNC Symbol;Acc:HGNC:18076]	ARL6IP4	HGNC Symbol	ensembl	ARL6IP4	1			ENSG00000182196	ARL6IP4	1	FALSE	0.518148	0.27554	TRUE	TRUE
ARL6IP5	ENSMFAG00000001584	ENSMFAG00000001584.2	123638286	123659800	2	ADP ribosylation factor like GTPase 6 interacting protein 5 [Source:HGNC Symbol;Acc:HGNC:16937]	ARL6IP5	HGNC Symbol	ensembl	ARL6IP5	1			ENSG00000144746	ARL6IP5	1	FALSE	1.47017	3.63734	TRUE	TRUE
ARL6IP6	ENSMFAG00000046021	ENSMFAG00000046021.2	40317342	40361731	12	ADP ribosylation factor like GTPase 6 interacting protein 6 [Source:HGNC Symbol;Acc:HGNC:24048]	ARL6IP6	HGNC Symbol	ensembl	ARL6IP6	1			ENSG00000177917	ARL6IP6	1	FALSE	0.537155	0.534225	TRUE	TRUE
ARL8A	ENSMFAG00000000767	ENSMFAG00000000767.2	59754400	59765055	1	ADP ribosylation factor like GTPase 8A [Source:HGNC Symbol;Acc:HGNC:25192]	ARL8A	HGNC Symbol	ensembl	ARL8A	1			ENSG00000143862	ARL8A	1	FALSE	0.175643	0.378472	TRUE	TRUE
ARL9	ENSMFAG00000039451	ENSMFAG00000039451.2	77550027	77569676	5	ADP ribosylation factor like GTPase 9 [Source:HGNC Symbol;Acc:HGNC:23592]	ARL9	HGNC Symbol	ensembl	ARL9	1			ENSG00000196503	ARL9	1	FALSE	0.0430269	0.131458	TRUE	TRUE
ARMC1	ENSMFAG00000020573	ENSMFAG00000020573.2	65057860	65090003	8	armadillo repeat containing 1 [Source:HGNC Symbol;Acc:HGNC:17684]	ARMC1	HGNC Symbol	ensembl	ARMC1	1			ENSG00000104442	ARMC1	1	FALSE	0.226672	0.468618	TRUE	TRUE
ARMC10	ENSMFAG00000033426	ENSMFAG00000033426.2	130659150	130684699	3	armadillo repeat containing 10 [Source:HGNC Symbol;Acc:HGNC:21706]	ARMC10	HGNC Symbol	ensembl	ARMC10	1			ENSG00000170632	ARMC10	1	FALSE	0.176	0.343518	TRUE	TRUE
ARMC12	ENSMFAG00000038125	ENSMFAG00000038125.2	134247422	134260384	4	armadillo repeat containing 12 [Source:HGNC Symbol;Acc:HGNC:21099]	ARMC12	HGNC Symbol	ensembl	ARMC12	1			ENSG00000157343	ARMC12	1	FALSE	0.0456181		TRUE	TRUE
ARMC2	ENSMFAG00000000238	ENSMFAG00000000238.2	12768903	12894925	4	armadillo repeat containing 2 [Source:HGNC Symbol;Acc:HGNC:23045]	ARMC2	HGNC Symbol	ensembl	ARMC2	1			ENSG00000118690	ARMC2	1	FALSE	0.885272	0.272559	TRUE	TRUE
ARMC5	ENSMFAG00000043898	ENSMFAG00000043898.2	28654407	28662816	20	armadillo repeat containing 5 [Source:HGNC Symbol;Acc:HGNC:25781]	ARMC5	HGNC Symbol	ensembl	ARMC5	1			ENSG00000140691	ARMC5	1	FALSE	0.0587003	0.137883	TRUE	TRUE
ARMC6	ENSMFAG00000000505	ENSMFAG00000000505.2	19128173	19156599	19	armadillo repeat containing 6 [Source:HGNC Symbol;Acc:HGNC:25049]	ARMC6	HGNC Symbol	ensembl	ARMC6	1			ENSG00000105676	ARMC6	1	FALSE	0.150704	0.138615	TRUE	TRUE
ARMC8	ENSMFAG00000036859	ENSMFAG00000036859.2	40420185	40532833	2	armadillo repeat containing 8 [Source:HGNC Symbol;Acc:HGNC:24999]	ARMC8	HGNC Symbol	ensembl	ARMC8	1			ENSG00000114098	ARMC8	1	FALSE	0.688407	0.866439	TRUE	TRUE
ARMC9	ENSMFAG00000036933	ENSMFAG00000036933.2	119188522	119388415	12	armadillo repeat containing 9 [Source:HGNC Symbol;Acc:HGNC:20730]	ARMC9	HGNC Symbol	ensembl	ARMC9	1			ENSG00000135931	ARMC9	1	FALSE	0.0826111	0.151202	TRUE	TRUE
ARMCX1	ENSMFAG00000025048	ENSMFAG00000025048.2	95105724	95116195	X	armadillo repeat containing X-linked 1 [Source:HGNC Symbol;Acc:HGNC:18073]	ARMCX1	HGNC Symbol	ensembl	ARMCX1	1			ENSG00000126947	ARMCX1	1	FALSE	0.0814634	0.0809509	TRUE	TRUE
ARMCX2	ENSMFAG00000032990	ENSMFAG00000032990.2	95211513	95216116	X	armadillo repeat containing X-linked 2 [Source:HGNC Symbol;Acc:HGNC:16869]	ARMCX2	HGNC Symbol	ensembl	ARMCX2	1			ENSG00000184867	ARMCX2	1	FALSE	0.0853697	0.0467282	TRUE	TRUE
ARMCX3	ENSMFAG00000038645	ENSMFAG00000038645.2	95179574	95184285	X	armadillo repeat containing X-linked 3 [Source:HGNC Symbol;Acc:HGNC:24065]	ARMCX3	HGNC Symbol	ensembl	ARMCX3	1			ENSG00000102401	ARMCX3	1	FALSE	0.299525	2.22548	TRUE	TRUE
ENSMFAG00000000480	ENSMFAG00000000480	ENSMFAG00000000480.2	95055022	95110075	X				ensembl		1			ENSG00000196440	ARMCX4	0	FALSE	0.157869	0.248756	TRUE	TRUE
ARMCX5	ENSMFAG00000030606	ENSMFAG00000030606.2	95943813	95948577	X	armadillo repeat containing X-linked 5 [Source:HGNC Symbol;Acc:HGNC:25772]	ARMCX5	HGNC Symbol	ensembl	ARMCX5	1			ENSG00000125962	ARMCX5	1	FALSE	0.0707544	0.0664405	TRUE	TRUE
ARMCX6	ENSMFAG00000025121	ENSMFAG00000025121.2	95171573	95174434	X	armadillo repeat containing X-linked 6 [Source:HGNC Symbol;Acc:HGNC:26094]	ARMCX6	HGNC Symbol	ensembl	ARMCX6	1			ENSG00000198960	ARMCX6	1	FALSE	0.0813708	0.0580912	TRUE	TRUE
ARMH1	ENSMFAG00000040974	ENSMFAG00000040974.2	179353994	179405603	1	armadillo like helical domain containing 1 [Source:HGNC Symbol;Acc:HGNC:34345]	ARMH1	HGNC Symbol	ensembl	ARMH1	1			ENSG00000198520	ARMH1	1	FALSE	0.0528827	0.257034	TRUE	TRUE
ARMH2	ENSMFAG00000000821	ENSMFAG00000000821.2	146169837	146173845	4	armadillo like helical domain containing 2 [Source:HGNC Symbol;Acc:HGNC:49394]	ARMH2	HGNC Symbol	ensembl	ARMH2	1			ENSG00000260286	ARMH2	1	FALSE	0.0568121		TRUE	TRUE
ARMH3	ENSMFAG00000044833	ENSMFAG00000044833.2	99385991	99608129	9	armadillo like helical domain containing 3 [Source:HGNC Symbol;Acc:HGNC:25788]	ARMH3	HGNC Symbol	ensembl	ARMH3	1			ENSG00000120029	ARMH3	1	FALSE	0.520196	1.06175	TRUE	TRUE
ENSMFAG00000035719	ENSMFAG00000035719	ENSMFAG00000035719.2	57735197	57753410	4				ensembl		1			ENSG00000146476	ARMT1	1	FALSE	0.102322	0.351762	TRUE	TRUE
ARNT	ENSMFAG00000038379	ENSMFAG00000038379.2	99696290	99761791	1	aryl hydrocarbon receptor nuclear translocator [Source:HGNC Symbol;Acc:HGNC:700]	ARNT	HGNC Symbol	ensembl	ARNT	1			ENSG00000143437	ARNT	1	FALSE	0.374237	0.654469	TRUE	TRUE
ARNTL															ARNTL		TRUE	0.956981	1.09351	TRUE	TRUE
ARNTL2															ARNTL2		TRUE	0.108287	0.46975	TRUE	TRUE
ARPC1A	ENSMFAG00000003138	ENSMFAG00000003138.2	42456615	42497081	3	actin related protein 2/3 complex subunit 1A [Source:HGNC Symbol;Acc:HGNC:703]	ARPC1A	HGNC Symbol	ensembl	ARPC1A	1			ENSG00000241685	ARPC1A	1	FALSE	0.379029	0.23604	TRUE	TRUE
ARPC1B	ENSMFAG00000046299	ENSMFAG00000046299.2	42490490	42526678	3	actin related protein 2/3 complex subunit 1B [Source:HGNC Symbol;Acc:HGNC:704]	ARPC1B	HGNC Symbol	ensembl	ARPC1B	1			ENSG00000130429	ARPC1B	1	FALSE	3.10811	12.2743	TRUE	TRUE
ARPC2	ENSMFAG00000030106	ENSMFAG00000030106.2	106038579	106089189	12	actin related protein 2/3 complex subunit 2 [Source:HGNC Symbol;Acc:HGNC:705]	ARPC2	HGNC Symbol	ensembl	ARPC2	1			ENSG00000163466	ARPC2	1	FALSE	3.9964	5.18084	TRUE	TRUE
ARPC3	ENSMFAG00000041561	ENSMFAG00000041561.2	109632643	109648490	11	actin related protein 2/3 complex subunit 3 [Source:HGNC Symbol;Acc:HGNC:706]	ARPC3	HGNC Symbol	ensembl	ARPC3	1			ENSG00000111229	ARPC3	1	FALSE	4.68896	4.67073	TRUE	TRUE
ARPC4	ENSMFAG00000038887	ENSMFAG00000038887.2	139483701	139499981	2	actin related protein 2/3 complex subunit 4 [Source:HGNC Symbol;Acc:HGNC:707]	ARPC4	HGNC Symbol	ensembl	ARPC4	1			ENSG00000241553	ARPC4	1	FALSE	0.494034	1.15441	TRUE	TRUE
ARPC5	ENSMFAG00000036678	ENSMFAG00000036678.2	40806120	40817973	1	actin related protein 2/3 complex subunit 5 [Source:HGNC Symbol;Acc:HGNC:708]	ARPC5	HGNC Symbol	ensembl	ARPC5	1			ENSG00000162704	ARPC5	1	FALSE	1.70883	9.61474	TRUE	TRUE
ARPC5L	ENSMFAG00000033396	ENSMFAG00000033396.2	14510246	14518695	15	actin related protein 2/3 complex subunit 5 like [Source:HGNC Symbol;Acc:HGNC:23366]	ARPC5L	HGNC Symbol	ensembl	ARPC5L	1			ENSG00000136950	ARPC5L	1	FALSE	1.84904	2.23919	TRUE	TRUE
ARRB1	ENSMFAG00000042650	ENSMFAG00000042650.2	66057516	66148786	14	arrestin beta 1 [Source:HGNC Symbol;Acc:HGNC:711]	ARRB1	HGNC Symbol	ensembl	ARRB1	1			ENSG00000137486	ARRB1	1	FALSE	1.10627	1.44895	TRUE	TRUE
ARRB2	ENSMFAG00000001220	ENSMFAG00000001220.2	4600886	4611762	16	arrestin beta 2 [Source:HGNC Symbol;Acc:HGNC:712]	ARRB2	HGNC Symbol	ensembl	ARRB2	1			ENSG00000141480	ARRB2	1	FALSE	0.608842	1.16638	TRUE	TRUE
ARRDC1	ENSMFAG00000058483	ENSMFAG00000058483.1	831601	840840	15	arrestin domain containing 1 [Source:HGNC Symbol;Acc:HGNC:28633]	ARRDC1	HGNC Symbol	ensembl	ARRDC1	1			ENSG00000197070	ARRDC1	1	FALSE	0.109918	0.272906	TRUE	TRUE
ARRDC2	ENSMFAG00000003817	ENSMFAG00000003817.2	17955236	17967323	19	arrestin domain containing 2 [Source:HGNC Symbol;Acc:HGNC:25225]	ARRDC2	HGNC Symbol	ensembl	ARRDC2	1			ENSG00000105643	ARRDC2	1	FALSE	0.243869	0.46799	TRUE	TRUE
ARRDC3	ENSMFAG00000031762	ENSMFAG00000031762.2	87130876	87145839	6	arrestin domain containing 3 [Source:HGNC Symbol;Acc:HGNC:29263]	ARRDC3	HGNC Symbol	ensembl	ARRDC3	1			ENSG00000113369	ARRDC3	1	FALSE	0.423605	0.42679	TRUE	TRUE
ARRDC4	ENSMFAG00000045997	ENSMFAG00000045997.2	77140540	77151091	7	arrestin domain containing 4 [Source:HGNC Symbol;Acc:HGNC:28087]	ARRDC4	HGNC Symbol	ensembl	ARRDC4	1			ENSG00000140450	ARRDC4	1	FALSE	0.0846779	0.261884	TRUE	TRUE
ARRDC5	ENSMFAG00000044169	ENSMFAG00000044169.2	4767919	4780271	19	arrestin domain containing 5 [Source:HGNC Symbol;Acc:HGNC:31407]	ARRDC5	HGNC Symbol	ensembl	ARRDC5	1			ENSG00000205784	ARRDC5	1	FALSE	0.0496857	0.313665	TRUE	TRUE
ARSA	ENSMFAG00000041434	ENSMFAG00000041434.2	362177	365493	10	arylsulfatase A [Source:HGNC Symbol;Acc:HGNC:713]	ARSA	HGNC Symbol	ensembl	ARSA	1			ENSG00000100299	ARSA	1	FALSE	0.148746	0.122439	TRUE	TRUE
ARSB	ENSMFAG00000038907	ENSMFAG00000038907.2	74570526	74762893	6	arylsulfatase B [Source:HGNC Symbol;Acc:HGNC:714]	ARSB	HGNC Symbol	ensembl	ARSB	1			ENSG00000113273	ARSB	1	FALSE	0.660704	1.51351	TRUE	TRUE
ARSD	ENSMFAG00000053815	ENSMFAG00000053815.1	1559528	1586894	X	arylsulfatase D [Source:HGNC Symbol;Acc:HGNC:717]	ARSD	HGNC Symbol	ensembl	ARSD	1			ENSG00000006756	ARSD	1	FALSE	0.042869	0.19595	TRUE	TRUE
ARSG	ENSMFAG00000018643	ENSMFAG00000018643.2	64081986	64228588	16	arylsulfatase G [Source:HGNC Symbol;Acc:HGNC:24102]	ARSG	HGNC Symbol	ensembl	ARSG	1			ENSG00000141337	ARSG	1	FALSE	0.317815	0.635408	TRUE	TRUE
ARSJ	ENSMFAG00000020823	ENSMFAG00000020823.2	111476575	111552330	5	arylsulfatase family member J [Source:HGNC Symbol;Acc:HGNC:26286]	ARSJ	HGNC Symbol	ensembl	ARSJ	1			ENSG00000180801	ARSJ	1	FALSE	0.0506271	0.204258	TRUE	TRUE
ARSK	ENSMFAG00000035630	ENSMFAG00000035630.2	91307124	91355803	6	arylsulfatase family member K [Source:HGNC Symbol;Acc:HGNC:25239]	ARSK	HGNC Symbol	ensembl	ARSK	1			ENSG00000164291	ARSK	1	FALSE	0.11209	0.176072	TRUE	TRUE
ART3	ENSMFAG00000040258	ENSMFAG00000040258.2	58144279	58182926	5	ADP-ribosyltransferase 3 (inactive) [Source:HGNC Symbol;Acc:HGNC:725]	ART3	HGNC Symbol	ensembl	ART3	1			ENSG00000156219	ART3	1	FALSE	0.0607096	0.208295	TRUE	TRUE
ARV1	ENSMFAG00000030703	ENSMFAG00000030703.2	17976099	17997469	1	ARV1 homolog, fatty acid homeostasis modulator [Source:HGNC Symbol;Acc:HGNC:29561]	ARV1	HGNC Symbol	ensembl	ARV1	1			ENSG00000173409	ARV1	1	FALSE	0.13959	0.176114	TRUE	TRUE
ARVCF	ENSMFAG00000038042	ENSMFAG00000038042.2	31942501	31997442	10	ARVCF delta catenin family member [Source:HGNC Symbol;Acc:HGNC:728]	ARVCF	HGNC Symbol	ensembl	ARVCF	1			ENSG00000099889	ARVCF	1	FALSE	0.047752	0.0465715	TRUE	TRUE
AS3MT	ENSMFAG00000039839	ENSMFAG00000039839.2	100448878	100479519	9	arsenite methyltransferase [Source:HGNC Symbol;Acc:HGNC:17452]	AS3MT	HGNC Symbol	ensembl	AS3MT	1			ENSG00000214435	AS3MT	1	FALSE	0.0176537		TRUE	TRUE
ASAH1	ENSMFAG00000039553	ENSMFAG00000039553.2	18098311	18129596	8	N-acylsphingosine amidohydrolase 1 [Source:HGNC Symbol;Acc:HGNC:735]	ASAH1	HGNC Symbol	ensembl	ASAH1	1			ENSG00000104763	ASAH1	1	FALSE	1.05957	4.9247	TRUE	TRUE
ASAP1	ENSMFAG00000044993	ENSMFAG00000044993.2	128934467	129285562	8	ArfGAP with SH3 domain, ankyrin repeat and PH domain 1 [Source:HGNC Symbol;Acc:HGNC:2720]	ASAP1	HGNC Symbol	ensembl	ASAP1	1			ENSG00000153317	ASAP1	1	FALSE	1.90687	9.68692	TRUE	TRUE
ASAP2	ENSMFAG00000037845	ENSMFAG00000037845.2	98792984	98991208	13	ArfGAP with SH3 domain, ankyrin repeat and PH domain 2 [Source:HGNC Symbol;Acc:HGNC:2721]	ASAP2	HGNC Symbol	ensembl	ASAP2	1			ENSG00000151693	ASAP2	1	FALSE	0.132461	1.25866	TRUE	TRUE
ASAP3	ENSMFAG00000038006	ENSMFAG00000038006.2	201072129	201127375	1	ArfGAP with SH3 domain, ankyrin repeat and PH domain 3 [Source:HGNC Symbol;Acc:HGNC:14987]	ASAP3	HGNC Symbol	ensembl	ASAP3	1			ENSG00000088280	ASAP3	1	FALSE	0.0265378		TRUE	TRUE
ASB1	ENSMFAG00000038837	ENSMFAG00000038837.2	126379062	126406151	12	ankyrin repeat and SOCS box containing 1 [Source:HGNC Symbol;Acc:HGNC:16011]	ASB1	HGNC Symbol	ensembl	ASB1	1			ENSG00000065802	ASB1	1	FALSE	0.127171	0.284041	TRUE	TRUE
ASB14	ENSMFAG00000036861	ENSMFAG00000036861.2	111885315	111905359	2	ankyrin repeat and SOCS box containing 14 [Source:HGNC Symbol;Acc:HGNC:19766]	ASB14	HGNC Symbol	ensembl	ASB14	1			ENSG00000239388	ASB14	1	FALSE	0.0362838	0.0643594	TRUE	TRUE
ASB16	ENSMFAG00000032286	ENSMFAG00000032286.2	54477064	54487904	16	ankyrin repeat and SOCS box containing 16 [Source:HGNC Symbol;Acc:HGNC:19768]	ASB16	HGNC Symbol	ensembl	ASB16	1			ENSG00000161664	ASB16	1	FALSE	0.0206033	0.0313938	TRUE	TRUE
ASB2	ENSMFAG00000042110	ENSMFAG00000042110.2	156670695	156714320	7	ankyrin repeat and SOCS box containing 2 [Source:HGNC Symbol;Acc:HGNC:16012]	ASB2	HGNC Symbol	ensembl	ASB2	1			ENSG00000100628	ASB2	1	FALSE	0.0469723	0.0769132	TRUE	TRUE
ASB3	ENSMFAG00000033020	ENSMFAG00000033020.2	54141823	54391512	13	ankyrin repeat and SOCS box containing 3 [Source:HGNC Symbol;Acc:HGNC:16013]	ASB3	HGNC Symbol	ensembl	ASB3	1			ENSG00000115239	ASB3	1	FALSE	0.808853	1.02846	TRUE	TRUE
ASB6	ENSMFAG00000007597	ENSMFAG00000007597.2	9622199	9629697	15	ankyrin repeat and SOCS box containing 6 [Source:HGNC Symbol;Acc:HGNC:17181]	ASB6	HGNC Symbol	ensembl	ASB6	1			ENSG00000148331	ASB6	1	FALSE	0.0820496	0.410613	TRUE	TRUE
ASB7	ENSMFAG00000032871	ENSMFAG00000032871.2	79889345	79938994	7	ankyrin repeat and SOCS box containing 7 [Source:HGNC Symbol;Acc:HGNC:17182]	ASB7	HGNC Symbol	ensembl	ASB7	1			ENSG00000183475	ASB7	1	FALSE	0.204892	0.269455	TRUE	TRUE
ASB8	ENSMFAG00000002179	ENSMFAG00000002179.2	47230949	47239116	11	ankyrin repeat and SOCS box containing 8 [Source:HGNC Symbol;Acc:HGNC:17183]	ASB8	HGNC Symbol	ensembl	ASB8	1			ENSG00000177981	ASB8	1	FALSE	0.251559	0.657879	TRUE	TRUE
ASCC1	ENSMFAG00000042558	ENSMFAG00000042558.2	62840587	62956052	9	activating signal cointegrator 1 complex subunit 1 [Source:HGNC Symbol;Acc:HGNC:24268]	ASCC1	HGNC Symbol	ensembl	ASCC1	1			ENSG00000138303	ASCC1	1	FALSE	0.674352	0.509814	TRUE	TRUE
ASCC3	ENSMFAG00000002081	ENSMFAG00000002081.2	72458199	72830132	4	activating signal cointegrator 1 complex subunit 3 [Source:HGNC Symbol;Acc:HGNC:18697]	ASCC3	HGNC Symbol	ensembl	ASCC3	1			ENSG00000112249	ASCC3	1	FALSE	3.55492	1.99039	TRUE	TRUE
ASF1A	ENSMFAG00000035748	ENSMFAG00000035748.2	22765280	22780747	4	anti-silencing function 1A histone chaperone [Source:HGNC Symbol;Acc:HGNC:20995]	ASF1A	HGNC Symbol	ensembl	ASF1A	1			ENSG00000111875	ASF1A	1	FALSE	0.198849	0.387559	TRUE	TRUE
ASF1B	ENSMFAG00000044347	ENSMFAG00000044347.2	13811719	13827264	19	anti-silencing function 1B histone chaperone [Source:HGNC Symbol;Acc:HGNC:20996]	ASF1B	HGNC Symbol	ensembl	ASF1B	1			ENSG00000105011	ASF1B	1	FALSE	0.144648	0.208407	TRUE	TRUE
ASH1L	ENSMFAG00000004660	ENSMFAG00000004660.2	94919226	95149428	1	ASH1 like histone lysine methyltransferase [Source:HGNC Symbol;Acc:HGNC:19088]	ASH1L	HGNC Symbol	ensembl	ASH1L	1			ENSG00000116539	ASH1L	1	FALSE	3.74567	4.27175	TRUE	TRUE
ASH2L	ENSMFAG00000001965	ENSMFAG00000001965.2	38534564	38570236	8	ASH2 like, histone lysine methyltransferase complex subunit [Source:HGNC Symbol;Acc:HGNC:744]	ASH2L	HGNC Symbol	ensembl	ASH2L	1			ENSG00000129691	ASH2L	1	FALSE	0.323879	0.315372	TRUE	TRUE
ASIC2	ENSMFAG00000007668	ENSMFAG00000007668.2	28730192	29859955	16	acid sensing ion channel subunit 2 [Source:HGNC Symbol;Acc:HGNC:99]	ASIC2	HGNC Symbol	ensembl	ASIC2	1			ENSG00000108684	ASIC2	1	FALSE	0.238759		TRUE	TRUE
ENSMFAG00000046143	ENSMFAG00000046143	ENSMFAG00000046143.2	54617244	54698256	3	argininosuccinate lyase [Source:HGNC Symbol;Acc:HGNC:746]	ASL	HGNC Symbol	ensembl	ASL	1			ENSG00000126522	ASL	1	FALSE	0.513216	0.228674	TRUE	TRUE
ASNS	ENSMFAG00000041092	ENSMFAG00000041092.2	109529673	109553096	3	asparagine synthetase (glutamine-hydrolyzing) [Source:HGNC Symbol;Acc:HGNC:753]	ASNS	HGNC Symbol	ensembl	ASNS	1			ENSG00000070669	ASNS	1	FALSE	0.30388	0.0587886	TRUE	TRUE
ASNSD1	ENSMFAG00000039228	ENSMFAG00000039228.2	77223457	77232979	12	asparagine synthetase domain containing 1 [Source:HGNC Symbol;Acc:HGNC:24910]	ASNSD1	HGNC Symbol	ensembl	ASNSD1	1			ENSG00000138381	ASNSD1	1	FALSE	0.0427058	0.14434	TRUE	TRUE
ASPH	ENSMFAG00000031456	ENSMFAG00000031456.2	60884488	61104064	8	aspartate beta-hydroxylase [Source:HGNC Symbol;Acc:HGNC:757]	ASPH	HGNC Symbol	ensembl	ASPH	1			ENSG00000198363	ASPH	1	FALSE	4.86464	0.704764	TRUE	TRUE
ASPHD2	ENSMFAG00000034309	ENSMFAG00000034309.2	24470423	24487153	10	aspartate beta-hydroxylase domain containing 2 [Source:HGNC Symbol;Acc:HGNC:30437]	ASPHD2	HGNC Symbol	ensembl	ASPHD2	1			ENSG00000128203	ASPHD2	1	FALSE	0.0540831	0.410613	TRUE	TRUE
ASPM	ENSMFAG00000044554	ENSMFAG00000044554.2	54674740	54737809	1	assembly factor for spindle microtubules [Source:HGNC Symbol;Acc:HGNC:19048]	ASPM	HGNC Symbol	ensembl	ASPM	1			ENSG00000066279	ASPM	1	FALSE	0.1852	0.23368	TRUE	TRUE
ASPN	ENSMFAG00000033118	ENSMFAG00000033118.2	105307356	105333987	15	asporin [Source:HGNC Symbol;Acc:HGNC:14872]	ASPN	HGNC Symbol	ensembl	ASPN	1			ENSG00000106819	ASPN	1	FALSE	0.033383	0.23597	TRUE	TRUE
ASPSCR1	ENSMFAG00000032150	ENSMFAG00000032150.2	77650953	77694329	16	ASPSCR1 tether for SLC2A4, UBX domain containing [Source:HGNC Symbol;Acc:HGNC:13825]	ASPSCR1	HGNC Symbol	ensembl	ASPSCR1	1			ENSG00000169696	ASPSCR1	1	FALSE	0.193956	0.276491	TRUE	TRUE
ASRGL1	ENSMFAG00000036351	ENSMFAG00000036351.2	11702103	11734263	14	asparaginase and isoaspartyl peptidase 1 [Source:HGNC Symbol;Acc:HGNC:16448]	ASRGL1	HGNC Symbol	ensembl	ASRGL1	1			ENSG00000162174	ASRGL1	1	FALSE	0.634269	0.10937	TRUE	TRUE
ASTE1	ENSMFAG00000043710	ENSMFAG00000043710.2	33397119	33410825	2	asteroid homolog 1 [Source:HGNC Symbol;Acc:HGNC:25021]	ASTE1	HGNC Symbol	ensembl	ASTE1	1			ENSG00000034533	ASTE1	1	FALSE	0.0943077	0.237519	TRUE	TRUE
ENSMFAG00000044594	ENSMFAG00000044594	ENSMFAG00000044594.2	23558927	24209754	15				ensembl		1			ENSG00000148219	ASTN2	0	FALSE	0.0337799	0.338747	TRUE	TRUE
ASXL1	ENSMFAG00000029400	ENSMFAG00000029400.2	64966891	65041845	10	ASXL transcriptional regulator 1 [Source:HGNC Symbol;Acc:HGNC:18318]	ASXL1	HGNC Symbol	ensembl	ASXL1	1			ENSG00000171456	ASXL1	1	FALSE	1.1494	1.79549	TRUE	TRUE
ASXL2	ENSMFAG00000039252	ENSMFAG00000039252.2	82385522	82532625	13	ASXL transcriptional regulator 2 [Source:HGNC Symbol;Acc:HGNC:23805]	ASXL2	HGNC Symbol	ensembl	ASXL2	1			ENSG00000143970	ASXL2	1	FALSE	1.57487	1.27264	TRUE	TRUE
ASXL3	ENSMFAG00000032715	ENSMFAG00000032715.2	48026359	48201677	18	ASXL transcriptional regulator 3 [Source:HGNC Symbol;Acc:HGNC:29357]	ASXL3	HGNC Symbol	ensembl	ASXL3	1			ENSG00000141431	ASXL3	1	FALSE	0.191814		TRUE	TRUE
ATAD1	ENSMFAG00000033944	ENSMFAG00000033944.2	85316822	85380073	9	ATPase family AAA domain containing 1 [Source:HGNC Symbol;Acc:HGNC:25903]	ATAD1	HGNC Symbol	ensembl	ATAD1	1			ENSG00000138138	ATAD1	1	FALSE	0.463179	0.488332	TRUE	TRUE
ATAD2	ENSMFAG00000017322	ENSMFAG00000017322.2	122272399	122350065	8	ATPase family AAA domain containing 2 [Source:HGNC Symbol;Acc:HGNC:30123]	ATAD2	HGNC Symbol	ensembl	ATAD2	1			ENSG00000156802	ATAD2	1	FALSE	0.492489	1.20591	TRUE	TRUE
ATAD2B	ENSMFAG00000045919	ENSMFAG00000045919.2	84364228	84576975	13	ATPase family AAA domain containing 2B [Source:HGNC Symbol;Acc:HGNC:29230]	ATAD2B	HGNC Symbol	ensembl	ATAD2B	1			ENSG00000119778	ATAD2B	1	FALSE	1.94389	1.76128	TRUE	TRUE
ENSMFAG00000037339	ENSMFAG00000037339	ENSMFAG00000037339.2	222815351	222837842	1				ensembl		1			ENSG00000197785	ATAD3A	1	FALSE	0.338233	0.794171	TRUE	TRUE
ATAD5	ENSMFAG00000039082	ENSMFAG00000039082.2	27527499	27619068	16	ATPase family AAA domain containing 5 [Source:HGNC Symbol;Acc:HGNC:25752]	ATAD5	HGNC Symbol	ensembl	ATAD5	1			ENSG00000176208	ATAD5	1	FALSE	0.381631	0.569778	TRUE	TRUE
ATE1	ENSMFAG00000043722	ENSMFAG00000043722.2	119155148	119340718	9	arginyltransferase 1 [Source:HGNC Symbol;Acc:HGNC:782]	ATE1	HGNC Symbol	ensembl	ATE1	1			ENSG00000107669	ATE1	1	FALSE	1.39147	1.06679	TRUE	TRUE
ATF1	ENSMFAG00000000109	ENSMFAG00000000109.2	49925533	49986752	11	activating transcription factor 1 [Source:HGNC Symbol;Acc:HGNC:783]	ATF1	HGNC Symbol	ensembl	ATF1	1			ENSG00000123268	ATF1	1	FALSE	0.482335	0.60753	TRUE	TRUE
ATF2	ENSMFAG00000002278	ENSMFAG00000002278.2	62618020	62708535	12	activating transcription factor 2 [Source:HGNC Symbol;Acc:HGNC:784]	ATF2	HGNC Symbol	ensembl	ATF2	1			ENSG00000115966	ATF2	1	FALSE	0.941662	0.693733	TRUE	TRUE
ENSMFAG00000033392	ENSMFAG00000033392	ENSMFAG00000033392.2	70238375	70251397	1				ensembl		1			ENSG00000162772	ATF3	0	FALSE	1.1284	0.855856	TRUE	TRUE
ATF4	ENSMFAG00000000392	ENSMFAG00000000392.2	11401232	11434337	10	activating transcription factor 4 [Source:HGNC Symbol;Acc:HGNC:786]	ATF4	HGNC Symbol	ensembl	ATF4	1			ENSG00000128272	ATF4	1	FALSE	1.54021	1.90847	TRUE	TRUE
ATF5	ENSMFAG00000047390	ENSMFAG00000047390.1	50489250	50494326	19	activating transcription factor 5 [Source:HGNC Symbol;Acc:HGNC:790]	ATF5	HGNC Symbol	ensembl	ATF5	1			ENSG00000169136	ATF5	1	FALSE	1.57736	1.17802	TRUE	TRUE
ATF6	ENSMFAG00000059314	ENSMFAG00000059314.1	88158632	88378917	1	activating transcription factor 6 [Source:HGNC Symbol;Acc:HGNC:791]	ATF6	HGNC Symbol	ensembl	ATF6	1			ENSG00000118217	ATF6	1	FALSE	0.581489	1.21717	TRUE	TRUE
ATF6B	ENSMFAG00000041028	ENSMFAG00000041028.2	137877437	137890033	4	activating transcription factor 6 beta [Source:HGNC Symbol;Acc:HGNC:2349]	ATF6B	HGNC Symbol	ensembl	ATF6B	1			ENSG00000213676	ATF6B	1	FALSE	0.278808	0.327653	TRUE	TRUE
ATF7	ENSMFAG00000002429	ENSMFAG00000002429.2	52626421	52746123	11	activating transcription factor 7 [Source:HGNC Symbol;Acc:HGNC:792]	ATF7	HGNC Symbol	ensembl	ATF7	1			ENSG00000170653	ATF7	1	FALSE	0.861925	0.121997	TRUE	TRUE
ATF7IP	ENSMFAG00000045202	ENSMFAG00000045202.2	16592858	16723457	11	activating transcription factor 7 interacting protein [Source:HGNC Symbol;Acc:HGNC:20092]	ATF7IP	HGNC Symbol	ensembl	ATF7IP	1			ENSG00000171681	ATF7IP	1	FALSE	2.15542	2.29407	TRUE	TRUE
ATF7IP2	ENSMFAG00000031957	ENSMFAG00000031957.2	10220130	10308170	20	activating transcription factor 7 interacting protein 2 [Source:HGNC Symbol;Acc:HGNC:20397]	ATF7IP2	HGNC Symbol	ensembl	ATF7IP2	1			ENSG00000166669	ATF7IP2	1	FALSE	1.38008	1.13747	TRUE	TRUE
ATG10	ENSMFAG00000031807	ENSMFAG00000031807.2	77690947	77984256	6	autophagy related 10 [Source:HGNC Symbol;Acc:HGNC:20315]	ATG10	HGNC Symbol	ensembl	ATG10	1			ENSG00000152348	ATG10	1	FALSE	0.430715	0.996411	TRUE	TRUE
ATG101	ENSMFAG00000032136	ENSMFAG00000032136.2	51213514	51221424	11	autophagy related 101 [Source:HGNC Symbol;Acc:HGNC:25679]	ATG101	HGNC Symbol	ensembl	ATG101	1			ENSG00000123395	ATG101	1	FALSE	0.245116	0.310688	TRUE	TRUE
ATG12	ENSMFAG00000060418	ENSMFAG00000060418.1	113217819	113255299	6	autophagy related 12 [Source:HGNC Symbol;Acc:HGNC:588]	ATG12	HGNC Symbol	ensembl	ATG12	1			ENSG00000145782	ATG12	1	FALSE	0.801351	0.540387	TRUE	TRUE
ATG13	ENSMFAG00000038288	ENSMFAG00000038288.2	19116650	19175897	14	autophagy related 13 [Source:HGNC Symbol;Acc:HGNC:29091]	ATG13	HGNC Symbol	ensembl	ATG13	1			ENSG00000175224	ATG13	1	FALSE	0.46149	0.414205	TRUE	TRUE
ATG14	ENSMFAG00000045831	ENSMFAG00000045831.2	118158324	118205164	7	autophagy related 14 [Source:HGNC Symbol;Acc:HGNC:19962]	ATG14	HGNC Symbol	ensembl	ATG14	1			ENSG00000126775	ATG14	1	FALSE	0.300152	0.535908	TRUE	TRUE
ATG16L1	ENSMFAG00000037545	ENSMFAG00000037545.2	121245790	121290500	12	autophagy related 16 like 1 [Source:HGNC Symbol;Acc:HGNC:21498]	ATG16L1	HGNC Symbol	ensembl	ATG16L1	1			ENSG00000085978	ATG16L1	1	FALSE	0.439385	0.42657	TRUE	TRUE
ENSMFAG00000041534	ENSMFAG00000041534	ENSMFAG00000041534.2	63577943	63586238	14				ensembl		1			ENSG00000168010	ATG16L2	0	FALSE	0.211982	0.641187	TRUE	TRUE
ATG2A	ENSMFAG00000002767	ENSMFAG00000002767.2	9521124	9543741	14	autophagy related 2A [Source:HGNC Symbol;Acc:HGNC:29028]	ATG2A	HGNC Symbol	ensembl	ATG2A	1			ENSG00000110046	ATG2A	1	FALSE	0.0714323	0.241203	TRUE	TRUE
ATG2B	ENSMFAG00000031354	ENSMFAG00000031354.2	159039030	159119427	7	autophagy related 2B [Source:HGNC Symbol;Acc:HGNC:20187]	ATG2B	HGNC Symbol	ensembl	ATG2B	1			ENSG00000066739	ATG2B	1	FALSE	0.287156	0.451478	TRUE	TRUE
ATG3	ENSMFAG00000034247	ENSMFAG00000034247.2	162133492	162216199	2	autophagy related 3 [Source:HGNC Symbol;Acc:HGNC:20962]	ATG3	HGNC Symbol	ensembl	ATG3	1			ENSG00000144848	ATG3	1	FALSE	2.48097	1.25593	TRUE	TRUE
ATG4A	ENSMFAG00000039546	ENSMFAG00000039546.2	101540933	101618910	X	autophagy related 4A cysteine peptidase [Source:HGNC Symbol;Acc:HGNC:16489]	ATG4A	HGNC Symbol	ensembl	ATG4A	1			ENSG00000101844	ATG4A	1	FALSE	0.110122	0.619237	TRUE	TRUE
ATG4B	ENSMFAG00000039952	ENSMFAG00000039952.2	129580745	129611321	12	autophagy related 4B cysteine peptidase [Source:HGNC Symbol;Acc:HGNC:20790]	ATG4B	HGNC Symbol	ensembl	ATG4B	1			ENSG00000168397	ATG4B	1	FALSE	0.240642	0.400353	TRUE	TRUE
ATG4C	ENSMFAG00000038279	ENSMFAG00000038279.2	161267345	161348336	1	autophagy related 4C cysteine peptidase [Source:HGNC Symbol;Acc:HGNC:16040]	ATG4C	HGNC Symbol	ensembl	ATG4C	1			ENSG00000125703	ATG4C	1	FALSE	0.367778	0.514201	TRUE	TRUE
ATG4D	ENSMFAG00000036604	ENSMFAG00000036604.2	10396195	10406105	19	autophagy related 4D cysteine peptidase [Source:HGNC Symbol;Acc:HGNC:20789]	ATG4D	HGNC Symbol	ensembl	ATG4D	1			ENSG00000130734	ATG4D	1	FALSE	0.096649	0.168787	TRUE	TRUE
ATG5	ENSMFAG00000041362	ENSMFAG00000041362.2	66931255	67205753	4	autophagy related 5 [Source:HGNC Symbol;Acc:HGNC:589]	ATG5	HGNC Symbol	ensembl	ATG5	1			ENSG00000057663	ATG5	1	FALSE	0.758798	0.923206	TRUE	TRUE
ATG7	ENSMFAG00000040779	ENSMFAG00000040779.2	141029115	141295157	2	autophagy related 7 [Source:HGNC Symbol;Acc:HGNC:16935]	ATG7	HGNC Symbol	ensembl	ATG7	1			ENSG00000197548	ATG7	1	FALSE	1.97486	15.8393	TRUE	TRUE
ENSMFAG00000037064	ENSMFAG00000037064	ENSMFAG00000037064.2	107235892	107245599	12	autophagy related 9A [Source:HGNC Symbol;Acc:HGNC:22408]	ATG9A	HGNC Symbol	ensembl	ATG9A	1			ENSG00000198925	ATG9A	1	FALSE	0.0903111	0.0504723	TRUE	TRUE
ATIC	ENSMFAG00000044630	ENSMFAG00000044630.2	103134432	103237436	12	5-aminoimidazole-4-carboxamide ribonucleotide formyltransferase/IMP cyclohydrolase [Source:HGNC Symbol;Acc:HGNC:794]	ATIC	HGNC Symbol	ensembl	ATIC	1			ENSG00000138363	ATIC	1	FALSE	0.727975	0.649549	TRUE	TRUE
ATL1	ENSMFAG00000000528	ENSMFAG00000000528.2	113428021	113501430	7	atlastin GTPase 1 [Source:HGNC Symbol;Acc:HGNC:11231]	ATL1	HGNC Symbol	ensembl	ATL1	1			ENSG00000198513	ATL1	1	FALSE	0.0338469	0.129416	TRUE	TRUE
ATL2	ENSMFAG00000037890	ENSMFAG00000037890.2	69891438	69971238	13	atlastin GTPase 2 [Source:HGNC Symbol;Acc:HGNC:24047]	ATL2	HGNC Symbol	ensembl	ATL2	1			ENSG00000119787	ATL2	1	FALSE	0.4489	0.399594	TRUE	TRUE
ATL3	ENSMFAG00000035680	ENSMFAG00000035680.2	10779880	10835903	14	atlastin GTPase 3 [Source:HGNC Symbol;Acc:HGNC:24526]	ATL3	HGNC Symbol	ensembl	ATL3	1			ENSG00000184743	ATL3	1	FALSE	0.485583	0.45087	TRUE	TRUE
ATM	ENSMFAG00000004053	ENSMFAG00000004053.2	99076029	99207015	14	ATM serine/threonine kinase [Source:HGNC Symbol;Acc:HGNC:795]	ATM	HGNC Symbol	ensembl	ATM	1			ENSG00000149311	ATM	1	FALSE	1.61822	3.44528	TRUE	TRUE
ATMIN	ENSMFAG00000035738	ENSMFAG00000035738.2	66824045	66834451	20	ATM interactor [Source:HGNC Symbol;Acc:HGNC:29034]	ATMIN	HGNC Symbol	ensembl	ATMIN	1			ENSG00000166454	ATMIN	1	FALSE	0.153121	0.792546	TRUE	TRUE
ATN1	ENSMFAG00000001982	ENSMFAG00000001982.2	7061799	7074583	11	atrophin 1 [Source:HGNC Symbol;Acc:HGNC:3033]	ATN1	HGNC Symbol	ensembl	ATN1	1			ENSG00000111676	ATN1	1	FALSE	0.0355551	0.0951035	TRUE	TRUE
ATOX1	ENSMFAG00000050498	ENSMFAG00000050498.1	149001636	149030554	6	antioxidant 1 copper chaperone [Source:HGNC Symbol;Acc:HGNC:798]	ATOX1	HGNC Symbol	ensembl	ATOX1	1			ENSG00000177556	ATOX1	1	FALSE	4.83226	0.927149	TRUE	TRUE
ATP10A	ENSMFAG00000041606	ENSMFAG00000041606.2	2933896	3116094	7	ATPase phospholipid transporting 10A (putative) [Source:HGNC Symbol;Acc:HGNC:13542]	ATP10A	HGNC Symbol	ensembl	ATP10A	1			ENSG00000206190	ATP10A	1	FALSE	2.36966	1.60327	TRUE	TRUE
ATP10B	ENSMFAG00000045373	ENSMFAG00000045373.2	157713474	157937214	6	ATPase phospholipid transporting 10B (putative) [Source:HGNC Symbol;Acc:HGNC:13543]	ATP10B	HGNC Symbol	ensembl	ATP10B	1			ENSG00000118322	ATP10B	1	FALSE	0.0418166		TRUE	TRUE
ATP10D	ENSMFAG00000032751	ENSMFAG00000032751.2	47464079	47578059	5	ATPase phospholipid transporting 10D (putative) [Source:HGNC Symbol;Acc:HGNC:13549]	ATP10D	HGNC Symbol	ensembl	ATP10D	1			ENSG00000145246	ATP10D	1	FALSE	0.47272	2.18248	TRUE	TRUE
ATP11A	ENSMFAG00000032147	ENSMFAG00000032147.2	93610242	93790892	17	ATPase phospholipid transporting 11A [Source:HGNC Symbol;Acc:HGNC:13552]	ATP11A	HGNC Symbol	ensembl	ATP11A	1			ENSG00000068650	ATP11A	1	FALSE	1.22324	1.4936	TRUE	TRUE
ATP11B	ENSMFAG00000035388	ENSMFAG00000035388.2	86527953	86661206	2	ATPase phospholipid transporting 11B (putative) [Source:HGNC Symbol;Acc:HGNC:13553]	ATP11B	HGNC Symbol	ensembl	ATP11B	1			ENSG00000058063	ATP11B	1	FALSE	1.48139	1.40456	TRUE	TRUE
ATP11C	ENSMFAG00000043019	ENSMFAG00000043019.2	132989647	133086328	X	ATPase phospholipid transporting 11C [Source:HGNC Symbol;Acc:HGNC:13554]	ATP11C	HGNC Symbol	ensembl	ATP11C	1			ENSG00000101974	ATP11C	1	FALSE	0.175773	0.655174	TRUE	TRUE
ATP13A1	ENSMFAG00000045331	ENSMFAG00000045331.2	19758155	19776000	19	ATPase 13A1 [Source:HGNC Symbol;Acc:HGNC:24215]	ATP13A1	HGNC Symbol	ensembl	ATP13A1	1			ENSG00000105726	ATP13A1	1	FALSE	0.186078	0.159806	TRUE	TRUE
ATP13A2	ENSMFAG00000035826	ENSMFAG00000035826.2	207643328	207669912	1	ATPase cation transporting 13A2 [Source:HGNC Symbol;Acc:HGNC:30213]	ATP13A2	HGNC Symbol	ensembl	ATP13A2	1			ENSG00000159363	ATP13A2	1	FALSE	1.20554	0.272906	TRUE	TRUE
ATP13A3	ENSMFAG00000039232	ENSMFAG00000039232.2	3580510	3677772	2	ATPase 13A3 [Source:HGNC Symbol;Acc:HGNC:24113]	ATP13A3	HGNC Symbol	ensembl	ATP13A3	1			ENSG00000133657	ATP13A3	1	FALSE	5.88224	2.9169	TRUE	TRUE
ATP1A1	ENSMFAG00000034219	ENSMFAG00000034219.2	107320547	107352400	1	ATPase Na+/K+ transporting subunit alpha 1 [Source:HGNC Symbol;Acc:HGNC:799]	ATP1A1	HGNC Symbol	ensembl	ATP1A1	1			ENSG00000163399	ATP1A1	1	FALSE	0.604119	0.999815	TRUE	TRUE
ENSMFAG00000000209	ENSMFAG00000000209	ENSMFAG00000000209.2	41496513	41525715	19	ATPase Na+/K+ transporting subunit alpha 3 [Source:HGNC Symbol;Acc:HGNC:801]	ATP1A3	HGNC Symbol	ensembl	ATP1A3	1			ENSG00000105409	ATP1A3	1	FALSE	0.0465581		TRUE	TRUE
ATP1B1	ENSMFAG00000039661	ENSMFAG00000039661.2	26445700	26471941	1	ATPase Na+/K+ transporting subunit beta 1 [Source:HGNC Symbol;Acc:HGNC:804]	ATP1B1	HGNC Symbol	ensembl	ATP1B1	1			ENSG00000143153	ATP1B1	1	FALSE	0.478053	0.410613	TRUE	TRUE
ATP23	ENSMFAG00000031681	ENSMFAG00000031681.2	57055536	57070210	11	ATP23 metallopeptidase and ATP synthase assembly factor homolog [Source:HGNC Symbol;Acc:HGNC:29452]	ATP23	HGNC Symbol	ensembl	ATP23	1			ENSG00000166896	ATP23	1	FALSE	0.207122	0.144084	TRUE	TRUE
ATP2A1	ENSMFAG00000048869	ENSMFAG00000048869.1	26556690	26585156	20	ATPase sarcoplasmic/endoplasmic reticulum Ca2+ transporting 1 [Source:HGNC Symbol;Acc:HGNC:811]	ATP2A1	HGNC Symbol	ensembl	ATP2A1	1			ENSG00000196296	ATP2A1	1	FALSE	0.0648549	0.0471299	TRUE	TRUE
ATP2A2	ENSMFAG00000030226	ENSMFAG00000030226.2	109474879	109547962	11	ATPase sarcoplasmic/endoplasmic reticulum Ca2+ transporting 2 [Source:HGNC Symbol;Acc:HGNC:812]	ATP2A2	HGNC Symbol	ensembl	ATP2A2	1			ENSG00000174437	ATP2A2	1	FALSE	0.717539	1.07662	TRUE	TRUE
ATP2A3	ENSMFAG00000001154	ENSMFAG00000001154.2	3769138	3807790	16	ATPase sarcoplasmic/endoplasmic reticulum Ca2+ transporting 3 [Source:HGNC Symbol;Acc:HGNC:813]	ATP2A3	HGNC Symbol	ensembl	ATP2A3	1			ENSG00000074370	ATP2A3	1	FALSE	0.617193	1.55973	TRUE	TRUE
ATP2B1	ENSMFAG00000045257	ENSMFAG00000045257.2	88975058	89091134	11	ATPase plasma membrane Ca2+ transporting 1 [Source:HGNC Symbol;Acc:HGNC:814]	ATP2B1	HGNC Symbol	ensembl	ATP2B1	1			ENSG00000070961	ATP2B1	1	FALSE	3.50043	6.30516	TRUE	TRUE
ATP2B4	ENSMFAG00000010073	ENSMFAG00000010073.2	61310983	61425341	1	ATPase plasma membrane Ca2+ transporting 4 [Source:HGNC Symbol;Acc:HGNC:817]	ATP2B4	HGNC Symbol	ensembl	ATP2B4	1			ENSG00000058668	ATP2B4	1	FALSE	2.11786	3.42483	TRUE	TRUE
ATP2C1	ENSMFAG00000039173	ENSMFAG00000039173.2	33242246	33413950	2	ATPase secretory pathway Ca2+ transporting 1 [Source:HGNC Symbol;Acc:HGNC:13211]	ATP2C1	HGNC Symbol	ensembl	ATP2C1	1			ENSG00000017260	ATP2C1	1	FALSE	1.24224	2.39047	TRUE	TRUE
ATP5F1A	ENSMFAG00000001649	ENSMFAG00000001649.2	35690943	35734144	18	ATP synthase F1 subunit alpha [Source:HGNC Symbol;Acc:HGNC:823]	ATP5F1A	HGNC Symbol	ensembl	ATP5F1A	1			ENSG00000152234	ATP5F1A	1	FALSE	1.39108	1.15173	TRUE	TRUE
ATP5F1B	ENSMFAG00000042914	ENSMFAG00000042914.2	55742603	55752021	11	ATP synthase F1 subunit beta [Source:HGNC Symbol;Acc:HGNC:830]	ATP5F1B	HGNC Symbol	ensembl	ATP5F1B	1			ENSG00000110955	ATP5F1B	1	FALSE	0.883265	2.11619	TRUE	TRUE
ATP5F1C	ENSMFAG00000030332	ENSMFAG00000030332.2	8797256	8814507	9	ATP synthase F1 subunit gamma [Source:HGNC Symbol;Acc:HGNC:833]	ATP5F1C	HGNC Symbol	ensembl	ATP5F1C	1			ENSG00000165629	ATP5F1C	1	FALSE	0.782187	1.18563	TRUE	TRUE
ATP5F1D	ENSMFAG00000039140	ENSMFAG00000039140.2	1010080	1013137	19	ATP synthase F1 subunit delta [Source:HGNC Symbol;Acc:HGNC:837]	ATP5F1D	HGNC Symbol	ensembl	ATP5F1D	1			ENSG00000099624	ATP5F1D	1	FALSE	2.09224	2.21682	TRUE	TRUE
ATP5F1E	ENSMFAG00000049506	ENSMFAG00000049506.1	91450347	91455727	10	ATP synthase F1 subunit epsilon [Source:HGNC Symbol;Acc:HGNC:838]	ATP5F1E	HGNC Symbol	ensembl	ATP5F1E	1			ENSG00000124172	ATP5F1E	1	FALSE	6.69876	9.63542	TRUE	TRUE
ATP5IF1	ENSMFAG00000037657	ENSMFAG00000037657.2	196317366	196319396	1	ATP synthase inhibitory factor subunit 1 [Source:HGNC Symbol;Acc:HGNC:871]	ATP5IF1	HGNC Symbol	ensembl	ATP5IF1	1			ENSG00000130770	ATP5IF1	1	FALSE	0.893453	1.34305	TRUE	TRUE
ENSMFAG00000037178	ENSMFAG00000037178	ENSMFAG00000037178.2	47088563	47091606	16				ensembl		1			ENSG00000159199	ATP5MC1	1	FALSE	1.13512	1.80074	TRUE	TRUE
ENSMFAG00000052778	ENSMFAG00000052778	ENSMFAG00000052778.1	985764	988352	5				ensembl		1			ENSG00000169020	ATP5ME	0	FALSE	1.2802	1.32372	TRUE	TRUE
ENSMFAG00000036062	ENSMFAG00000036062	ENSMFAG00000036062.2	42586461	42594771	3				ensembl		1			ENSG00000241468	ATP5MF	1	FALSE	0.998802	1.29176	TRUE	TRUE
ENSMFAG00000045832	ENSMFAG00000045832	ENSMFAG00000045832.2	166763335	166772974	7				ensembl		1			ENSG00000156411	ATP5MJ	0	FALSE	1.49383	3.70101	TRUE	TRUE
ATP5PB	ENSMFAG00000037534	ENSMFAG00000037534.2	112202058	112214028	1	ATP synthase peripheral stalk-membrane subunit b [Source:HGNC Symbol;Acc:HGNC:840]	ATP5PB	HGNC Symbol	ensembl	ATP5PB	1			ENSG00000116459	ATP5PB	1	FALSE	0.863301	0.98508	TRUE	TRUE
ENSMFAG00000033691	ENSMFAG00000033691	ENSMFAG00000033691.2	70797986	70809212	16				ensembl		1			ENSG00000167863	ATP5PD	1	FALSE	0.562535	1.00511	TRUE	TRUE
ATP5PF	ENSMFAG00000044695	ENSMFAG00000044695.2	20810326	20828048	3	ATP synthase peripheral stalk subunit F6 [Source:HGNC Symbol;Acc:HGNC:847]	ATP5PF	HGNC Symbol	ensembl	ATP5PF	1			ENSG00000154723	ATP5PF	1	FALSE	1.28284	1.99345	TRUE	TRUE
ENSMFAG00000036539	ENSMFAG00000036539	ENSMFAG00000036539.2	12549883	12578225	3	ATP synthase peripheral stalk subunit OSCP [Source:HGNC Symbol;Acc:HGNC:850]	ATP5PO	HGNC Symbol	ensembl	ATP5PO	1			ENSG00000241837	ATP5PO	1	FALSE	1.91692	1.00805	TRUE	TRUE
ATP6AP1	ENSMFAG00000003619	ENSMFAG00000003619.2	147348805	147356521	X	ATPase H+ transporting accessory protein 1 [Source:HGNC Symbol;Acc:HGNC:868]	ATP6AP1	HGNC Symbol	ensembl	ATP6AP1	1			ENSG00000071553	ATP6AP1	1	FALSE	0.494985	0.551294	TRUE	TRUE
ATP6AP2	ENSMFAG00000038545	ENSMFAG00000038545.2	39325437	39454505	X	ATPase H+ transporting accessory protein 2 [Source:HGNC Symbol;Acc:HGNC:18305]	ATP6AP2	HGNC Symbol	ensembl	ATP6AP2	1			ENSG00000182220	ATP6AP2	1	FALSE	0.44877	0.620247	TRUE	TRUE
ATP6V0A1	ENSMFAG00000009940	ENSMFAG00000009940.2	52774291	52837632	16	ATPase H+ transporting V0 subunit a1 [Source:HGNC Symbol;Acc:HGNC:865]	ATP6V0A1	HGNC Symbol	ensembl	ATP6V0A1	1			ENSG00000033627	ATP6V0A1	1	FALSE	1.00362	0.746152	TRUE	TRUE
ATP6V0A2	ENSMFAG00000039847	ENSMFAG00000039847.2	123054412	123106959	11	ATPase H+ transporting V0 subunit a2 [Source:HGNC Symbol;Acc:HGNC:18481]	ATP6V0A2	HGNC Symbol	ensembl	ATP6V0A2	1			ENSG00000185344	ATP6V0A2	1	FALSE	0.264801	1.04438	TRUE	TRUE
ATP6V0D1	ENSMFAG00000000689	ENSMFAG00000000689.2	53392318	53453464	20	ATPase H+ transporting V0 subunit d1 [Source:HGNC Symbol;Acc:HGNC:13724]	ATP6V0D1	HGNC Symbol	ensembl	ATP6V0D1	1			ENSG00000159720	ATP6V0D1	1	FALSE	0.577346	1.18865	TRUE	TRUE
ATP6V0E1	ENSMFAG00000045429	ENSMFAG00000045429.2	170082148	170132447	6	ATPase H+ transporting V0 subunit e1 [Source:HGNC Symbol;Acc:HGNC:863]	ATP6V0E1	HGNC Symbol	ensembl	ATP6V0E1	1			ENSG00000113732	ATP6V0E1	1	FALSE	1.06418	2.07088	TRUE	TRUE
ENSMFAG00000045573	ENSMFAG00000045573	ENSMFAG00000045573.2	177393616	177576889	3				ensembl		1			ENSG00000171130	ATP6V0E2	0	FALSE	0.411153	0.204146	TRUE	TRUE
ENSMFAG00000000045	ENSMFAG00000000045	ENSMFAG00000000045.2	160966695	161029161	2				ensembl		1			ENSG00000114573	ATP6V1A	1	FALSE	0.967568	1.18431	TRUE	TRUE
ATP6V1B2	ENSMFAG00000033694	ENSMFAG00000033694.2	20227263	20304691	8	ATPase H+ transporting V1 subunit B2 [Source:HGNC Symbol;Acc:HGNC:854]	ATP6V1B2	HGNC Symbol	ensembl	ATP6V1B2	1			ENSG00000147416	ATP6V1B2	1	FALSE	0.854016	1.7091	TRUE	TRUE
ATP6V1C1	ENSMFAG00000045088	ENSMFAG00000045088.2	101989510	102079742	8	ATPase H+ transporting V1 subunit C1 [Source:HGNC Symbol;Acc:HGNC:856]	ATP6V1C1	HGNC Symbol	ensembl	ATP6V1C1	1			ENSG00000155097	ATP6V1C1	1	FALSE	1.03508	0.788986	TRUE	TRUE
ATP6V1C2	ENSMFAG00000032936	ENSMFAG00000032936.2	97405084	97476727	13	ATPase H+ transporting V1 subunit C2 [Source:HGNC Symbol;Acc:HGNC:18264]	ATP6V1C2	HGNC Symbol	ensembl	ATP6V1C2	1			ENSG00000143882	ATP6V1C2	1	FALSE	0.0645333	0.0955186	TRUE	TRUE
ATP6V1D	ENSMFAG00000036334	ENSMFAG00000036334.2	130053789	130131019	7	ATPase H+ transporting V1 subunit D [Source:HGNC Symbol;Acc:HGNC:13527]	ATP6V1D	HGNC Symbol	ensembl	ATP6V1D	1			ENSG00000100554	ATP6V1D	1	FALSE	0.37318	0.416084	TRUE	TRUE
ATP6V1E1															ATP6V1E1		TRUE	0.426514	0.527453	TRUE	TRUE
ATP6V1G1	ENSMFAG00000037281	ENSMFAG00000037281.2	26077652	26088409	15	ATPase H+ transporting V1 subunit G1 [Source:HGNC Symbol;Acc:HGNC:864]	ATP6V1G1	HGNC Symbol	ensembl	ATP6V1G1	1			ENSG00000136888	ATP6V1G1	1	FALSE	2.48675	1.89154	TRUE	TRUE
ATP6V1G2	ENSMFAG00000032573	ENSMFAG00000032573.2	138467488	138471432	4	ATPase H+ transporting V1 subunit G2 [Source:HGNC Symbol;Acc:HGNC:862]	ATP6V1G2	HGNC Symbol	ensembl	ATP6V1G2	1			ENSG00000213760	ATP6V1G2	1	FALSE	0.117636	0.0533545	TRUE	TRUE
ATP6V1H	ENSMFAG00000032985	ENSMFAG00000032985.2	53190898	53310943	8	ATPase H+ transporting V1 subunit H [Source:HGNC Symbol;Acc:HGNC:18303]	ATP6V1H	HGNC Symbol	ensembl	ATP6V1H	1			ENSG00000047249	ATP6V1H	1	FALSE	0.426705	0.6527	TRUE	TRUE
ATP7A	ENSMFAG00000037371	ENSMFAG00000037371.2	71354150	71500835	X	ATPase copper transporting alpha [Source:HGNC Symbol;Acc:HGNC:869]	ATP7A	HGNC Symbol	ensembl	ATP7A	1			ENSG00000165240	ATP7A	1	FALSE	1.33853	0.450726	TRUE	TRUE
ATP7B	ENSMFAG00000001355	ENSMFAG00000001355.2	30433843	30514343	17	ATPase copper transporting beta [Source:HGNC Symbol;Acc:HGNC:870]	ATP7B	HGNC Symbol	ensembl	ATP7B	1			ENSG00000123191	ATP7B	1	FALSE	0.0350609		TRUE	TRUE
ATP8A1	ENSMFAG00000038620	ENSMFAG00000038620.2	42183932	42446336	5	ATPase phospholipid transporting 8A1 [Source:HGNC Symbol;Acc:HGNC:13531]	ATP8A1	HGNC Symbol	ensembl	ATP8A1	1			ENSG00000124406	ATP8A1	1	FALSE	1.67552	5.5218	TRUE	TRUE
ATP8A2	ENSMFAG00000037099	ENSMFAG00000037099.2	4920902	5568934	17	ATPase phospholipid transporting 8A2 [Source:HGNC Symbol;Acc:HGNC:13533]	ATP8A2	HGNC Symbol	ensembl	ATP8A2	1			ENSG00000132932	ATP8A2	1	FALSE	0.0213217	0.0509095	TRUE	TRUE
ATP8B1	ENSMFAG00000036154	ENSMFAG00000036154.2	23349551	23430980	18	ATPase phospholipid transporting 8B1 [Source:HGNC Symbol;Acc:HGNC:3706]	ATP8B1	HGNC Symbol	ensembl	ATP8B1	1			ENSG00000081923	ATP8B1	1	FALSE	0.386738	0.93714	TRUE	TRUE
ATP8B2	ENSMFAG00000025147	ENSMFAG00000025147.2	96157452	96184591	1	ATPase phospholipid transporting 8B2 [Source:HGNC Symbol;Acc:HGNC:13534]	ATP8B2	HGNC Symbol	ensembl	ATP8B2	1			ENSG00000143515	ATP8B2	1	FALSE	0.179618	0.278792	TRUE	TRUE
ATP8B4	ENSMFAG00000034721	ENSMFAG00000034721.2	26004042	26262204	7	ATPase phospholipid transporting 8B4 (putative) [Source:HGNC Symbol;Acc:HGNC:13536]	ATP8B4	HGNC Symbol	ensembl	ATP8B4	1			ENSG00000104043	ATP8B4	1	FALSE	1.05992	4.54088	TRUE	TRUE
ATP9A	ENSMFAG00000001634	ENSMFAG00000001634.2	84131387	84295021	10	ATPase phospholipid transporting 9A (putative) [Source:HGNC Symbol;Acc:HGNC:13540]	ATP9A	HGNC Symbol	ensembl	ATP9A	1			ENSG00000054793	ATP9A	1	FALSE	0.0395579	0.362873	TRUE	TRUE
ATP9B	ENSMFAG00000035856	ENSMFAG00000035856.2	1773648	2067536	18	ATPase phospholipid transporting 9B (putative) [Source:HGNC Symbol;Acc:HGNC:13541]	ATP9B	HGNC Symbol	ensembl	ATP9B	1			ENSG00000166377	ATP9B	1	FALSE	3.19967	2.80378	TRUE	TRUE
ENSMFAG00000037964	ENSMFAG00000037964	ENSMFAG00000037964.2	18010328	18032307	16				ensembl		1			ENSG00000171953	ATPAF2	0	FALSE	0.159359	0.206063	TRUE	TRUE
ATPSCKMT	ENSMFAG00000044629	ENSMFAG00000044629.2	10286831	10310930	6	ATP synthase c subunit lysine N-methyltransferase [Source:HGNC Symbol;Acc:HGNC:27029]	ATPSCKMT	HGNC Symbol	ensembl	ATPSCKMT	1			ENSG00000150756	ATPSCKMT	1	FALSE	0.0861232	0.100508	TRUE	TRUE
ATR	ENSMFAG00000001151	ENSMFAG00000001151.2	44740123	44861562	2	ATR serine/threonine kinase [Source:HGNC Symbol;Acc:HGNC:882]	ATR	HGNC Symbol	ensembl	ATR	1			ENSG00000175054	ATR	1	FALSE	0.736876	1.60209	TRUE	TRUE
ATRAID	ENSMFAG00000021083	ENSMFAG00000021083.2	81046464	81051612	13	all-trans retinoic acid induced differentiation factor [Source:HGNC Symbol;Acc:HGNC:24090]	ATRAID	HGNC Symbol	ensembl	ATRAID	1			ENSG00000138085	ATRAID	1	FALSE	0.249275	0.407463	TRUE	TRUE
ATRIP	ENSMFAG00000040873	ENSMFAG00000040873.2	102955598	102970304	2	ATR interacting protein [Source:HGNC Symbol;Acc:HGNC:33499]	ATRIP	HGNC Symbol	ensembl	ATRIP	1			ENSG00000164053	ATRIP	1	FALSE	0.080776	0.201732	TRUE	TRUE
ATRN	ENSMFAG00000036611	ENSMFAG00000036611.2	60189432	60309965	10	attractin [Source:HGNC Symbol;Acc:HGNC:885]	ATRN	HGNC Symbol	ensembl	ATRN	1			ENSG00000088812	ATRN	1	FALSE	0.528568	1.51253	TRUE	TRUE
ATRNL1	ENSMFAG00000003582	ENSMFAG00000003582.2	112584618	113413796	9	attractin like 1 [Source:HGNC Symbol;Acc:HGNC:29063]	ATRNL1	HGNC Symbol	ensembl	ATRNL1	1			ENSG00000107518	ATRNL1	1	FALSE	0.672161	0.0695296	TRUE	TRUE
ATRX	ENSMFAG00000031719	ENSMFAG00000031719.2	70950511	71233893	X	ATRX chromatin remodeler [Source:HGNC Symbol;Acc:HGNC:886]	ATRX	HGNC Symbol	ensembl	ATRX	1			ENSG00000085224	ATRX	1	FALSE	1.64256	2.8294	TRUE	TRUE
ATXN1	ENSMFAG00000032779	ENSMFAG00000032779.2	154597846	154621008	4	ataxin 1 [Source:HGNC Symbol;Acc:HGNC:10548]	ATXN1	HGNC Symbol	ensembl	ATXN1	1			ENSG00000124788	ATXN1	1	FALSE	0.143946	11.305	TRUE	TRUE
ATXN10	ENSMFAG00000030950	ENSMFAG00000030950.2	5105264	5280372	10	ataxin 10 [Source:HGNC Symbol;Acc:HGNC:10549]	ATXN10	HGNC Symbol	ensembl	ATXN10	1			ENSG00000130638	ATXN10	1	FALSE	1.28612	1.44765	TRUE	TRUE
ATXN1L	ENSMFAG00000029752	ENSMFAG00000029752.2	58436871	58443514	20	ataxin 1 like [Source:HGNC Symbol;Acc:HGNC:33279]	ATXN1L	HGNC Symbol	ensembl	ATXN1L	1			ENSG00000224470	ATXN1L	1	FALSE	0.0966862	0.410613	TRUE	TRUE
ATXN2	ENSMFAG00000000374	ENSMFAG00000000374.2	110663208	110814807	11	ataxin 2 [Source:HGNC Symbol;Acc:HGNC:10555]	ATXN2	HGNC Symbol	ensembl	ATXN2	1			ENSG00000204842	ATXN2	1	FALSE	1.48343	1.1726	TRUE	TRUE
ATXN2L	ENSMFAG00000030590	ENSMFAG00000030590.2	26627523	26642023	20	ataxin 2 like [Source:HGNC Symbol;Acc:HGNC:31326]	ATXN2L	HGNC Symbol	ensembl	ATXN2L	1			ENSG00000168488	ATXN2L	1	FALSE	0.371085	0.469519	TRUE	TRUE
ATXN7	ENSMFAG00000037665	ENSMFAG00000037665.2	118437802	118575959	2	ataxin 7 [Source:HGNC Symbol;Acc:HGNC:10560]	ATXN7	HGNC Symbol	ensembl	ATXN7	1			ENSG00000163635	ATXN7	1	FALSE	1.04557	1.61124	TRUE	TRUE
ATXN7L1	ENSMFAG00000033602	ENSMFAG00000033602.2	133079398	133351242	3	ataxin 7 like 1 [Source:HGNC Symbol;Acc:HGNC:22210]	ATXN7L1	HGNC Symbol	ensembl	ATXN7L1	1			ENSG00000146776	ATXN7L1	1	FALSE	1.97476	1.30133	TRUE	TRUE
ATXN7L2	ENSMFAG00000041449	ENSMFAG00000041449.2	114117496	114126151	1	ataxin 7 like 2 [Source:HGNC Symbol;Acc:HGNC:28713]	ATXN7L2	HGNC Symbol	ensembl	ATXN7L2	1			ENSG00000162650	ATXN7L2	1	FALSE	0.0277569	0.0992656	TRUE	TRUE
ATXN7L3	ENSMFAG00000001591	ENSMFAG00000001591.2	54501108	54507656	16	ataxin 7 like 3 [Source:HGNC Symbol;Acc:HGNC:25416]	ATXN7L3	HGNC Symbol	ensembl	ATXN7L3	1			ENSG00000087152	ATXN7L3	1	FALSE	0.10799	0.48331	TRUE	TRUE
AUH	ENSMFAG00000003934	ENSMFAG00000003934.2	103970543	104114571	15	AU RNA binding methylglutaconyl-CoA hydratase [Source:HGNC Symbol;Acc:HGNC:890]	AUH	HGNC Symbol	ensembl	AUH	1			ENSG00000148090	AUH	1	FALSE	0.953522	0.902889	TRUE	TRUE
AUNIP	ENSMFAG00000041647	ENSMFAG00000041647.2	198743429	198769623	1	aurora kinase A and ninein interacting protein [Source:HGNC Symbol;Acc:HGNC:28363]	AUNIP	HGNC Symbol	ensembl	AUNIP	1			ENSG00000127423	AUNIP	1	FALSE	0.115442	0.0599128	TRUE	TRUE
AURKA	ENSMFAG00000001851	ENSMFAG00000001851.2	88787750	88810969	10	aurora kinase A [Source:HGNC Symbol;Acc:HGNC:11393]	AURKA	HGNC Symbol	ensembl	AURKA	1			ENSG00000087586	AURKA	1	FALSE	0.0751127	0.114708	TRUE	TRUE
AURKB	ENSMFAG00000038167	ENSMFAG00000038167.2	8187084	8192801	16	aurora kinase B [Source:HGNC Symbol;Acc:HGNC:11390]	AURKB	HGNC Symbol	ensembl	AURKB	1			ENSG00000178999	AURKB	1	FALSE	0.0316909	0.0547997	TRUE	TRUE
AUTS2	ENSMFAG00000035871	ENSMFAG00000035871.2	51861129	51890965	3	activator of transcription and developmental regulator AUTS2 [Source:HGNC Symbol;Acc:HGNC:14262]	AUTS2	HGNC Symbol	ensembl	AUTS2	1			ENSG00000158321	AUTS2	1	FALSE	0.164728	5.02948	TRUE	TRUE
AVEN	ENSMFAG00000037922	ENSMFAG00000037922.2	9985702	10171873	7	apoptosis and caspase activation inhibitor [Source:HGNC Symbol;Acc:HGNC:13509]	AVEN	HGNC Symbol	ensembl	AVEN	1			ENSG00000169857	AVEN	1	FALSE	0.477853	0.841718	TRUE	TRUE
AVIL	ENSMFAG00000030854	ENSMFAG00000030854.2	56909305	56928144	11	advillin [Source:HGNC Symbol;Acc:HGNC:14188]	AVIL	HGNC Symbol	ensembl	AVIL	1			ENSG00000135407	AVIL	1	FALSE	0.0936148	0.168543	TRUE	TRUE
AVL9	ENSMFAG00000030881	ENSMFAG00000030881.2	83876276	83978632	3	AVL9 cell migration associated [Source:HGNC Symbol;Acc:HGNC:28994]	AVL9	HGNC Symbol	ensembl	AVL9	1			ENSG00000105778	AVL9	1	FALSE	0.577533	1.33494	TRUE	TRUE
AVP	ENSMFAG00000038251	ENSMFAG00000038251.2	60764335	60775989	10	arginine vasopressin [Source:HGNC Symbol;Acc:HGNC:894]	AVP	HGNC Symbol	ensembl	AVP	1			ENSG00000101200	AVP	1	FALSE	0.206919		TRUE	TRUE
AVPI1	ENSMFAG00000043548	ENSMFAG00000043548.2	95205123	95215373	9	arginine vasopressin induced 1 [Source:HGNC Symbol;Acc:HGNC:30898]	AVPI1	HGNC Symbol	ensembl	AVPI1	1			ENSG00000119986	AVPI1	1	FALSE	0.0419853	0.0511199	TRUE	TRUE
AXDND1	ENSMFAG00000042963	ENSMFAG00000042963.2	36502953	36693817	1	axonemal dynein light chain domain containing 1 [Source:HGNC Symbol;Acc:HGNC:26564]	AXDND1	HGNC Symbol	ensembl	AXDND1	1			ENSG00000162779	AXDND1	1	FALSE	0.0375938	0.0316207	TRUE	TRUE
AXIN1	ENSMFAG00000002216	ENSMFAG00000002216.2	236396	310483	20	axin 1 [Source:HGNC Symbol;Acc:HGNC:903]	AXIN1	HGNC Symbol	ensembl	AXIN1	1			ENSG00000103126	AXIN1	1	FALSE	0.451502	0.610263	TRUE	TRUE
AXIN2	ENSMFAG00000000055	ENSMFAG00000000055.2	61451710	61484176	16	axin 2 [Source:HGNC Symbol;Acc:HGNC:904]	AXIN2	HGNC Symbol	ensembl	AXIN2	1			ENSG00000168646	AXIN2	1	FALSE	0.0972187	0.0411611	TRUE	TRUE
AZI2	ENSMFAG00000032889	ENSMFAG00000032889.2	19529182	19552998	2	5-azacytidine induced 2 [Source:HGNC Symbol;Acc:HGNC:24002]	AZI2	HGNC Symbol	ensembl	AZI2	1			ENSG00000163512	AZI2	1	FALSE	0.175138	0.398195	TRUE	TRUE
AZIN1	ENSMFAG00000040038	ENSMFAG00000040038.2	101827839	101866473	8	antizyme inhibitor 1 [Source:NCBI gene (formerly Entrezgene);Acc:101864954]	AZIN1	NCBI gene (formerly Entrezgene)	ensembl		1	AZIN1-201,AZIN1-202,AZIN1-203,AZIN1-204,AZIN1-205,AZIN1-206		ENSG00000155096	AZIN1	1	FALSE	0.620548	0.966314	TRUE	TRUE
AZIN2	ENSMFAG00000032478	ENSMFAG00000032478.2	191411574	191454170	1	antizyme inhibitor 2 [Source:NCBI gene (formerly Entrezgene);Acc:102141364]	AZIN2	NCBI gene (formerly Entrezgene)	ensembl		1	AZIN2-201,AZIN2-202	ADC	ENSG00000142920	AZIN2	1	FALSE	0.788307	0.0851427	TRUE	TRUE
AZU1	ENSMFAG00000003681	ENSMFAG00000003681.2	587631	591553	19	azurocidin 1 [Source:HGNC Symbol;Acc:HGNC:913]	AZU1	HGNC Symbol	ensembl	AZU1	1			ENSG00000172232	AZU1	1	FALSE	0.344623		TRUE	TRUE
B2M	ENSMFAG00000034244	ENSMFAG00000034244.2	20990328	21042253	7	beta-2-microglobulin [Source:HGNC Symbol;Acc:HGNC:914]	B2M	HGNC Symbol	ensembl	B2M	1			ENSG00000166710	B2M	1	FALSE	83.5316	183.963	TRUE	TRUE
B3GALNT1	ENSMFAG00000059346	ENSMFAG00000059346.1	63442007	63464657	2	beta-1,3-N-acetylgalactosaminyltransferase 1 (globoside blood group) [Source:HGNC Symbol;Acc:HGNC:918]	B3GALNT1	HGNC Symbol	ensembl	B3GALNT1	1			ENSG00000169255	B3GALNT1	1	FALSE	0.0295639	0.104528	TRUE	TRUE
B3GALNT2	ENSMFAG00000001068	ENSMFAG00000001068.2	13509953	13571527	1	beta-1,3-N-acetylgalactosaminyltransferase 2 [Source:HGNC Symbol;Acc:HGNC:28596]	B3GALNT2	HGNC Symbol	ensembl	B3GALNT2	1			ENSG00000162885	B3GALNT2	1	FALSE	0.453496	0.212105	TRUE	TRUE
B3GALT4	ENSMFAG00000041942	ENSMFAG00000041942.2	136724852	136726522	4	beta-1,3-galactosyltransferase 4 [Source:HGNC Symbol;Acc:HGNC:919]	B3GALT4	HGNC Symbol	ensembl	B3GALT4	1			ENSG00000235863	B3GALT4	1	FALSE	0.189603	1.25513	TRUE	TRUE
B3GAT2	ENSMFAG00000064443	ENSMFAG00000064443.1	102042076	102112457	4	beta-1,3-glucuronyltransferase 2 [Source:HGNC Symbol;Acc:HGNC:922]	B3GAT2	HGNC Symbol	ensembl	B3GAT2	1			ENSG00000112309	B3GAT2	1	FALSE	0.0319557	0.0970869	TRUE	TRUE
B3GAT3	ENSMFAG00000037575	ENSMFAG00000037575.2	11471257	11478230	14	beta-1,3-glucuronyltransferase 3 [Source:HGNC Symbol;Acc:HGNC:923]	B3GAT3	HGNC Symbol	ensembl	B3GAT3	1			ENSG00000149541	B3GAT3	1	FALSE	0.152775	0.30949	TRUE	TRUE
B3GLCT	ENSMFAG00000041822	ENSMFAG00000041822.2	10338305	10458313	17	beta 3-glucosyltransferase [Source:HGNC Symbol;Acc:HGNC:20207]	B3GLCT	HGNC Symbol	ensembl	B3GLCT	1			ENSG00000187676	B3GLCT	1	FALSE	0.589551	0.357819	TRUE	TRUE
B3GNT2	ENSMFAG00000029481	ENSMFAG00000029481.2	45870660	45898835	13	UDP-GlcNAc:betaGal beta-1,3-N-acetylglucosaminyltransferase 2 [Source:HGNC Symbol;Acc:HGNC:15629]	B3GNT2	HGNC Symbol	ensembl	B3GNT2	1			ENSG00000170340	B3GNT2	1	FALSE	0.383134	0.383031	TRUE	TRUE
B3GNT7	ENSMFAG00000033039	ENSMFAG00000033039.2	119390641	119397865	12	UDP-GlcNAc:betaGal beta-1,3-N-acetylglucosaminyltransferase 7 [Source:HGNC Symbol;Acc:HGNC:18811]	B3GNT7	HGNC Symbol	ensembl	B3GNT7	1			ENSG00000156966	B3GNT7	1	FALSE	0.0939569	0.0756527	TRUE	TRUE
B3GNT8	ENSMFAG00000026005	ENSMFAG00000026005.2	40809882	40812132	19	UDP-GlcNAc:betaGal beta-1,3-N-acetylglucosaminyltransferase 8 [Source:HGNC Symbol;Acc:HGNC:24139]	B3GNT8	HGNC Symbol	ensembl	B3GNT8	1			ENSG00000177191	B3GNT8	1	FALSE	0.102916		TRUE	TRUE
B4GALNT1	ENSMFAG00000034688	ENSMFAG00000034688.2	56730935	56736828	11	beta-1,4-N-acetyl-galactosaminyltransferase 1 [Source:HGNC Symbol;Acc:HGNC:4117]	B4GALNT1	HGNC Symbol	ensembl	B4GALNT1	1			ENSG00000135454	B4GALNT1	1	FALSE	0.129238		TRUE	TRUE
B4GALNT3	ENSMFAG00000001510	ENSMFAG00000001510.2	476618	578415	11	beta-1,4-N-acetyl-galactosaminyltransferase 3 [Source:HGNC Symbol;Acc:HGNC:24137]	B4GALNT3	HGNC Symbol	ensembl	B4GALNT3	1			ENSG00000139044	B4GALNT3	1	FALSE	0.0299034	0.199629	TRUE	TRUE
B4GALT1	ENSMFAG00000003205	ENSMFAG00000003205.2	48662819	48726195	15	beta-1,4-galactosyltransferase 1 [Source:HGNC Symbol;Acc:HGNC:924]	B4GALT1	HGNC Symbol	ensembl	B4GALT1	1			ENSG00000086062	B4GALT1	1	FALSE	1.34394	1.19896	TRUE	TRUE
B4GALT2	ENSMFAG00000042908	ENSMFAG00000042908.2	180099801	180110802	1	beta-1,4-galactosyltransferase 2 [Source:HGNC Symbol;Acc:HGNC:925]	B4GALT2	HGNC Symbol	ensembl	B4GALT2	1			ENSG00000117411	B4GALT2	1	FALSE	0.0195549	0.146281	TRUE	TRUE
B4GALT3	ENSMFAG00000043338	ENSMFAG00000043338.2	89272768	89279197	1	beta-1,4-galactosyltransferase 3 [Source:HGNC Symbol;Acc:HGNC:926]	B4GALT3	HGNC Symbol	ensembl	B4GALT3	1			ENSG00000158850	B4GALT3	1	FALSE	0.102802	0.32937	TRUE	TRUE
B4GALT4	ENSMFAG00000003907	ENSMFAG00000003907.2	155536009	155591180	2	beta-1,4-galactosyltransferase 4 [Source:HGNC Symbol;Acc:HGNC:927]	B4GALT4	HGNC Symbol	ensembl	B4GALT4	1			ENSG00000121578	B4GALT4	1	FALSE	0.214435	0.274417	TRUE	TRUE
B4GALT5	ENSMFAG00000037307	ENSMFAG00000037307.2	82151180	82237591	10	beta-1,4-galactosyltransferase 5 [Source:HGNC Symbol;Acc:HGNC:928]	B4GALT5	HGNC Symbol	ensembl	B4GALT5	1			ENSG00000158470	B4GALT5	1	FALSE	0.985364	2.11021	TRUE	TRUE
B4GALT7	ENSMFAG00000040618	ENSMFAG00000040618.2	174787250	174798086	6	beta-1,4-galactosyltransferase 7 [Source:HGNC Symbol;Acc:HGNC:930]	B4GALT7	HGNC Symbol	ensembl	B4GALT7	1			ENSG00000027847	B4GALT7	1	FALSE	0.106835	0.166195	TRUE	TRUE
B9D2	ENSMFAG00000031118	ENSMFAG00000031118.2	40734752	40746829	19	B9 domain containing 2 [Source:HGNC Symbol;Acc:HGNC:28636]	B9D2	HGNC Symbol	ensembl	B9D2	1			ENSG00000123810	B9D2	1	FALSE	0.0719815	0.117822	TRUE	TRUE
BABAM1	ENSMFAG00000044771	ENSMFAG00000044771.2	17202987	17214697	19	BRISC and BRCA1 A complex member 1 [Source:HGNC Symbol;Acc:HGNC:25008]	BABAM1	HGNC Symbol	ensembl	BABAM1	1			ENSG00000105393	BABAM1	1	FALSE	0.32352	0.29279	TRUE	TRUE
BABAM2	ENSMFAG00000042120	ENSMFAG00000042120.2	79931605	80505317	13	BRISC and BRCA1 A complex member 2 [Source:HGNC Symbol;Acc:HGNC:1106]	BABAM2	HGNC Symbol	ensembl	BABAM2	1			ENSG00000158019	BABAM2	1	FALSE	3.37374	2.40999	TRUE	TRUE
BACE1	ENSMFAG00000031386	ENSMFAG00000031386.2	107949590	107979455	14	beta-secretase 1 [Source:HGNC Symbol;Acc:HGNC:933]	BACE1	HGNC Symbol	ensembl	BACE1	1			ENSG00000186318	BACE1	1	FALSE	0.0651657	0.0841024	TRUE	TRUE
BACE2	ENSMFAG00000032329	ENSMFAG00000032329.2	5319353	5427990	3	beta-secretase 2 [Source:HGNC Symbol;Acc:HGNC:934]	BACE2	HGNC Symbol	ensembl	BACE2	1			ENSG00000182240	BACE2	1	FALSE	0.247471	0.280054	TRUE	TRUE
BACH1	ENSMFAG00000041148	ENSMFAG00000041148.2	17200015	17248009	3	BTB domain and CNC homolog 1 [Source:HGNC Symbol;Acc:HGNC:935]	BACH1	HGNC Symbol	ensembl	BACH1	1			ENSG00000156273	BACH1	1	FALSE	1.07272	6.48865	TRUE	TRUE
BACH2	ENSMFAG00000040061	ENSMFAG00000040061.2	83218277	83490704	4	BTB domain and CNC homolog 2 [Source:HGNC Symbol;Acc:HGNC:14078]	BACH2	HGNC Symbol	ensembl	BACH2	1			ENSG00000112182	BACH2	1	FALSE	2.2103	28.6959	TRUE	TRUE
BAD	ENSMFAG00000035492	ENSMFAG00000035492.2	10154497	10170712	14	BCL2 associated agonist of cell death [Source:HGNC Symbol;Acc:HGNC:936]	BAD	HGNC Symbol	ensembl	BAD	1			ENSG00000002330	BAD	1	FALSE	0.0948235	0.254314	TRUE	TRUE
ENSMFAG00000044782	ENSMFAG00000044782	ENSMFAG00000044782.2	48563255	48573329	15				ensembl		1			ENSG00000107262	BAG1	0	FALSE	0.53042	1.19246	TRUE	TRUE
BAG3	ENSMFAG00000035851	ENSMFAG00000035851.2	117093145	117119965	9	BAG cochaperone 3 [Source:HGNC Symbol;Acc:HGNC:939]	BAG3	HGNC Symbol	ensembl	BAG3	1			ENSG00000151929	BAG3	1	FALSE	0.0441903	0.358166	TRUE	TRUE
BAG4	ENSMFAG00000032088	ENSMFAG00000032088.2	38608764	38645936	8	BAG cochaperone 4 [Source:HGNC Symbol;Acc:HGNC:940]	BAG4	HGNC Symbol	ensembl	BAG4	1			ENSG00000156735	BAG4	1	FALSE	0.17822	0.316574	TRUE	TRUE
BAG5	ENSMFAG00000046271	ENSMFAG00000046271.2	166333531	166404161	7	BAG cochaperone 5 [Source:HGNC Symbol;Acc:HGNC:941]	BAG5	HGNC Symbol	ensembl	BAG5	1			ENSG00000166170	BAG5	1	FALSE	0.320055	0.401872	TRUE	TRUE
BAG6	ENSMFAG00000000146	ENSMFAG00000000146.2	138348136	138371660	4	BAG cochaperone 6 [Source:HGNC Symbol;Acc:HGNC:13919]	BAG6	HGNC Symbol	ensembl	BAG6	1			ENSG00000204463	BAG6	1	FALSE	0.256252	0.442843	TRUE	TRUE
BAHD1	ENSMFAG00000031150	ENSMFAG00000031150.2	16666828	16676889	7	bromo adjacent homology domain containing 1 [Source:HGNC Symbol;Acc:HGNC:29153]	BAHD1	HGNC Symbol	ensembl	BAHD1	1			ENSG00000140320	BAHD1	1	FALSE	0.0516066	0.247	TRUE	TRUE
BAIAP2	ENSMFAG00000043088	ENSMFAG00000043088.2	76750998	76828503	16	BAR/IMD domain containing adaptor protein 2 [Source:HGNC Symbol;Acc:HGNC:947]	BAIAP2	HGNC Symbol	ensembl	BAIAP2	1			ENSG00000175866	BAIAP2	1	FALSE	0.127985	0.13895	TRUE	TRUE
BAK1	ENSMFAG00000029410	ENSMFAG00000029410.2	136423995	136471049	4	BCL2 antagonist/killer 1 [Source:HGNC Symbol;Acc:HGNC:949]	BAK1	HGNC Symbol	ensembl	BAK1	1			ENSG00000030110	BAK1	1	FALSE	0.266782	0.19511	TRUE	TRUE
BANF1	ENSMFAG00000049457	ENSMFAG00000049457.1	8425592	8429274	14	BAF nuclear assembly factor 1 [Source:HGNC Symbol;Acc:HGNC:17397]	BANF1	HGNC Symbol	ensembl	BANF1	1			ENSG00000175334	BANF1	1	FALSE	1.34202	0.87239	TRUE	TRUE
BANK1	ENSMFAG00000041462	ENSMFAG00000041462.2	99348713	99720676	5	B cell scaffold protein with ankyrin repeats 1 [Source:HGNC Symbol;Acc:HGNC:18233]	BANK1	HGNC Symbol	ensembl	BANK1	1			ENSG00000153064	BANK1	1	FALSE	18.2275	20.7709	TRUE	TRUE
BANP	ENSMFAG00000037628	ENSMFAG00000037628.2	73697202	73824231	20	BTG3 associated nuclear protein [Source:HGNC Symbol;Acc:HGNC:13450]	BANP	HGNC Symbol	ensembl	BANP	1			ENSG00000172530	BANP	1	FALSE	0.667758	0.498293	TRUE	TRUE
BAP1	ENSMFAG00000037249	ENSMFAG00000037249.2	107028348	107037920	2	BRCA1 associated protein 1 [Source:HGNC Symbol;Acc:HGNC:950]	BAP1	HGNC Symbol	ensembl	BAP1	1			ENSG00000163930	BAP1	1	FALSE	0.0786274	0.130637	TRUE	TRUE
BARD1	ENSMFAG00000032566	ENSMFAG00000032566.2	102545727	102629431	12	BRCA1 associated RING domain 1 [Source:HGNC Symbol;Acc:HGNC:952]	BARD1	HGNC Symbol	ensembl	BARD1	1			ENSG00000138376	BARD1	1	FALSE	0.230426	0.433469	TRUE	TRUE
ENSMFAG00000062744	ENSMFAG00000062744	ENSMFAG00000062744.1	17524004	17583371	6				ensembl		1			ENSG00000176788	BASP1	0	FALSE	3.11327	1.85988	TRUE	TRUE
BATF	ENSMFAG00000031172	ENSMFAG00000031172.2	138296719	138321100	7	basic leucine zipper ATF-like transcription factor [Source:HGNC Symbol;Acc:HGNC:958]	BATF	HGNC Symbol	ensembl	BATF	1			ENSG00000156127	BATF	1	FALSE	1.3806	3.21707	TRUE	TRUE
BATF2	ENSMFAG00000039278	ENSMFAG00000039278.2	9443124	9452639	14	basic leucine zipper ATF-like transcription factor 2 [Source:HGNC Symbol;Acc:HGNC:25163]	BATF2	HGNC Symbol	ensembl	BATF2	1			ENSG00000168062	BATF2	1	FALSE	0.105176	0.308227	TRUE	TRUE
ENSMFAG00000031859	ENSMFAG00000031859	ENSMFAG00000031859.2	70311497	70325876	1				ensembl		1			ENSG00000123685	BATF3	0	FALSE	3.51947	1.20608	TRUE	TRUE
BAZ1A	ENSMFAG00000043129	ENSMFAG00000043129.2	97308455	97437396	7	bromodomain adjacent to zinc finger domain 1A [Source:HGNC Symbol;Acc:HGNC:960]	BAZ1A	HGNC Symbol	ensembl	BAZ1A	1			ENSG00000198604	BAZ1A	1	FALSE	4.16887	6.35403	TRUE	TRUE
BAZ1B	ENSMFAG00000030535	ENSMFAG00000030535.2	46757838	46840546	3	bromodomain adjacent to zinc finger domain 1B [Source:HGNC Symbol;Acc:HGNC:961]	BAZ1B	HGNC Symbol	ensembl	BAZ1B	1			ENSG00000009954	BAZ1B	1	FALSE	0.828593	1.0795	TRUE	TRUE
BAZ2A	ENSMFAG00000029840	ENSMFAG00000029840.2	55700537	55740792	11	bromodomain adjacent to zinc finger domain 2A [Source:HGNC Symbol;Acc:HGNC:962]	BAZ2A	HGNC Symbol	ensembl	BAZ2A	1			ENSG00000076108	BAZ2A	1	FALSE	0.372348	0.578817	TRUE	TRUE
BAZ2B	ENSMFAG00000037367	ENSMFAG00000037367.2	46806394	47116762	12	bromodomain adjacent to zinc finger domain 2B [Source:HGNC Symbol;Acc:HGNC:963]	BAZ2B	HGNC Symbol	ensembl	BAZ2B	1			ENSG00000123636	BAZ2B	1	FALSE	1.7957	2.60789	TRUE	TRUE
BBC3	ENSMFAG00000033464	ENSMFAG00000033464.2	47849038	47860866	19	BCL2 binding component 3 [Source:HGNC Symbol;Acc:HGNC:17868]	BBC3	HGNC Symbol	ensembl	BBC3	1			ENSG00000105327	BBC3	1	FALSE	0.19227	1.46724	TRUE	TRUE
BBOF1	ENSMFAG00000037820	ENSMFAG00000037820.2	136774967	136839601	7	basal body orientation factor 1 [Source:HGNC Symbol;Acc:HGNC:19855]	BBOF1	HGNC Symbol	ensembl	BBOF1	1			ENSG00000119636	BBOF1	1	FALSE	0.113658	0.284041	TRUE	TRUE
ENSMFAG00000032611	ENSMFAG00000032611	ENSMFAG00000032611.2	7900135	7924956	14	Bardet-Biedl syndrome 1 [Source:HGNC Symbol;Acc:HGNC:966]	BBS1	HGNC Symbol	ensembl	BBS1	1			ENSG00000174483	BBS1	1	FALSE	0.0741732	0.0268702	TRUE	TRUE
ENSMFAG00000032963	ENSMFAG00000032963	ENSMFAG00000032963.2	42496748	42529642	20	Bardet-Biedl syndrome 2 [Source:HGNC Symbol;Acc:HGNC:967]	BBS2	HGNC Symbol	ensembl	BBS2	1			ENSG00000125124	BBS2	1	FALSE	0.0391841	0.15447	TRUE	TRUE
BBS4	ENSMFAG00000039973	ENSMFAG00000039973.2	49699837	50148362	7	Bardet-Biedl syndrome 4 [Source:HGNC Symbol;Acc:HGNC:969]	BBS4	HGNC Symbol	ensembl	BBS4	1			ENSG00000140463	BBS4	1	FALSE	0.101992	0.303954	TRUE	TRUE
ENSMFAG00000040347	ENSMFAG00000040347	ENSMFAG00000040347.2	57017558	57031379	12	Bardet-Biedl syndrome 5 [Source:HGNC Symbol;Acc:HGNC:970]	BBS5	HGNC Symbol	ensembl	BBS5	1			ENSG00000163093	BBS5	1	FALSE	0.058927	0.0329599	TRUE	TRUE
BBS7	ENSMFAG00000042678	ENSMFAG00000042678.2	118874840	118929755	5	Bardet-Biedl syndrome 7 [Source:HGNC Symbol;Acc:HGNC:18758]	BBS7	HGNC Symbol	ensembl	BBS7	1			ENSG00000138686	BBS7	1	FALSE	0.245067	0.19651	TRUE	TRUE
BBS9	ENSMFAG00000045258	ENSMFAG00000045258.2	82754078	83282503	3	Bardet-Biedl syndrome 9 [Source:HGNC Symbol;Acc:HGNC:30000]	BBS9	HGNC Symbol	ensembl	BBS9	1			ENSG00000122507	BBS9	1	FALSE	0.858387	1.76822	TRUE	TRUE
BBX	ENSMFAG00000039245	ENSMFAG00000039245.2	166859954	167131329	2	BBX high mobility group box domain containing [Source:HGNC Symbol;Acc:HGNC:14422]	BBX	HGNC Symbol	ensembl	BBX	1			ENSG00000114439	BBX	1	FALSE	1.69803	2.60736	TRUE	TRUE
BCAP31	ENSMFAG00000039860	ENSMFAG00000039860.2	146678384	146706930	X	B cell receptor associated protein 31 [Source:HGNC Symbol;Acc:HGNC:16695]	BCAP31	HGNC Symbol	ensembl	BCAP31	1			ENSG00000185825	BCAP31	1	FALSE	0.540762	0.657879	TRUE	TRUE
BCAR3	ENSMFAG00000045481	ENSMFAG00000045481.2	130264016	130398719	1	BCAR3 adaptor protein, NSP family member [Source:HGNC Symbol;Acc:HGNC:973]	BCAR3	HGNC Symbol	ensembl	BCAR3	1			ENSG00000137936	BCAR3	1	FALSE	0.437763	1.38258	TRUE	TRUE
BCAS2	ENSMFAG00000043933	ENSMFAG00000043933.2	109109154	109123827	1	BCAS2 pre-mRNA processing factor [Source:HGNC Symbol;Acc:HGNC:975]	BCAS2	HGNC Symbol	ensembl	BCAS2	1			ENSG00000116752	BCAS2	1	FALSE	0.382803	0.621002	TRUE	TRUE
BCAS3	ENSMFAG00000041899	ENSMFAG00000041899.2	34379981	35175410	16	BCAS3 microtubule associated cell migration factor [Source:HGNC Symbol;Acc:HGNC:14347]	BCAS3	HGNC Symbol	ensembl	BCAS3	1			ENSG00000141376	BCAS3	1	FALSE	3.46789	4.06558	TRUE	TRUE
ENSMFAG00000015516	ENSMFAG00000015516	ENSMFAG00000015516.2	83323375	83408877	10				ensembl		1			ENSG00000124243	BCAS4	1	FALSE	0.163494	0.468411	TRUE	TRUE
BCAT1	ENSMFAG00000003944	ENSMFAG00000003944.2	26951717	27088023	11	branched chain amino acid transaminase 1 [Source:HGNC Symbol;Acc:HGNC:976]	BCAT1	HGNC Symbol	ensembl	BCAT1	1			ENSG00000060982	BCAT1	1	FALSE	0.870527	0.477968	TRUE	TRUE
BCAT2	ENSMFAG00000001784	ENSMFAG00000001784.2	49354475	49371181	19	branched chain amino acid transaminase 2 [Source:HGNC Symbol;Acc:HGNC:977]	BCAT2	HGNC Symbol	ensembl	BCAT2	1			ENSG00000105552	BCAT2	1	FALSE	0.108271	0.171437	TRUE	TRUE
BCDIN3D	ENSMFAG00000038249	ENSMFAG00000038249.2	48980932	48986668	11	BCDIN3 domain containing RNA methyltransferase [Source:HGNC Symbol;Acc:HGNC:27050]	BCDIN3D	HGNC Symbol	ensembl	BCDIN3D	1			ENSG00000186666	BCDIN3D	1	FALSE	0.155017	0.105811	TRUE	TRUE
BCKDHA	ENSMFAG00000041490	ENSMFAG00000041490.2	40778909	40809529	19	branched chain keto acid dehydrogenase E1 subunit alpha [Source:NCBI gene (formerly Entrezgene);Acc:102134149]	BCKDHA	NCBI gene (formerly Entrezgene)	ensembl		1	BCKDHA-201,BCKDHA-202,BCKDHA-203	BCKDE1A	ENSG00000248098	BCKDHA	1	FALSE	0.186534		TRUE	TRUE
BCKDHB	ENSMFAG00000040052	ENSMFAG00000040052.2	92831111	93075753	4	branched chain keto acid dehydrogenase E1 subunit beta [Source:HGNC Symbol;Acc:HGNC:987]	BCKDHB	HGNC Symbol	ensembl	BCKDHB	1			ENSG00000083123	BCKDHB	1	FALSE	0.225771	0.414881	TRUE	TRUE
BCKDK	ENSMFAG00000003444	ENSMFAG00000003444.2	28282627	28286764	20	branched chain keto acid dehydrogenase kinase [Source:HGNC Symbol;Acc:HGNC:16902]	BCKDK	HGNC Symbol	ensembl	BCKDK	1			ENSG00000103507	BCKDK	1	FALSE	0.233609	0.256227	TRUE	TRUE
BCL10	ENSMFAG00000040544	ENSMFAG00000040544.2	138907934	138916974	1	BCL10 immune signaling adaptor [Source:HGNC Symbol;Acc:HGNC:989]	BCL10	HGNC Symbol	ensembl	BCL10	1			ENSG00000142867	BCL10	1	FALSE	0.174803	0.410613	TRUE	TRUE
BCL11A	ENSMFAG00000016402	ENSMFAG00000016402.2	47585401	47685311	13	BCL11 transcription factor A [Source:HGNC Symbol;Acc:HGNC:13221]	BCL11A	HGNC Symbol	ensembl	BCL11A	1			ENSG00000119866	BCL11A	1	FALSE	3.13564	4.61048	TRUE	TRUE
BCL2	ENSMFAG00000056444	ENSMFAG00000056444.1	17669838	17861413	18	BCL2 apoptosis regulator [Source:HGNC Symbol;Acc:HGNC:990]	BCL2	HGNC Symbol	ensembl	BCL2	1			ENSG00000171791	BCL2	1	FALSE	4.02417	9.10718	TRUE	TRUE
BCL2A1	ENSMFAG00000042767	ENSMFAG00000042767.2	57845088	57854458	7	BCL2 related protein A1 [Source:HGNC Symbol;Acc:HGNC:991]	BCL2A1	HGNC Symbol	ensembl	BCL2A1	1			ENSG00000140379	BCL2A1	1	FALSE	4.1503	3.35228	TRUE	TRUE
BCL2L1	ENSMFAG00000044741	ENSMFAG00000044741.2	64282480	64344052	10	BCL2 like 1 [Source:HGNC Symbol;Acc:HGNC:992]	BCL2L1	HGNC Symbol	ensembl	BCL2L1	1			ENSG00000171552	BCL2L1	1	FALSE	0.800272	1.61495	TRUE	TRUE
BCL2L11	ENSMFAG00000039143	ENSMFAG00000039143.2	14412595	14459437	13	BCL2 like 11 [Source:HGNC Symbol;Acc:HGNC:994]	BCL2L11	HGNC Symbol	ensembl	BCL2L11	1			ENSG00000153094	BCL2L11	1	FALSE	0.469471	0.842281	TRUE	TRUE
BCL2L12	ENSMFAG00000042931	ENSMFAG00000042931.2	50216920	50248138	19	BCL2 like 12 [Source:HGNC Symbol;Acc:HGNC:13787]	BCL2L12	HGNC Symbol	ensembl	BCL2L12	1			ENSG00000126453	BCL2L12	1	FALSE	0.166175	0.278804	TRUE	TRUE
BCL2L13	ENSMFAG00000042022	ENSMFAG00000042022.2	33513980	33691730	10	BCL2 like 13 [Source:HGNC Symbol;Acc:HGNC:17164]	BCL2L13	HGNC Symbol	ensembl	BCL2L13	1			ENSG00000099968	BCL2L13	1	FALSE	0.583852	0.697408	TRUE	TRUE
BCL2L14	ENSMFAG00000001577	ENSMFAG00000001577.2	14258624	14303235	11	BCL2 like 14 [Source:HGNC Symbol;Acc:HGNC:16657]	BCL2L14	HGNC Symbol	ensembl	BCL2L14	1			ENSG00000121380	BCL2L14	1	FALSE	0.678712	0.733115	TRUE	TRUE
BCL2L2-PABPN1															BCL2L2-PABPN1		TRUE	1.19859	0.0442693	TRUE	TRUE
BCL3	ENSMFAG00000061427	ENSMFAG00000061427.1	45425031	45435847	19	BCL3 transcription coactivator [Source:HGNC Symbol;Acc:HGNC:998]	BCL3	HGNC Symbol	ensembl	BCL3	1			ENSG00000069399	BCL3	1	FALSE	0.124444	0.428404	TRUE	TRUE
BCL6	ENSMFAG00000001360	ENSMFAG00000001360.2	10175203	10199010	2	BCL6 transcription repressor [Source:HGNC Symbol;Acc:HGNC:1001]	BCL6	HGNC Symbol	ensembl	BCL6	1			ENSG00000113916	BCL6	1	FALSE	0.460661	1.29069	TRUE	TRUE
BCL7A	ENSMFAG00000045274	ENSMFAG00000045274.2	121337635	121380129	11	BAF chromatin remodeling complex subunit BCL7A [Source:HGNC Symbol;Acc:HGNC:1004]	BCL7A	HGNC Symbol	ensembl	BCL7A	1			ENSG00000110987	BCL7A	1	FALSE	0.49467	1.02522	TRUE	TRUE
BCL7B	ENSMFAG00000038630	ENSMFAG00000038630.2	46855651	46880733	3	BAF chromatin remodeling complex subunit BCL7B [Source:HGNC Symbol;Acc:HGNC:1005]	BCL7B	HGNC Symbol	ensembl	BCL7B	1			ENSG00000106635	BCL7B	1	FALSE	0.4122	0.370562	TRUE	TRUE
BCL7C	ENSMFAG00000032311	ENSMFAG00000032311.2	28005685	28065594	20	BAF chromatin remodeling complex subunit BCL7C [Source:HGNC Symbol;Acc:HGNC:1006]	BCL7C	HGNC Symbol	ensembl	BCL7C	1			ENSG00000099385	BCL7C	1	FALSE	0.386377	0.728141	TRUE	TRUE
BCL9	ENSMFAG00000043762	ENSMFAG00000043762.2	101921278	101942657	1	BCL9 transcription coactivator [Source:HGNC Symbol;Acc:HGNC:1008]	BCL9	HGNC Symbol	ensembl	BCL9	1			ENSG00000116128	BCL9	1	FALSE	0.0935457	0.140802	TRUE	TRUE
BCL9L	ENSMFAG00000045922	ENSMFAG00000045922.2	109554240	109568455	14	BCL9 like [Source:HGNC Symbol;Acc:HGNC:23688]	BCL9L	HGNC Symbol	ensembl	BCL9L	1			ENSG00000186174	BCL9L	1	FALSE	0.236256	0.643736	TRUE	TRUE
BCLAF1	ENSMFAG00000039754	ENSMFAG00000039754.2	40175606	40208155	4	BCL2 associated transcription factor 1 [Source:HGNC Symbol;Acc:HGNC:16863]	BCLAF1	HGNC Symbol	ensembl	BCLAF1	1			ENSG00000029363	BCLAF1	1	FALSE	0.955144	1.66568	TRUE	TRUE
BCLAF3	ENSMFAG00000003230	ENSMFAG00000003230.2	18653144	18725376	X	BCLAF1 and THRAP3 family member 3 [Source:HGNC Symbol;Acc:HGNC:27413]	BCLAF3	HGNC Symbol	ensembl	BCLAF3	1			ENSG00000173681	BCLAF3	1	FALSE	0.214079	0.892524	TRUE	TRUE
BCOR	ENSMFAG00000042404	ENSMFAG00000042404.2	38789750	38838564	X	BCL6 corepressor [Source:HGNC Symbol;Acc:HGNC:20893]	BCOR	HGNC Symbol	ensembl	BCOR	1			ENSG00000183337	BCOR	1	FALSE	0.213373	0.517577	TRUE	TRUE
BCORL1	ENSMFAG00000032757	ENSMFAG00000032757.2	123323474	123399276	X	BCL6 corepressor like 1 [Source:HGNC Symbol;Acc:HGNC:25657]	BCORL1	HGNC Symbol	ensembl	BCORL1	1			ENSG00000085185	BCORL1	1	FALSE	0.0577976	0.262555	TRUE	TRUE
BCR	ENSMFAG00000044501	ENSMFAG00000044501.2	28590039	28722878	10	BCR activator of RhoGEF and GTPase [Source:HGNC Symbol;Acc:HGNC:1014]	BCR	HGNC Symbol	ensembl	BCR	1			ENSG00000186716	BCR	1	FALSE	0.386023	0.760039	TRUE	TRUE
BCS1L	ENSMFAG00000044997	ENSMFAG00000044997.2	106510166	106514217	12	BCS1 homolog, ubiquinol-cytochrome c reductase complex chaperone [Source:HGNC Symbol;Acc:HGNC:1020]	BCS1L	HGNC Symbol	ensembl	BCS1L	1			ENSG00000074582	BCS1L	1	FALSE	0.1324	0.139092	TRUE	TRUE
BDH1	ENSMFAG00000039410	ENSMFAG00000039410.2	2408117	2451963	2	3-hydroxybutyrate dehydrogenase 1 [Source:HGNC Symbol;Acc:HGNC:1027]	BDH1	HGNC Symbol	ensembl	BDH1	1			ENSG00000161267	BDH1	1	FALSE	0.11	0.3082	TRUE	TRUE
BDH2	ENSMFAG00000036890	ENSMFAG00000036890.2	100717740	100738656	5	3-hydroxybutyrate dehydrogenase 2 [Source:HGNC Symbol;Acc:HGNC:32389]	BDH2	HGNC Symbol	ensembl	BDH2	1			ENSG00000164039	BDH2	1	FALSE	0.301675	0.272906	TRUE	TRUE
BDP1	ENSMFAG00000041440	ENSMFAG00000041440.2	67254497	67367755	6	B double prime 1, subunit of RNA polymerase III transcription initiation factor IIIB [Source:HGNC Symbol;Acc:HGNC:13652]	BDP1	HGNC Symbol	ensembl	BDP1	1			ENSG00000145734	BDP1	1	FALSE	0.925282	1.76948	TRUE	TRUE
BEAN1	ENSMFAG00000031444	ENSMFAG00000031444.2	52395608	52454001	20	brain expressed associated with NEDD4 1 [Source:HGNC Symbol;Acc:HGNC:24160]	BEAN1	HGNC Symbol	ensembl	BEAN1	1			ENSG00000166546	BEAN1	1	FALSE	0.0557912	0.065315	TRUE	TRUE
BECN1	ENSMFAG00000032400	ENSMFAG00000032400.2	53115236	53129035	16	beclin 1 [Source:HGNC Symbol;Acc:HGNC:1034]	BECN1	HGNC Symbol	ensembl	BECN1	1			ENSG00000126581	BECN1	1	FALSE	0.196692	0.523379	TRUE	TRUE
BEND3	ENSMFAG00000043850	ENSMFAG00000043850.2	66182906	66228152	4	BEN domain containing 3 [Source:HGNC Symbol;Acc:HGNC:23040]	BEND3	HGNC Symbol	ensembl	BEND3	1			ENSG00000178409	BEND3	1	FALSE	0.0256248	0.125559	TRUE	TRUE
BEST1	ENSMFAG00000033154	ENSMFAG00000033154.2	12050626	12071102	14	bestrophin 1 [Source:HGNC Symbol;Acc:HGNC:12703]	BEST1	HGNC Symbol	ensembl	BEST1	1			ENSG00000167995	BEST1	1	FALSE	0.0172011	0.190182	TRUE	TRUE
BET1	ENSMFAG00000031881	ENSMFAG00000031881.2	113341191	113352307	3	Bet1 golgi vesicular membrane trafficking protein [Source:HGNC Symbol;Acc:HGNC:14562]	BET1	HGNC Symbol	ensembl	BET1	1			ENSG00000105829	BET1	1	FALSE	0.161361	0.523379	TRUE	TRUE
BEX1	ENSMFAG00000023283	ENSMFAG00000023283.2	96333766	96335335	X	brain expressed X-linked 1 [Source:HGNC Symbol;Acc:HGNC:1036]	BEX1	HGNC Symbol	ensembl	BEX1	1			ENSG00000133169	BEX1	1	FALSE	0.453925		TRUE	TRUE
BEX2	ENSMFAG00000039332	ENSMFAG00000039332.2	96583889	96605411	X	brain expressed X-linked 2 [Source:HGNC Symbol;Acc:HGNC:30933]	BEX2	HGNC Symbol	ensembl	BEX2	1			ENSG00000133134	BEX2	1	FALSE	0.0856286	0.276719	TRUE	TRUE
ENSMFAG00000003149	ENSMFAG00000003149	ENSMFAG00000003149.2	96651527	96653708	X				ensembl		1			ENSG00000166681	BEX3	0	FALSE	0.0886841	10.3653	TRUE	TRUE
BEX4	ENSMFAG00000019410	ENSMFAG00000019410.2	96494263	96498021	X	brain expressed X-linked 4 [Source:HGNC Symbol;Acc:HGNC:25475]	BEX4	HGNC Symbol	ensembl	BEX4	1			ENSG00000102409	BEX4	1	FALSE	0.192589	0.657879	TRUE	TRUE
BFAR	ENSMFAG00000039965	ENSMFAG00000039965.2	14433154	14475330	20	bifunctional apoptosis regulator [Source:HGNC Symbol;Acc:HGNC:17613]	BFAR	HGNC Symbol	ensembl	BFAR	1			ENSG00000103429	BFAR	1	FALSE	0.200478	0.400618	TRUE	TRUE
BFSP2	ENSMFAG00000038407	ENSMFAG00000038407.2	35748286	35811432	2	beaded filament structural protein 2 [Source:HGNC Symbol;Acc:HGNC:1041]	BFSP2	HGNC Symbol	ensembl	BFSP2	1			ENSG00000170819	BFSP2	1	FALSE	0.121515	0.0889429	TRUE	TRUE
BGLAP	ENSMFAG00000056045	ENSMFAG00000056045.1	94205351	94206281	1	bone gamma-carboxyglutamate protein [Source:HGNC Symbol;Acc:HGNC:1043]	BGLAP	HGNC Symbol	ensembl	BGLAP	1			ENSG00000242252	BGLAP	1	FALSE	0.259781		TRUE	TRUE
BHLHE40	ENSMFAG00000040134	ENSMFAG00000040134.2	134662011	134667852	2	basic helix-loop-helix family member e40 [Source:HGNC Symbol;Acc:HGNC:1046]	BHLHE40	HGNC Symbol	ensembl	BHLHE40	1			ENSG00000134107	BHLHE40	1	FALSE	0.576366	1.68761	TRUE	TRUE
BHLHE41	ENSMFAG00000051510	ENSMFAG00000051510.1	28268778	28271806	11	basic helix-loop-helix family member e41 [Source:HGNC Symbol;Acc:HGNC:16617]	BHLHE41	HGNC Symbol	ensembl	BHLHE41	1			ENSG00000123095	BHLHE41	1	FALSE	0.360989	0.158041	TRUE	TRUE
BHMT	ENSMFAG00000030260	ENSMFAG00000030260.2	74848128	74911191	6	betaine--homocysteine S-methyltransferase [Source:HGNC Symbol;Acc:HGNC:1047]	BHMT	HGNC Symbol	ensembl	BHMT	1			ENSG00000145692	BHMT	1	FALSE	0.0990973		TRUE	TRUE
BICD1	ENSMFAG00000035359	ENSMFAG00000035359.2	34046599	34312561	11	BICD cargo adaptor 1 [Source:HGNC Symbol;Acc:HGNC:1049]	BICD1	HGNC Symbol	ensembl	BICD1	1			ENSG00000151746	BICD1	1	FALSE	0.537493	1.79648	TRUE	TRUE
ENSMFAG00000040610	ENSMFAG00000040610	ENSMFAG00000040610.2	105573844	105614011	15				ensembl		1			ENSG00000185963	BICD2	0	FALSE	0.0971873	0.460549	TRUE	TRUE
BICDL1	ENSMFAG00000003401	ENSMFAG00000003401.2	119229699	119338434	11	BICD family like cargo adaptor 1 [Source:HGNC Symbol;Acc:HGNC:28095]	BICDL1	HGNC Symbol	ensembl	BICDL1	1			ENSG00000135127	BICDL1	1	FALSE	2.66012	3.5354	TRUE	TRUE
BICDL2	ENSMFAG00000001950	ENSMFAG00000001950.2	2991747	3001143	20	BICD family like cargo adaptor 2 [Source:HGNC Symbol;Acc:HGNC:33584]	BICDL2	HGNC Symbol	ensembl	BICDL2	1			ENSG00000162069	BICDL2	1	FALSE	0.281093		TRUE	TRUE
BICRAL	ENSMFAG00000001446	ENSMFAG00000001446.2	126510644	126563650	4	BICRA like chromatin remodeling complex associated protein [Source:HGNC Symbol;Acc:HGNC:21111]	BICRAL	HGNC Symbol	ensembl	BICRAL	1			ENSG00000112624	BICRAL	1	FALSE	0.227087	1.44407	TRUE	TRUE
BID	ENSMFAG00000045106	ENSMFAG00000045106.2	33554559	33592599	10	BH3 interacting domain death agonist [Source:HGNC Symbol;Acc:HGNC:1050]	BID	HGNC Symbol	ensembl	BID	1			ENSG00000015475	BID	1	FALSE	0.886896	1.79347	TRUE	TRUE
BIN1	ENSMFAG00000031946	ENSMFAG00000031946.2	5129607	5188601	12	bridging integrator 1 [Source:HGNC Symbol;Acc:HGNC:1052]	BIN1	HGNC Symbol	ensembl	BIN1	1			ENSG00000136717	BIN1	1	FALSE	0.50908	0.581821	TRUE	TRUE
BIN2	ENSMFAG00000046291	ENSMFAG00000046291.2	50441537	50482434	11	bridging integrator 2 [Source:HGNC Symbol;Acc:HGNC:1053]	BIN2	HGNC Symbol	ensembl	BIN2	1			ENSG00000110934	BIN2	1	FALSE	2.2501	12.5351	TRUE	TRUE
BIN3	ENSMFAG00000042420	ENSMFAG00000042420.2	22672634	22721120	8	bridging integrator 3 [Source:HGNC Symbol;Acc:HGNC:1054]	BIN3	HGNC Symbol	ensembl	BIN3	1			ENSG00000147439	BIN3	1	FALSE	0.226184	0.500172	TRUE	TRUE
BIRC2	ENSMFAG00000033018	ENSMFAG00000033018.2	93249735	93304340	14	baculoviral IAP repeat containing 2 [Source:HGNC Symbol;Acc:HGNC:590]	BIRC2	HGNC Symbol	ensembl	BIRC2	1			ENSG00000110330	BIRC2	1	FALSE	9.12078	0.952012	TRUE	TRUE
ENSMFAG00000040328	ENSMFAG00000040328	ENSMFAG00000040328.2	73990266	74003312	16				ensembl		1			ENSG00000089685	BIRC5	1	FALSE	0.225377	0.142691	TRUE	TRUE
BIRC6	ENSMFAG00000008985	ENSMFAG00000008985.2	75497152	75884946	13	baculoviral IAP repeat containing 6 [Source:HGNC Symbol;Acc:HGNC:13516]	BIRC6	HGNC Symbol	ensembl	BIRC6	1			ENSG00000115760	BIRC6	1	FALSE	2.68839	3.72101	TRUE	TRUE
ENSMFAG00000002409	ENSMFAG00000002409	ENSMFAG00000002409.2	84160695	84233871	17				ensembl		1			ENSG00000134897	BIVM	0	FALSE	0.449549	0.0584801	TRUE	TRUE
BLCAP	ENSMFAG00000050109	ENSMFAG00000050109.1	70125279	70135775	10	BLCAP apoptosis inducing factor [Source:HGNC Symbol;Acc:HGNC:1055]	BLCAP	HGNC Symbol	ensembl	BLCAP	1			ENSG00000166619	BLCAP	1	FALSE	0.219764	0.362908	TRUE	TRUE
BLK	ENSMFAG00000034616	ENSMFAG00000034616.2	8812364	8885715	8	BLK proto-oncogene, Src family tyrosine kinase [Source:HGNC Symbol;Acc:HGNC:1057]	BLK	HGNC Symbol	ensembl	BLK	1			ENSG00000136573	BLK	1	FALSE	1.44537	2.35087	TRUE	TRUE
BLM	ENSMFAG00000042982	ENSMFAG00000042982.2	69389782	69496828	7	BLM RecQ like helicase [Source:HGNC Symbol;Acc:HGNC:1058]	BLM	HGNC Symbol	ensembl	BLM	1			ENSG00000197299	BLM	1	FALSE	0.731824	0.533016	TRUE	TRUE
BLMH	ENSMFAG00000001589	ENSMFAG00000001589.2	24875085	24920399	16	bleomycin hydrolase [Source:HGNC Symbol;Acc:HGNC:1059]	BLMH	HGNC Symbol	ensembl	BLMH	1			ENSG00000108578	BLMH	1	FALSE	0.360496	0.395126	TRUE	TRUE
BLNK	ENSMFAG00000043139	ENSMFAG00000043139.2	93690892	93804624	9	B cell linker [Source:HGNC Symbol;Acc:HGNC:14211]	BLNK	HGNC Symbol	ensembl	BLNK	1			ENSG00000095585	BLNK	1	FALSE	4.63422	2.28236	TRUE	TRUE
ENSMFAG00000057152	ENSMFAG00000057152	ENSMFAG00000057152.1	54794242	54797896	11	biogenesis of lysosomal organelles complex 1 subunit 1 [Source:HGNC Symbol;Acc:HGNC:4200]	BLOC1S1	HGNC Symbol	ensembl	BLOC1S1	1			ENSG00000135441	BLOC1S1	1	FALSE	0.594805	0.822241	TRUE	TRUE
ENSMFAG00000041054	ENSMFAG00000041054	ENSMFAG00000041054.2	97663475	97803634	9				ensembl		1			ENSG00000196072	BLOC1S2	0	FALSE	1.20162	0.479461	TRUE	TRUE
BLOC1S6	ENSMFAG00000034141	ENSMFAG00000034141.2	21774838	21864428	7	biogenesis of lysosomal organelles complex 1 subunit 6 [Source:HGNC Symbol;Acc:HGNC:8549]	BLOC1S6	HGNC Symbol	ensembl	BLOC1S6	1			ENSG00000104164	BLOC1S6	1	FALSE	0.0836759	2.17223	TRUE	TRUE
BLVRA	ENSMFAG00000036162	ENSMFAG00000036162.2	72665458	72711203	3	biliverdin reductase A [Source:HGNC Symbol;Acc:HGNC:1062]	BLVRA	HGNC Symbol	ensembl	BLVRA	1			ENSG00000106605	BLVRA	1	FALSE	0.426206	0.589478	TRUE	TRUE
BLVRB	ENSMFAG00000040130	ENSMFAG00000040130.2	39807641	39829044	19	biliverdin reductase B [Source:HGNC Symbol;Acc:HGNC:1063]	BLVRB	HGNC Symbol	ensembl	BLVRB	1			ENSG00000090013	BLVRB	1	FALSE	1.09716	0.952477	TRUE	TRUE
BLZF1	ENSMFAG00000042415	ENSMFAG00000042415.2	26678964	26699247	1	basic leucine zipper nuclear factor 1 [Source:HGNC Symbol;Acc:HGNC:1065]	BLZF1	HGNC Symbol	ensembl	BLZF1	1			ENSG00000117475	BLZF1	1	FALSE	0.0936522	0.434991	TRUE	TRUE
BMF	ENSMFAG00000055720	ENSMFAG00000055720.1	16295286	16316768	7	Bcl2 modifying factor [Source:HGNC Symbol;Acc:HGNC:24132]	BMF	HGNC Symbol	ensembl	BMF	1			ENSG00000104081	BMF	1	FALSE	0.102244	0.18149	TRUE	TRUE
ENSMFAG00000038107	ENSMFAG00000038107	ENSMFAG00000038107.2	23210978	23226070	9	BMI1 proto-oncogene, polycomb ring finger [Source:HGNC Symbol;Acc:HGNC:1066]	BMI1	HGNC Symbol	ensembl	BMI1	1			ENSG00000168283	BMI1	1	FALSE	0.158994	0.151447	TRUE	TRUE
BMP2K	ENSMFAG00000044445	ENSMFAG00000044445.2	55378365	55521221	5	BMP2 inducible kinase [Source:HGNC Symbol;Acc:HGNC:18041]	BMP2K	HGNC Symbol	ensembl	BMP2K	1			ENSG00000138756	BMP2K	1	FALSE	3.05894	3.14349	TRUE	TRUE
BMP6	ENSMFAG00000045794	ENSMFAG00000045794.2	163087813	163244713	4	bone morphogenetic protein 6 [Source:HGNC Symbol;Acc:HGNC:1073]	BMP6	HGNC Symbol	ensembl	BMP6	1			ENSG00000153162	BMP6	1	FALSE	0.405903	2.65523	TRUE	TRUE
BMPR1A	ENSMFAG00000040345	ENSMFAG00000040345.2	48444060	48541426	9	bone morphogenetic protein receptor type 1A [Source:HGNC Symbol;Acc:HGNC:1076]	BMPR1A	HGNC Symbol	ensembl	BMPR1A	1			ENSG00000107779	BMPR1A	1	FALSE	0.3347	1.67877	TRUE	TRUE
BMPR1B	ENSMFAG00000037039	ENSMFAG00000037039.2	92479688	92738705	5	bone morphogenetic protein receptor type 1B [Source:HGNC Symbol;Acc:HGNC:1077]	BMPR1B	HGNC Symbol	ensembl	BMPR1B	1			ENSG00000138696	BMPR1B	1	FALSE	0.393631		TRUE	TRUE
BMPR2	ENSMFAG00000032075	ENSMFAG00000032075.2	90099649	90300554	12	bone morphogenetic protein receptor type 2 [Source:HGNC Symbol;Acc:HGNC:1078]	BMPR2	HGNC Symbol	ensembl	BMPR2	1			ENSG00000204217	BMPR2	1	FALSE	1.73131	1.31169	TRUE	TRUE
ENSMFAG00000063854	ENSMFAG00000063854	ENSMFAG00000063854.1	61097	112332	JAANEP010000591.1				ensembl		1			ENSG00000165733	BMS1	1	FALSE	0.0315082	1.06813	TRUE	TRUE
BMT2	ENSMFAG00000042159	ENSMFAG00000042159.2	140261480	140380531	3	base methyltransferase of 25S rRNA 2 homolog [Source:HGNC Symbol;Acc:HGNC:26475]	BMT2	HGNC Symbol	ensembl	BMT2	1			ENSG00000164603	BMT2	1	FALSE	2.73565	1.41775	TRUE	TRUE
BMX	ENSMFAG00000031423	ENSMFAG00000031423.2	14191697	14249023	X	BMX non-receptor tyrosine kinase [Source:HGNC Symbol;Acc:HGNC:1079]	BMX	HGNC Symbol	ensembl	BMX	1			ENSG00000102010	BMX	1	FALSE	0.0508527		TRUE	TRUE
BNC2	ENSMFAG00000036895	ENSMFAG00000036895.2	64658973	65109183	15	basonuclin 2 [Source:HGNC Symbol;Acc:HGNC:30988]	BNC2	HGNC Symbol	ensembl	BNC2	1			ENSG00000173068	BNC2	1	FALSE	1.23634	2.30793	TRUE	TRUE
BNIP1	ENSMFAG00000037018	ENSMFAG00000037018.2	170241925	170262747	6	BCL2 interacting protein 1 [Source:HGNC Symbol;Acc:HGNC:1082]	BNIP1	HGNC Symbol	ensembl	BNIP1	1			ENSG00000113734	BNIP1	1	FALSE	0.124328	0.171016	TRUE	TRUE
BNIP2	ENSMFAG00000033391	ENSMFAG00000033391.2	35723384	35751405	7	BCL2 interacting protein 2 [Source:HGNC Symbol;Acc:HGNC:1083]	BNIP2	HGNC Symbol	ensembl	BNIP2	1			ENSG00000140299	BNIP2	1	FALSE	0.285846	4.70038	TRUE	TRUE
BNIP3	ENSMFAG00000036887	ENSMFAG00000036887.2	129290539	129305744	9	BCL2 interacting protein 3 [Source:HGNC Symbol;Acc:HGNC:1084]	BNIP3	HGNC Symbol	ensembl	BNIP3	1			ENSG00000176171	BNIP3	1	FALSE	0.132375	0.553372	TRUE	TRUE
BNIP3L	ENSMFAG00000003324	ENSMFAG00000003324.2	26651394	26672869	8	BCL2 interacting protein 3 like [Source:HGNC Symbol;Acc:HGNC:1085]	BNIP3L	HGNC Symbol	ensembl	BNIP3L	1			ENSG00000104765	BNIP3L	1	FALSE	0.412245	1.06246	TRUE	TRUE
BOC	ENSMFAG00000031000	ENSMFAG00000031000.2	161471345	161547611	2	BOC cell adhesion associated, oncogene regulated [Source:HGNC Symbol;Acc:HGNC:17173]	BOC	HGNC Symbol	ensembl	BOC	1			ENSG00000144857	BOC	1	FALSE	0.0778467		TRUE	TRUE
ENSMFAG00000003066	ENSMFAG00000003066	ENSMFAG00000003066.2	170665892	170708468	6				ensembl		1			ENSG00000145919	BOD1	0	FALSE	0.113898	0.205319	TRUE	TRUE
BOD1L1	ENSMFAG00000036973	ENSMFAG00000036973.2	13183151	13242189	5	biorientation of chromosomes in cell division 1 like 1 [Source:HGNC Symbol;Acc:HGNC:31792]	BOD1L1	HGNC Symbol	ensembl	BOD1L1	1			ENSG00000038219	BOD1L1	1	FALSE	0.575589	1.24989	TRUE	TRUE
BOLA1	ENSMFAG00000048940	ENSMFAG00000048940.1	100713031	100713444	1	bolA family member 1 [Source:HGNC Symbol;Acc:HGNC:24263]	BOLA1	HGNC Symbol	ensembl	BOLA1	1			ENSG00000178096	BOLA1	1	FALSE	0.0396025	0.104263	TRUE	TRUE
ENSMFAG00000046351	ENSMFAG00000046351	ENSMFAG00000046351.2	26902581	26904030	20				ensembl		1			ENSG00000169627	BOLA2B	1	FALSE	1.00436	0.0495857	TRUE	TRUE
BOLA3	ENSMFAG00000031144	ENSMFAG00000031144.2	34044708	34057190	13	bolA family member 3 [Source:HGNC Symbol;Acc:HGNC:24415]	BOLA3	HGNC Symbol	ensembl	BOLA3	1			ENSG00000163170	BOLA3	1	FALSE	0.483448	0.905	TRUE	TRUE
BOP1	ENSMFAG00000031321	ENSMFAG00000031321.2	143132295	143163538	8	BOP1 ribosomal biogenesis factor [Source:HGNC Symbol;Acc:HGNC:15519]	BOP1	HGNC Symbol	ensembl	BOP1	1			ENSG00000261236	BOP1	1	FALSE	0.312016	0.424151	TRUE	TRUE
BORA	ENSMFAG00000045514	ENSMFAG00000045514.2	54342767	54370618	17	BORA aurora kinase A activator [Source:HGNC Symbol;Acc:HGNC:24724]	BORA	HGNC Symbol	ensembl	BORA	1			ENSG00000136122	BORA	1	FALSE	0.0978736	0.149093	TRUE	TRUE
BORCS5	ENSMFAG00000033117	ENSMFAG00000033117.2	14566984	14676099	11	BLOC-1 related complex subunit 5 [Source:HGNC Symbol;Acc:HGNC:17950]	BORCS5	HGNC Symbol	ensembl	BORCS5	1			ENSG00000165714	BORCS5	1	FALSE	1.6233	0.711246	TRUE	TRUE
ENSMFAG00000044610	ENSMFAG00000044610	ENSMFAG00000044610.2	100433219	100444669	9	BLOC-1 related complex subunit 7 [Source:HGNC Symbol;Acc:HGNC:23516]	BORCS7	HGNC Symbol	ensembl	BORCS7	1			ENSG00000166275	BORCS7	1	FALSE	0.169728	0.304609	TRUE	TRUE
BPHL	ENSMFAG00000041437	ENSMFAG00000041437.2	167985007	168018083	4	biphenyl hydrolase like [Source:HGNC Symbol;Acc:HGNC:1094]	BPHL	HGNC Symbol	ensembl	BPHL	1			ENSG00000137274	BPHL	1	FALSE	0.14181	0.0654172	TRUE	TRUE
BPIFC	ENSMFAG00000025303	ENSMFAG00000025303.2	18431710	18492178	10	BPI fold containing family C [Source:HGNC Symbol;Acc:HGNC:16503]	BPIFC	HGNC Symbol	ensembl	BPIFC	1			ENSG00000184459	BPIFC	1	FALSE	0.0680022		TRUE	TRUE
BPNT1	ENSMFAG00000003970	ENSMFAG00000003970.2	77862848	77893228	1	3'(2'), 5'-bisphosphate nucleotidase 1 [Source:HGNC Symbol;Acc:HGNC:1096]	BPNT1	HGNC Symbol	ensembl	BPNT1	1			ENSG00000162813	BPNT1	1	FALSE	0.0973384	0.172462	TRUE	TRUE
BPNT2	ENSMFAG00000034283	ENSMFAG00000034283.2	56395702	56427153	8	3'(2'), 5'-bisphosphate nucleotidase 2 [Source:HGNC Symbol;Acc:HGNC:26019]	BPNT2	HGNC Symbol	ensembl	BPNT2	1			ENSG00000104331	BPNT2	1	FALSE	0.241836	0.584253	TRUE	TRUE
BPTF	ENSMFAG00000041639	ENSMFAG00000041639.2	63722324	63873786	16	bromodomain PHD finger transcription factor [Source:HGNC Symbol;Acc:HGNC:3581]	BPTF	HGNC Symbol	ensembl	BPTF	1			ENSG00000171634	BPTF	1	FALSE	1.58032	4.07114	TRUE	TRUE
BRAF	ENSMFAG00000001069	ENSMFAG00000001069.2	168142878	168340534	3	B-Raf proto-oncogene, serine/threonine kinase [Source:HGNC Symbol;Acc:HGNC:1097]	BRAF	HGNC Symbol	ensembl	BRAF	1			ENSG00000157764	BRAF	1	FALSE	1.51129	3.52174	TRUE	TRUE
BRAP	ENSMFAG00000036173	ENSMFAG00000036173.2	110856771	110899190	11	BRCA1 associated protein [Source:HGNC Symbol;Acc:HGNC:1099]	BRAP	HGNC Symbol	ensembl	BRAP	1			ENSG00000089234	BRAP	1	FALSE	0.218572	0.425068	TRUE	TRUE
BRAT1	ENSMFAG00000000395	ENSMFAG00000000395.2	35808739	35826974	3	BRCA1 associated ATM activator 1 [Source:HGNC Symbol;Acc:HGNC:21701]	BRAT1	HGNC Symbol	ensembl	BRAT1	1			ENSG00000106009	BRAT1	1	FALSE	0.18845	0.260572	TRUE	TRUE
BRCA1	ENSMFAG00000043956	ENSMFAG00000043956.2	53361571	53448742	16	BRCA1 DNA repair associated [Source:HGNC Symbol;Acc:HGNC:1100]	BRCA1	HGNC Symbol	ensembl	BRCA1	1			ENSG00000012048	BRCA1	1	FALSE	0.573352	0.599294	TRUE	TRUE
BRCA2	ENSMFAG00000041961	ENSMFAG00000041961.2	11399201	11495730	17	BRCA2 DNA repair associated [Source:HGNC Symbol;Acc:HGNC:1101]	BRCA2	HGNC Symbol	ensembl	BRCA2	1			ENSG00000139618	BRCA2	1	FALSE	0.507092	0.333558	TRUE	TRUE
BRCC3	ENSMFAG00000031106	ENSMFAG00000031106.2	148111439	148159941	X	BRCA1/BRCA2-containing complex subunit 3 [Source:HGNC Symbol;Acc:HGNC:24185]	BRCC3	HGNC Symbol	ensembl	BRCC3	1			ENSG00000185515	BRCC3	1	FALSE	0.403981	0.3715	TRUE	TRUE
BRD1	ENSMFAG00000030538	ENSMFAG00000030538.2	1149336	1201945	10	bromodomain containing 1 [Source:HGNC Symbol;Acc:HGNC:1102]	BRD1	HGNC Symbol	ensembl	BRD1	1			ENSG00000100425	BRD1	1	FALSE	0.232552	0.369762	TRUE	TRUE
BRD2	ENSMFAG00000037520	ENSMFAG00000037520.2	137028235	137040666	4	bromodomain containing 2 [Source:HGNC Symbol;Acc:HGNC:1103]	BRD2	HGNC Symbol	ensembl	BRD2	1			ENSG00000204256	BRD2	1	FALSE	0.243416	0.571208	TRUE	TRUE
BRD3	ENSMFAG00000040205	ENSMFAG00000040205.2	4372079	4407120	15	bromodomain containing 3 [Source:HGNC Symbol;Acc:HGNC:1104]	BRD3	HGNC Symbol	ensembl	BRD3	1			ENSG00000169925	BRD3	1	FALSE	0.172812	1.30348	TRUE	TRUE
BRD7	ENSMFAG00000035566	ENSMFAG00000035566.2	35922931	35974268	20	bromodomain containing 7 [Source:HGNC Symbol;Acc:HGNC:14310]	BRD7	HGNC Symbol	ensembl	BRD7	1			ENSG00000166164	BRD7	1	FALSE	0.563821	0.939705	TRUE	TRUE
BRD8	ENSMFAG00000039211	ENSMFAG00000039211.2	135370702	135411035	6	bromodomain containing 8 [Source:HGNC Symbol;Acc:HGNC:19874]	BRD8	HGNC Symbol	ensembl	BRD8	1			ENSG00000112983	BRD8	1	FALSE	0.229118	0.304872	TRUE	TRUE
BRD9	ENSMFAG00000040715	ENSMFAG00000040715.2	979584	1004500	6	bromodomain containing 9 [Source:HGNC Symbol;Acc:HGNC:25818]	BRD9	HGNC Symbol	ensembl	BRD9	1			ENSG00000028310	BRD9	1	FALSE	0.477569	0.388825	TRUE	TRUE
BRF1	ENSMFAG00000001381	ENSMFAG00000001381.2	168025437	168103413	7	BRF1 RNA polymerase III transcription initiation factor subunit [Source:HGNC Symbol;Acc:HGNC:11551]	BRF1	HGNC Symbol	ensembl	BRF1	1			ENSG00000185024	BRF1	1	FALSE	0.187884	0.206581	TRUE	TRUE
BRF2	ENSMFAG00000044757	ENSMFAG00000044757.2	38274332	38280563	8	BRF2 RNA polymerase III transcription initiation factor subunit [Source:HGNC Symbol;Acc:HGNC:17298]	BRF2	HGNC Symbol	ensembl	BRF2	1			ENSG00000104221	BRF2	1	FALSE	0.105691	0.126395	TRUE	TRUE
BRI3	ENSMFAG00000060874	ENSMFAG00000060874.1	14497	24363	JAANEP010000643.1	brain protein I3 [Source:HGNC Symbol;Acc:HGNC:1109]	BRI3	HGNC Symbol	ensembl	BRI3	1			ENSG00000164713	BRI3	1	FALSE	0.643071	3.06267	TRUE	TRUE
BRI3BP	ENSMFAG00000041745	ENSMFAG00000041745.2	124338652	124376886	11	BRI3 binding protein [Source:HGNC Symbol;Acc:HGNC:14251]	BRI3BP	HGNC Symbol	ensembl	BRI3BP	1			ENSG00000184992	BRI3BP	1	FALSE	0.267629	0.410789	TRUE	TRUE
BRINP3	ENSMFAG00000045708	ENSMFAG00000045708.2	47235285	47629474	1	BMP/retinoic acid inducible neural specific 3 [Source:HGNC Symbol;Acc:HGNC:22393]	BRINP3	HGNC Symbol	ensembl	BRINP3	1			ENSG00000162670	BRINP3	1	FALSE	0.0555855		TRUE	TRUE
BRIP1	ENSMFAG00000044136	ENSMFAG00000044136.2	35467314	35642766	16	BRCA1 interacting helicase 1 [Source:HGNC Symbol;Acc:HGNC:20473]	BRIP1	HGNC Symbol	ensembl	BRIP1	1			ENSG00000136492	BRIP1	1	FALSE	0.168993	0.400142	TRUE	TRUE
BRIX1	ENSMFAG00000033107	ENSMFAG00000033107.2	34785217	34795721	6	biogenesis of ribosomes BRX1 [Source:HGNC Symbol;Acc:HGNC:24170]	BRIX1	HGNC Symbol	ensembl	BRIX1	1			ENSG00000113460	BRIX1	1	FALSE	0.470664	1.11536	TRUE	TRUE
BRK1	ENSMFAG00000062122	ENSMFAG00000062122.1	139865224	139878668	2	BRICK1 subunit of SCAR/WAVE actin nucleating complex [Source:HGNC Symbol;Acc:HGNC:23057]	BRK1	HGNC Symbol	ensembl	BRK1	1			ENSG00000254999	BRK1	1	FALSE	0.95589	2.20775	TRUE	TRUE
BRME1	ENSMFAG00000036981	ENSMFAG00000036981.2	13578503	13602674	19	break repair meiotic recombinase recruitment factor 1 [Source:HGNC Symbol;Acc:HGNC:28153]	BRME1	HGNC Symbol	ensembl	BRME1	1			ENSG00000132016	BRME1	1	FALSE	0.0236071	0.0329671	TRUE	TRUE
BRMS1	ENSMFAG00000033618	ENSMFAG00000033618.2	8097245	8105499	14	BRMS1 transcriptional repressor and anoikis regulator [Source:HGNC Symbol;Acc:HGNC:17262]	BRMS1	HGNC Symbol	ensembl	BRMS1	1			ENSG00000174744	BRMS1	1	FALSE	0.245152	0.397119	TRUE	TRUE
BRMS1L	ENSMFAG00000037936	ENSMFAG00000037936.2	98376867	98426132	7	BRMS1 like transcriptional repressor [Source:HGNC Symbol;Acc:HGNC:20512]	BRMS1L	HGNC Symbol	ensembl	BRMS1L	1			ENSG00000100916	BRMS1L	1	FALSE	0.196957	0.156965	TRUE	TRUE
BROX	ENSMFAG00000000410	ENSMFAG00000000410.2	80614643	80637964	1	BRO1 domain and CAAX motif containing [Source:HGNC Symbol;Acc:HGNC:26512]	BROX	HGNC Symbol	ensembl	BROX	1			ENSG00000162819	BROX	1	FALSE	0.379404	0.402748	TRUE	TRUE
BRPF1	ENSMFAG00000045669	ENSMFAG00000045669.2	139421534	139437646	2	bromodomain and PHD finger containing 1 [Source:HGNC Symbol;Acc:HGNC:14255]	BRPF1	HGNC Symbol	ensembl	BRPF1	1			ENSG00000156983	BRPF1	1	FALSE	0.107756	0.113493	TRUE	TRUE
ENSMFAG00000000567	ENSMFAG00000000567	ENSMFAG00000000567.2	133223238	133254742	4				ensembl		1			ENSG00000096070	BRPF3	1	FALSE	0.0357138	0.262555	TRUE	TRUE
BRSK1	ENSMFAG00000003553	ENSMFAG00000003553.2	55716666	55746630	19	BR serine/threonine kinase 1 [Source:HGNC Symbol;Acc:HGNC:18994]	BRSK1	HGNC Symbol	ensembl	BRSK1	1			ENSG00000160469	BRSK1	1	FALSE	0.0405334		TRUE	TRUE
BRWD1	ENSMFAG00000039942	ENSMFAG00000039942.2	7259329	7400459	3	bromodomain and WD repeat domain containing 1 [Source:HGNC Symbol;Acc:HGNC:12760]	BRWD1	HGNC Symbol	ensembl	BRWD1	1			ENSG00000185658	BRWD1	1	FALSE	1.36165	1.91843	TRUE	TRUE
BRWD3	ENSMFAG00000043437	ENSMFAG00000043437.2	74162955	74292046	X	bromodomain and WD repeat domain containing 3 [Source:HGNC Symbol;Acc:HGNC:17342]	BRWD3	HGNC Symbol	ensembl	BRWD3	1			ENSG00000165288	BRWD3	1	FALSE	0.556073	0.988034	TRUE	TRUE
BSCL2	ENSMFAG00000031001	ENSMFAG00000031001.2	11378993	11399386	14	BSCL2 lipid droplet biogenesis associated, seipin [Source:HGNC Symbol;Acc:HGNC:15832]	BSCL2	HGNC Symbol	ensembl	BSCL2	1			ENSG00000168000	BSCL2	1	FALSE	0.262315	0.0377819	TRUE	TRUE
BSDC1	ENSMFAG00000042990	ENSMFAG00000042990.2	192149135	192179610	1	BSD domain containing 1 [Source:HGNC Symbol;Acc:HGNC:25501]	BSDC1	HGNC Symbol	ensembl	BSDC1	1			ENSG00000160058	BSDC1	1	FALSE	0.349381	0.390319	TRUE	TRUE
BSPRY	ENSMFAG00000002569	ENSMFAG00000002569.2	27274649	27312437	15	B-box and SPRY domain containing [Source:HGNC Symbol;Acc:HGNC:18232]	BSPRY	HGNC Symbol	ensembl	BSPRY	1			ENSG00000119411	BSPRY	1	FALSE	0.0511537	0.0600765	TRUE	TRUE
BST1	ENSMFAG00000043527	ENSMFAG00000043527.2	15290867	15324752	5	bone marrow stromal cell antigen 1 [Source:HGNC Symbol;Acc:HGNC:1118]	BST1	HGNC Symbol	ensembl	BST1	1			ENSG00000109743	BST1	1	FALSE	0.305858	0.466581	TRUE	TRUE
ENSMFAG00000002669	ENSMFAG00000002669	ENSMFAG00000002669.2	17337975	17340548	19				ensembl		1			ENSG00000130303	BST2	0	FALSE	2.52558	3.15162	TRUE	TRUE
BTAF1	ENSMFAG00000044979	ENSMFAG00000044979.2	89367647	89474410	9	B-TFIID TATA-box binding protein associated factor 1 [Source:HGNC Symbol;Acc:HGNC:17307]	BTAF1	HGNC Symbol	ensembl	BTAF1	1			ENSG00000095564	BTAF1	1	FALSE	0.693368	2.41243	TRUE	TRUE
BTBD1	ENSMFAG00000000809	ENSMFAG00000000809.2	62083646	62141157	7	BTB domain containing 1 [Source:HGNC Symbol;Acc:HGNC:1120]	BTBD1	HGNC Symbol	ensembl	BTBD1	1			ENSG00000064726	BTBD1	1	FALSE	0.635159	0.653485	TRUE	TRUE
BTBD10	ENSMFAG00000000120	ENSMFAG00000000120.2	52098340	52170055	14	BTB domain containing 10 [Source:HGNC Symbol;Acc:HGNC:21445]	BTBD10	HGNC Symbol	ensembl	BTBD10	1			ENSG00000148925	BTBD10	1	FALSE	0.659115	0.620316	TRUE	TRUE
BTBD19	ENSMFAG00000033183	ENSMFAG00000033183.2	179264924	179269873	1	BTB domain containing 19 [Source:HGNC Symbol;Acc:HGNC:27145]	BTBD19	HGNC Symbol	ensembl	BTBD19	1			ENSG00000222009	BTBD19	1	FALSE	0.0693823	0.191297	TRUE	TRUE
BTBD2	ENSMFAG00000003638	ENSMFAG00000003638.2	1783088	1793213	19	BTB domain containing 2 [Source:HGNC Symbol;Acc:HGNC:15504]	BTBD2	HGNC Symbol	ensembl	BTBD2	1			ENSG00000133243	BTBD2	1	FALSE	0.13856	0.181203	TRUE	TRUE
BTBD3	ENSMFAG00000043605	ENSMFAG00000043605.2	51964921	51997786	10	BTB domain containing 3 [Source:HGNC Symbol;Acc:HGNC:15854]	BTBD3	HGNC Symbol	ensembl	BTBD3	1			ENSG00000132640	BTBD3	1	FALSE	0.61495	0.272906	TRUE	TRUE
BTBD6	ENSMFAG00000031060	ENSMFAG00000031060.2	168055270	168057617	7	BTB domain containing 6 [Source:HGNC Symbol;Acc:HGNC:19897]	BTBD6	HGNC Symbol	ensembl	BTBD6	1			ENSG00000184887	BTBD6	1	FALSE	0.104231	0.378472	TRUE	TRUE
BTBD7	ENSMFAG00000040615	ENSMFAG00000040615.2	155976324	156036808	7	BTB domain containing 7 [Source:HGNC Symbol;Acc:HGNC:18269]	BTBD7	HGNC Symbol	ensembl	BTBD7	1			ENSG00000011114	BTBD7	1	FALSE	0.5615	1.30092	TRUE	TRUE
BTBD8	ENSMFAG00000003189	ENSMFAG00000003189.2	131750353	131907799	1	BTB domain containing 8 [Source:HGNC Symbol;Acc:HGNC:21019]	BTBD8	HGNC Symbol	ensembl	BTBD8	1			ENSG00000189195	BTBD8	1	FALSE	0.126683	0.225787	TRUE	TRUE
BTBD9	ENSMFAG00000042789	ENSMFAG00000042789.2	130778535	131255899	4	BTB domain containing 9 [Source:HGNC Symbol;Acc:HGNC:21228]	BTBD9	HGNC Symbol	ensembl	BTBD9	1			ENSG00000183826	BTBD9	1	FALSE	2.57783	3.29687	TRUE	TRUE
BTD	ENSMFAG00000033539	ENSMFAG00000033539.2	32033505	32152189	2	biotinidase [Source:HGNC Symbol;Acc:HGNC:1122]	BTD	HGNC Symbol	ensembl	BTD	1			ENSG00000169814	BTD	1	FALSE	0.16143	0.376617	TRUE	TRUE
BTF3	ENSMFAG00000000594	ENSMFAG00000000594.2	69312014	69319112	6	basic transcription factor 3 [Source:HGNC Symbol;Acc:HGNC:1125]	BTF3	HGNC Symbol	ensembl	BTF3	1			ENSG00000145741	BTF3	1	FALSE	2.31323	5.25204	TRUE	TRUE
BTF3L4	ENSMFAG00000046175	ENSMFAG00000046175.2	171998243	172029677	1	basic transcription factor 3 like 4 [Source:HGNC Symbol;Acc:HGNC:30547]	BTF3L4	HGNC Symbol	ensembl	BTF3L4	1			ENSG00000134717	BTF3L4	1	FALSE	0.402599	0.49371	TRUE	TRUE
ENSMFAG00000055039	ENSMFAG00000055039	ENSMFAG00000055039.1	91576923	91579646	11	BTG anti-proliferation factor 1 [Source:HGNC Symbol;Acc:HGNC:1130]	BTG1	HGNC Symbol	ensembl	BTG1	1			ENSG00000133639	BTG1	1	FALSE	4.98537	9.13753	TRUE	TRUE
BTG2	ENSMFAG00000025652	ENSMFAG00000025652.2	60990524	60994643	1	BTG anti-proliferation factor 2 [Source:HGNC Symbol;Acc:HGNC:1131]	BTG2	HGNC Symbol	ensembl	BTG2	1			ENSG00000159388	BTG2	1	FALSE	1.14722	2.12034	TRUE	TRUE
BTG3	ENSMFAG00000002010	ENSMFAG00000002010.2	29331271	29350861	3	BTG anti-proliferation factor 3 [Source:HGNC Symbol;Acc:HGNC:1132]	BTG3	HGNC Symbol	ensembl	BTG3	1			ENSG00000154640	BTG3	1	FALSE	0.322319	0.901315	TRUE	TRUE
BTG4	ENSMFAG00000036753	ENSMFAG00000036753.2	102143052	102353985	14	BTG anti-proliferation factor 4 [Source:HGNC Symbol;Acc:HGNC:13862]	BTG4	HGNC Symbol	ensembl	BTG4	1			ENSG00000137707	BTG4	1	FALSE	0.0375897		TRUE	TRUE
BTK	ENSMFAG00000043126	ENSMFAG00000043126.2	94924347	94961254	X	Bruton tyrosine kinase [Source:HGNC Symbol;Acc:HGNC:1133]	BTK	HGNC Symbol	ensembl	BTK	1			ENSG00000010671	BTK	1	FALSE	0.364034	2.82951	TRUE	TRUE
BTLA	ENSMFAG00000003080	ENSMFAG00000003080.2	162193752	162229533	2	B and T lymphocyte associated [Source:HGNC Symbol;Acc:HGNC:21087]	BTLA	HGNC Symbol	ensembl	BTLA	1			ENSG00000186265	BTLA	1	FALSE	0.770929	0.923149	TRUE	TRUE
BTN2A1	ENSMFAG00000001563	ENSMFAG00000001563.2	144468834	144575249	4	butyrophilin subfamily 2 member A1 [Source:HGNC Symbol;Acc:HGNC:1136]	BTN2A1	HGNC Symbol	ensembl	BTN2A1	1			ENSG00000112763	BTN2A1	1	FALSE	0.589246	0.84356	TRUE	TRUE
BTN3A2	ENSMFAG00000041509	ENSMFAG00000041509.2	144603420	144620291	4	butyrophilin subfamily 3 member A2 [Source:HGNC Symbol;Acc:HGNC:1139]	BTN3A2	HGNC Symbol	ensembl	BTN3A2	1			ENSG00000186470	BTN3A2	1	FALSE	0.7805	2.22679	TRUE	TRUE
BTN3A3	ENSMFAG00000002690	ENSMFAG00000002690.2	144485375	144593388	4	butyrophilin subfamily 3 member A3 [Source:HGNC Symbol;Acc:HGNC:1140]	BTN3A3	HGNC Symbol	ensembl	BTN3A3	1			ENSG00000111801	BTN3A3	1	FALSE	0.328989	0.35703	TRUE	TRUE
BTNL8	ENSMFAG00000000902	ENSMFAG00000000902.2	177971896	178174316	6	butyrophilin like 8 [Source:HGNC Symbol;Acc:HGNC:26131]	BTNL8	HGNC Symbol	ensembl	BTNL8	1			ENSG00000113303	BTNL8	1	FALSE	0.139683		TRUE	TRUE
BTRC	ENSMFAG00000005295	ENSMFAG00000005295.2	98880609	99085894	9	beta-transducin repeat containing E3 ubiquitin protein ligase [Source:HGNC Symbol;Acc:HGNC:1144]	BTRC	HGNC Symbol	ensembl	BTRC	1			ENSG00000166167	BTRC	1	FALSE	0.639509	1.06215	TRUE	TRUE
BUB1	ENSMFAG00000002933	ENSMFAG00000002933.2	13898516	13939339	13	BUB1 mitotic checkpoint serine/threonine kinase [Source:HGNC Symbol;Acc:HGNC:1148]	BUB1	HGNC Symbol	ensembl	BUB1	1			ENSG00000169679	BUB1	1	FALSE	0.0954593	0.315933	TRUE	TRUE
BUB1B	ENSMFAG00000032047	ENSMFAG00000032047.2	16356504	16475195	7	BUB1 mitotic checkpoint serine/threonine kinase B [Source:HGNC Symbol;Acc:HGNC:1149]	BUB1B	HGNC Symbol	ensembl	BUB1B	1			ENSG00000156970	BUB1B	1	FALSE	0.230873	0.13512	TRUE	TRUE
BUB3	ENSMFAG00000044849	ENSMFAG00000044849.2	120524884	120535339	9	BUB3 mitotic checkpoint protein [Source:HGNC Symbol;Acc:HGNC:1151]	BUB3	HGNC Symbol	ensembl	BUB3	1			ENSG00000154473	BUB3	1	FALSE	0.494439	1.23651	TRUE	TRUE
BUD13	ENSMFAG00000036204	ENSMFAG00000036204.2	107397095	107434043	14	BUD13 homolog [Source:HGNC Symbol;Acc:HGNC:28199]	BUD13	HGNC Symbol	ensembl	BUD13	1			ENSG00000137656	BUD13	1	FALSE	0.139876	0.217164	TRUE	TRUE
BUD23	ENSMFAG00000036962	ENSMFAG00000036962.2	47008664	47023617	3	BUD23 rRNA methyltransferase and ribosome maturation factor [Source:HGNC Symbol;Acc:HGNC:16405]	BUD23	HGNC Symbol	ensembl	BUD23	1			ENSG00000071462	BUD23	1	FALSE	1.01962	0.760291	TRUE	TRUE
BUD31	ENSMFAG00000035579	ENSMFAG00000035579.2	42539938	42549771	3	BUD31 homolog [Source:HGNC Symbol;Acc:HGNC:29629]	BUD31	HGNC Symbol	ensembl	BUD31	1			ENSG00000106245	BUD31	1	FALSE	0.752146	1.4628	TRUE	TRUE
BYSL	ENSMFAG00000033214	ENSMFAG00000033214.2	127478369	127492557	4	bystin like [Source:HGNC Symbol;Acc:HGNC:1157]	BYSL	HGNC Symbol	ensembl	BYSL	1			ENSG00000112578	BYSL	1	FALSE	0.193492	0.31313	TRUE	TRUE
BZW1	ENSMFAG00000020809	ENSMFAG00000020809.2	88447737	88568674	12	basic leucine zipper and W2 domains 1 [Source:HGNC Symbol;Acc:HGNC:18380]	BZW1	HGNC Symbol	ensembl	BZW1	1			ENSG00000082153	BZW1	1	FALSE	1.66724	2.3015	TRUE	TRUE
BZW2	ENSMFAG00000002705	ENSMFAG00000002705.2	99591304	99650853	3	basic leucine zipper and W2 domains 2 [Source:HGNC Symbol;Acc:HGNC:18808]	BZW2	HGNC Symbol	ensembl	BZW2	1			ENSG00000136261	BZW2	1	FALSE	0.788233	1.42889	TRUE	TRUE
C10orf143	ENSMFAG00000031525	ENSMFAG00000031525.2	127381146	127431123	9	chromosome 10 open reading frame 143 [Source:HGNC Symbol;Acc:HGNC:48677]	C10orf143	HGNC Symbol	ensembl	C10orf143	1			ENSG00000237489	C10orf143	1	FALSE	0.340289	0.321437	TRUE	TRUE
C10orf88	ENSMFAG00000062466	ENSMFAG00000062466.1	120310941	120331320	9	chromosome 10 open reading frame 88 [Source:HGNC Symbol;Acc:HGNC:25822]	C10orf88	HGNC Symbol	ensembl	C10orf88	1			ENSG00000119965	C10orf88	1	FALSE	0.177246	0.750111	TRUE	TRUE
C11orf24	ENSMFAG00000036404	ENSMFAG00000036404.2	6398853	6409435	14	chromosome 11 open reading frame 24 [Source:HGNC Symbol;Acc:HGNC:1174]	C11orf24	HGNC Symbol	ensembl	C11orf24	1			ENSG00000171067	C11orf24	1	FALSE	0.148605	0.144948	TRUE	TRUE
C11orf54	ENSMFAG00000039634	ENSMFAG00000039634.2	84693676	84714750	14	chromosome 11 open reading frame 54 [Source:HGNC Symbol;Acc:HGNC:30204]	C11orf54	HGNC Symbol	ensembl	C11orf54	1			ENSG00000182919	C11orf54	1	FALSE	0.0752188	0.225605	TRUE	TRUE
C11orf58	ENSMFAG00000041653	ENSMFAG00000041653.2	48841468	48858427	14	chromosome 11 open reading frame 58 [Source:HGNC Symbol;Acc:HGNC:16990]	C11orf58	HGNC Symbol	ensembl	C11orf58	1			ENSG00000110696	C11orf58	1	FALSE	0.484363	1.52496	TRUE	TRUE
C11orf65	ENSMFAG00000042308	ENSMFAG00000042308.2	99157390	99300640	14	chromosome 11 open reading frame 65 [Source:HGNC Symbol;Acc:HGNC:28519]	C11orf65	HGNC Symbol	ensembl	C11orf65	1			ENSG00000166323	C11orf65	1	FALSE	0.172663	0.322855	TRUE	TRUE
C11orf68	ENSMFAG00000035547	ENSMFAG00000035547.2	8513533	8517283	14	chromosome 11 open reading frame 68 [Source:HGNC Symbol;Acc:HGNC:28801]	C11orf68	HGNC Symbol	ensembl	C11orf68	1			ENSG00000175573	C11orf68	1	FALSE	0.177902	0.199629	TRUE	TRUE
C11orf71	ENSMFAG00000056584	ENSMFAG00000056584.1	105153827	105155829	14	chromosome 11 open reading frame 71 [Source:HGNC Symbol;Acc:HGNC:25937]	C11orf71	HGNC Symbol	ensembl	C11orf71	1			ENSG00000180425	C11orf71	1	FALSE	0.070118	0.0851107	TRUE	TRUE
C11orf80	ENSMFAG00000033611	ENSMFAG00000033611.2	7584028	7684381	14	chromosome 11 open reading frame 80 [Source:HGNC Symbol;Acc:HGNC:26197]	C11orf80	HGNC Symbol	ensembl	C11orf80	1			ENSG00000173715	C11orf80	1	FALSE	0.133715	0.689291	TRUE	TRUE
C11orf91	ENSMFAG00000032872	ENSMFAG00000032872.2	31749078	31782337	14	chromosome 11 open reading frame 91 [Source:HGNC Symbol;Acc:HGNC:34444]	C11orf91	HGNC Symbol	ensembl	C11orf91	1			ENSG00000205177	C11orf91	1	FALSE	0.437402		TRUE	TRUE
ENSMFAG00000003562	ENSMFAG00000003562	ENSMFAG00000003562.2	11424126	11426814	14	chromosome 11 open reading frame 98 [Source:HGNC Symbol;Acc:HGNC:51238]	C11orf98	HGNC Symbol	ensembl	C11orf98	1			ENSG00000278615	C11orf98	1	FALSE	0.713572	0.0871668	TRUE	TRUE
C12orf29															C12orf29		TRUE	0.194675	0.251506	TRUE	TRUE
C12orf4	ENSMFAG00000004013	ENSMFAG00000004013.2	4563357	4609262	11	chromosome 12 open reading frame 4 [Source:HGNC Symbol;Acc:HGNC:1184]	C12orf4	HGNC Symbol	ensembl	C12orf4	1			ENSG00000047621	C12orf4	1	FALSE	0.277821	0.291539	TRUE	TRUE
C12orf40	ENSMFAG00000033372	ENSMFAG00000033372.2	38440491	38539366	11	chromosome 12 open reading frame 40 [Source:HGNC Symbol;Acc:HGNC:26846]	C12orf40	HGNC Symbol	ensembl	C12orf40	1			ENSG00000180116	C12orf40	1	FALSE	0.134355	0.0908969	TRUE	TRUE
C12orf43	ENSMFAG00000039888	ENSMFAG00000039888.2	120273538	120288071	11	chromosome 12 open reading frame 43 [Source:HGNC Symbol;Acc:HGNC:25719]	C12orf43	HGNC Symbol	ensembl	C12orf43	1			ENSG00000157895	C12orf43	1	FALSE	0.157185	0.252952	TRUE	TRUE
C12orf57	ENSMFAG00000054549	ENSMFAG00000054549.1	7076294	7080747	11	chromosome 12 open reading frame 57 [Source:HGNC Symbol;Acc:HGNC:29521]	C12orf57	HGNC Symbol	ensembl	C12orf57	1			ENSG00000111678	C12orf57	1	FALSE	1.837	2.49981	TRUE	TRUE
C12orf73															C12orf73		TRUE	0.0968515	0.140888	TRUE	TRUE
ENSMFAG00000049727	ENSMFAG00000049727	ENSMFAG00000049727.1	104600807	104667386	11				ensembl		1			ENSG00000235162	C12orf75	0	FALSE	4.69686	3.62522	TRUE	TRUE
ENSMFAG00000030466	ENSMFAG00000030466	ENSMFAG00000030466.2	109241659	109258582	11				ensembl		1			ENSG00000174456	C12orf76	0	FALSE	0.0869161	2.77743	TRUE	TRUE
C13orf46	ENSMFAG00000041359	ENSMFAG00000041359.2	94752729	94766654	17	chromosome 13 open reading frame 46 [Source:HGNC Symbol;Acc:HGNC:53786]	C13orf46	HGNC Symbol	ensembl	C13orf46	1			ENSG00000283199	C13orf46	1	FALSE	0.0432606	0.0507091	TRUE	TRUE
C14orf28	ENSMFAG00000032623	ENSMFAG00000032623.2	107857189	107866024	7	chromosome 14 open reading frame 28 [Source:HGNC Symbol;Acc:HGNC:19834]	C14orf28	HGNC Symbol	ensembl	C14orf28	1			ENSG00000179476	C14orf28	1	FALSE	0.086052	0.075056	TRUE	TRUE
C14orf93	ENSMFAG00000001383	ENSMFAG00000001383.2	85319309	85344205	7	chromosome 14 open reading frame 93 [Source:HGNC Symbol;Acc:HGNC:20162]	C14orf93	HGNC Symbol	ensembl	C14orf93	1			ENSG00000100802	C14orf93	1	FALSE	0.105574	0.130149	TRUE	TRUE
C15orf39	ENSMFAG00000043358	ENSMFAG00000043358.2	52857481	52867835	7	chromosome 15 open reading frame 39 [Source:HGNC Symbol;Acc:HGNC:24497]	C15orf39	HGNC Symbol	ensembl	C15orf39	1			ENSG00000167173	C15orf39	1	FALSE	0.397908	0.928773	TRUE	TRUE
ENSMFAG00000030902	ENSMFAG00000030902	ENSMFAG00000030902.2	21608036	21625643	7				ensembl		1			ENSG00000166920	C15orf48	0	FALSE	1.28349	17.0462	TRUE	TRUE
C15orf61	ENSMFAG00000053739	ENSMFAG00000053739.1	44215454	44223609	7	chromosome 15 open reading frame 61 [Source:HGNC Symbol;Acc:HGNC:34453]	C15orf61	HGNC Symbol	ensembl	C15orf61	1			ENSG00000189227	C15orf61	1	FALSE	0.386486	0.249914	TRUE	TRUE
C16orf46	ENSMFAG00000041497	ENSMFAG00000041497.2	66841696	66863772	20	chromosome 16 open reading frame 46 [Source:HGNC Symbol;Acc:HGNC:26525]	C16orf46	HGNC Symbol	ensembl	C16orf46	1			ENSG00000166455	C16orf46	1	FALSE	0.0911513		TRUE	TRUE
C16orf86	ENSMFAG00000044426	ENSMFAG00000044426.2	53650783	53652478	20	chromosome 16 open reading frame 86 [Source:HGNC Symbol;Acc:HGNC:33755]	C16orf86	HGNC Symbol	ensembl	C16orf86	1			ENSG00000159761	C16orf86	1	FALSE	0.0356244	0.735284	TRUE	TRUE
C16orf87	ENSMFAG00000061258	ENSMFAG00000061258.1	32385575	32443600	20	chromosome 16 open reading frame 87 [Source:HGNC Symbol;Acc:HGNC:33754]	C16orf87	HGNC Symbol	ensembl	C16orf87	1			ENSG00000155330	C16orf87	1	FALSE	0.358795	0.46363	TRUE	TRUE
ENSMFAG00000031742	ENSMFAG00000031742	ENSMFAG00000031742.2	6981950	6984723	16	chromosome 17 open reading frame 49 [Source:HGNC Symbol;Acc:HGNC:28737]	C17orf49	HGNC Symbol	ensembl	C17orf49	1			ENSG00000258315	C17orf49	1	FALSE	0.360148	0.0697302	TRUE	TRUE
ENSMFAG00000033777	ENSMFAG00000033777	ENSMFAG00000033777.2	63881510	63883916	16				ensembl		1			ENSG00000186665	C17orf58	0	FALSE	0.0683614	0.154319	TRUE	TRUE
C17orf67	ENSMFAG00000044148	ENSMFAG00000044148.2	39200348	39241110	16	chromosome 17 open reading frame 67 [Source:HGNC Symbol;Acc:HGNC:27900]	C17orf67	HGNC Symbol	ensembl	C17orf67	1			ENSG00000214226	C17orf67	1	FALSE	0.372097	0.358166	TRUE	TRUE
C17orf75															C17orf75		TRUE	0.318309	0.134937	TRUE	TRUE
C17orf80	ENSMFAG00000046042	ENSMFAG00000046042.2	68995902	69036538	16	chromosome 17 open reading frame 80 [Source:HGNC Symbol;Acc:HGNC:29601]	C17orf80	HGNC Symbol	ensembl	C17orf80	1			ENSG00000141219	C17orf80	1	FALSE	0.162742	0.166926	TRUE	TRUE
C17orf97															C17orf97		TRUE	0.063902	0.146999	TRUE	TRUE
C17orf99	ENSMFAG00000032914	ENSMFAG00000032914.2	73925635	73943251	16	chromosome 17 open reading frame 99 [Source:HGNC Symbol;Acc:HGNC:34490]	C17orf99	HGNC Symbol	ensembl	C17orf99	1			ENSG00000187997	C17orf99	1	FALSE	0.0695848		TRUE	TRUE
C18orf21	ENSMFAG00000040105	ENSMFAG00000040105.2	45834409	45841491	18	chromosome 18 open reading frame 21 [Source:HGNC Symbol;Acc:HGNC:28802]	C18orf21	HGNC Symbol	ensembl	C18orf21	1			ENSG00000141428	C18orf21	1	FALSE	0.173352	0.185799	TRUE	TRUE
C18orf25															C18orf25		TRUE	0.664051	0.965375	TRUE	TRUE
C18orf32	ENSMFAG00000030546	ENSMFAG00000030546.2	31887834	31894779	18	chromosome 18 open reading frame 32 [Source:HGNC Symbol;Acc:HGNC:31690]	C18orf32	HGNC Symbol	ensembl	C18orf32	1			ENSG00000177576	C18orf32	1	FALSE	0.307881	0.117069	TRUE	TRUE
C18orf54	ENSMFAG00000038588	ENSMFAG00000038588.2	26834368	26855231	18	chromosome 18 open reading frame 54 [Source:HGNC Symbol;Acc:HGNC:13796]	C18orf54	HGNC Symbol	ensembl	C18orf54	1			ENSG00000166845	C18orf54	1	FALSE	0.0553619	0.108051	TRUE	TRUE
C19orf12	ENSMFAG00000037046	ENSMFAG00000037046.2	29244356	29268327	19	chromosome 19 open reading frame 12 [Source:HGNC Symbol;Acc:HGNC:25443]	C19orf12	HGNC Symbol	ensembl	C19orf12	1			ENSG00000131943	C19orf12	1	FALSE	0.292233	0.311517	TRUE	TRUE
ENSMFAG00000027143	ENSMFAG00000027143	ENSMFAG00000027143.2	1250223	1256241	19				ensembl		1			ENSG00000119559	C19orf25	0	FALSE	0.277491	0.446542	TRUE	TRUE
C19orf38	ENSMFAG00000003956	ENSMFAG00000003956.2	10700555	10779853	19	chromosome 19 open reading frame 38 [Source:HGNC Symbol;Acc:HGNC:34073]	C19orf38	HGNC Symbol	ensembl	C19orf38	1			ENSG00000214212	C19orf38	1	FALSE	1.28185	0.655909	TRUE	TRUE
C19orf44	ENSMFAG00000035820	ENSMFAG00000035820.2	16457057	16475639	19	chromosome 19 open reading frame 44 [Source:HGNC Symbol;Acc:HGNC:26141]	C19orf44	HGNC Symbol	ensembl	C19orf44	1			ENSG00000105072	C19orf44	1	FALSE	0.0323095	0.0388539	TRUE	TRUE
C19orf54															C19orf54		TRUE	0.0346781	0.0595855	TRUE	TRUE
ENSMFAG00000034261	ENSMFAG00000034261	ENSMFAG00000034261.2	40048869	40070232	13				ensembl		1			ENSG00000197223	C1D	1	FALSE	0.386788	0.491696	TRUE	TRUE
C1GALT1	ENSMFAG00000031532	ENSMFAG00000031532.2	109259372	109368528	3	core 1 synthase, glycoprotein-N-acetylgalactosamine 3-beta-galactosyltransferase 1 [Source:HGNC Symbol;Acc:HGNC:24337]	C1GALT1	HGNC Symbol	ensembl	C1GALT1	1			ENSG00000106392	C1GALT1	1	FALSE	1.19995	1.21399	TRUE	TRUE
C1GALT1C1	ENSMFAG00000002256	ENSMFAG00000002256.2	114020053	114024166	X	C1GALT1 specific chaperone 1 [Source:HGNC Symbol;Acc:HGNC:24338]	C1GALT1C1	HGNC Symbol	ensembl	C1GALT1C1	1			ENSG00000171155	C1GALT1C1	1	FALSE	0.199552	0.202272	TRUE	TRUE
C1QA	ENSMFAG00000037955	ENSMFAG00000037955.2	201920190	201922945	1	complement C1q A chain [Source:HGNC Symbol;Acc:HGNC:1241]	C1QA	HGNC Symbol	ensembl	C1QA	1			ENSG00000173372	C1QA	1	FALSE	0.035397	0.286899	TRUE	TRUE
C1QC	ENSMFAG00000038771	ENSMFAG00000038771.2	201898512	201915958	1	complement C1q C chain [Source:HGNC Symbol;Acc:HGNC:1245]	C1QC	HGNC Symbol	ensembl	C1QC	1			ENSG00000159189	C1QC	1	FALSE	0.36359		TRUE	TRUE
C1QTNF1	ENSMFAG00000065157	ENSMFAG00000065157.1	74750766	74776675	16	C1q and TNF related 1 [Source:HGNC Symbol;Acc:HGNC:14324]	C1QTNF1	HGNC Symbol	ensembl	C1QTNF1	1			ENSG00000173918	C1QTNF1	1	FALSE	0.0295788		TRUE	TRUE
C1RL	ENSMFAG00000000168	ENSMFAG00000000168.2	7241774	7286195	11	complement C1r subcomponent like [Source:HGNC Symbol;Acc:HGNC:21265]	C1RL	HGNC Symbol	ensembl	C1RL	1			ENSG00000139178	C1RL	1	FALSE	0.0620763	0.270786	TRUE	TRUE
C1orf100															C1orf100		TRUE	0.0430639	0.0457847	TRUE	TRUE
C1orf109															C1orf109		TRUE	0.107635	0.265613	TRUE	TRUE
C1orf112															C1orf112		TRUE	0.122684	1.06852	TRUE	TRUE
ENSMFAG00000003611	ENSMFAG00000003611	ENSMFAG00000003611.2	186383246	186384696	1				ensembl		1			ENSG00000197982	C1orf122	0	FALSE	0.1237	0.697899	TRUE	TRUE
C1orf127	ENSMFAG00000045174	ENSMFAG00000045174.2	213518453	213537131	1	chromosome 1 open reading frame 127 [Source:HGNC Symbol;Acc:HGNC:26730]	C1orf127	HGNC Symbol	ensembl	C1orf127	1			ENSG00000175262	C1orf127	1	FALSE	0.0978096		TRUE	TRUE
C1orf131	ENSMFAG00000004049	ENSMFAG00000004049.2	17738277	17756832	1	chromosome 1 open reading frame 131 [Source:HGNC Symbol;Acc:HGNC:25332]	C1orf131	HGNC Symbol	ensembl	C1orf131	1			ENSG00000143633	C1orf131	1	FALSE	0.337205	0.471924	TRUE	TRUE
C1orf159	ENSMFAG00000064009	ENSMFAG00000064009.1	223285062	223316191	1	chromosome 1 open reading frame 159 [Source:HGNC Symbol;Acc:HGNC:26062]	C1orf159	HGNC Symbol	ensembl	C1orf159	1			ENSG00000131591	C1orf159	1	FALSE	0.298489	0.410613	TRUE	TRUE
C1orf162	ENSMFAG00000034319	ENSMFAG00000034319.2	112184477	112189146	1	chromosome 1 open reading frame 162 [Source:HGNC Symbol;Acc:HGNC:28344]	C1orf162	HGNC Symbol	ensembl	C1orf162	1			ENSG00000143110	C1orf162	1	FALSE	0.416387	1.41648	TRUE	TRUE
C1orf174	ENSMFAG00000043364	ENSMFAG00000043364.2	220551082	220562969	1	chromosome 1 open reading frame 174 [Source:HGNC Symbol;Acc:HGNC:27915]	C1orf174	HGNC Symbol	ensembl	C1orf174	1			ENSG00000198912	C1orf174	1	FALSE	0.134203	0.331088	TRUE	TRUE
C1orf185	ENSMFAG00000000049	ENSMFAG00000000049.2	172946250	173118160	1	chromosome 1 open reading frame 185 [Source:HGNC Symbol;Acc:HGNC:28096]	C1orf185	HGNC Symbol	ensembl	C1orf185	1			ENSG00000204006	C1orf185	1	FALSE	0.104223		TRUE	TRUE
C1orf198	ENSMFAG00000039985	ENSMFAG00000039985.2	18101064	18141488	1	chromosome 1 open reading frame 198 [Source:HGNC Symbol;Acc:HGNC:25900]	C1orf198	HGNC Symbol	ensembl	C1orf198	1			ENSG00000119280	C1orf198	1	FALSE	0.0559937	0.983928	TRUE	TRUE
C1orf21	ENSMFAG00000045835	ENSMFAG00000045835.2	41556591	41795705	1	chromosome 1 open reading frame 21 [Source:HGNC Symbol;Acc:HGNC:15494]	C1orf21	HGNC Symbol	ensembl	C1orf21	1			ENSG00000116667	C1orf21	1	FALSE	1.19801	6.67534	TRUE	TRUE
C1orf216	ENSMFAG00000005466	ENSMFAG00000005466.2	188628386	188633632	1	chromosome 1 open reading frame 216 [Source:HGNC Symbol;Acc:HGNC:26800]	C1orf216	HGNC Symbol	ensembl	C1orf216	1			ENSG00000142686	C1orf216	1	FALSE	0.132638	0.0826138	TRUE	TRUE
C1orf35	ENSMFAG00000045378	ENSMFAG00000045378.2	86073840	86076416	1	chromosome 1 open reading frame 35 [Source:HGNC Symbol;Acc:HGNC:19032]	C1orf35	HGNC Symbol	ensembl	C1orf35	1			ENSG00000143793	C1orf35	1	FALSE	0.245272	0.260481	TRUE	TRUE
C1orf50	ENSMFAG00000034667	ENSMFAG00000034667.2	181386636	181419629	1	chromosome 1 open reading frame 50 [Source:HGNC Symbol;Acc:HGNC:28795]	C1orf50	HGNC Symbol	ensembl	C1orf50	1			ENSG00000164008	C1orf50	1	FALSE	0.227401	0.132173	TRUE	TRUE
C1orf52	ENSMFAG00000051304	ENSMFAG00000051304.1	21400315	21401556	19	chromosome 1 open reading frame 52 [Source:HGNC Symbol;Acc:HGNC:24871]	C1orf52	HGNC Symbol	ensembl	C1orf52	1			ENSG00000162642	C1orf52	1	FALSE	0.131294	0.412142	TRUE	TRUE
C1orf53	ENSMFAG00000058672	ENSMFAG00000058672.1	55523782	55528489	1	chromosome 1 open reading frame 53 [Source:HGNC Symbol;Acc:HGNC:30003]	C1orf53	HGNC Symbol	ensembl	C1orf53	1			ENSG00000203724	C1orf53	1	FALSE	0.0309843	0.0343656	TRUE	TRUE
C1orf74	ENSMFAG00000030051	ENSMFAG00000030051.2	67424330	67440591	1	chromosome 1 open reading frame 74 [Source:HGNC Symbol;Acc:HGNC:26319]	C1orf74	HGNC Symbol	ensembl	C1orf74	1			ENSG00000162757	C1orf74	1	FALSE	0.0475172		TRUE	TRUE
C1orf87	ENSMFAG00000044638	ENSMFAG00000044638.2	164026011	164108886	1	chromosome 1 open reading frame 87 [Source:HGNC Symbol;Acc:HGNC:28547]	C1orf87	HGNC Symbol	ensembl	C1orf87	1			ENSG00000162598	C1orf87	1	FALSE	0.0275127		TRUE	TRUE
C2	ENSMFAG00000002495	ENSMFAG00000002495.2	138051107	138097305	4	complement C2 [Source:HGNC Symbol;Acc:HGNC:1248]	C2	HGNC Symbol	ensembl	C2	1			ENSG00000166278	C2	1	FALSE	0.0424507	0.0766123	TRUE	TRUE
C20orf27															C20orf27		TRUE	0.337898	0.422323	TRUE	TRUE
C20orf96	ENSMFAG00000034139	ENSMFAG00000034139.2	63598011	63698302	10	chromosome 20 open reading frame 96 [Source:HGNC Symbol;Acc:HGNC:16227]	C20orf96	HGNC Symbol	ensembl	C20orf96	1			ENSG00000196476	C20orf96	1	FALSE	0.0222138	0.0300702	TRUE	TRUE
C21orf91	ENSMFAG00000051293	ENSMFAG00000051293.1	29130488	29164514	3	chromosome 21 open reading frame 91 [Source:HGNC Symbol;Acc:HGNC:16459]	C21orf91	HGNC Symbol	ensembl	C21orf91	1			ENSG00000154642	C21orf91	1	FALSE	0.533358	0.444634	TRUE	TRUE
C22orf39	ENSMFAG00000040161	ENSMFAG00000040161.2	32530960	32537083	10	chromosome 22 open reading frame 39 [Source:HGNC Symbol;Acc:HGNC:27012]	C22orf39	HGNC Symbol	ensembl	C22orf39	1			ENSG00000242259	C22orf39	1	FALSE	0.0514416	0.192191	TRUE	TRUE
C2CD2	ENSMFAG00000032505	ENSMFAG00000032505.2	4671627	4737090	3	C2 calcium dependent domain containing 2 [Source:HGNC Symbol;Acc:HGNC:1266]	C2CD2	HGNC Symbol	ensembl	C2CD2	1			ENSG00000157617	C2CD2	1	FALSE	0.147008	0.143032	TRUE	TRUE
C2CD2L	ENSMFAG00000016924	ENSMFAG00000016924.2	109767616	109777195	14	C2CD2 like [Source:HGNC Symbol;Acc:HGNC:29000]	C2CD2L	HGNC Symbol	ensembl	C2CD2L	1			ENSG00000172375	C2CD2L	1	FALSE	0.104229	0.362358	TRUE	TRUE
C2CD3	ENSMFAG00000027579	ENSMFAG00000027579.2	64832132	64986786	14	C2 domain containing 3 centriole elongation regulator [Source:HGNC Symbol;Acc:HGNC:24564]	C2CD3	HGNC Symbol	ensembl	C2CD3	1			ENSG00000168014	C2CD3	1	FALSE	0.473243	0.843128	TRUE	TRUE
C2CD5	ENSMFAG00000038900	ENSMFAG00000038900.2	24633632	24728860	11	C2 calcium dependent domain containing 5 [Source:HGNC Symbol;Acc:HGNC:29062]	C2CD5	HGNC Symbol	ensembl	C2CD5	1			ENSG00000111731	C2CD5	1	FALSE	0.47266	0.84356	TRUE	TRUE
C2orf15	ENSMFAG00000039660	ENSMFAG00000039660.2	2955109	2965215	13	chromosome 2 open reading frame 15 [Source:HGNC Symbol;Acc:HGNC:28436]	C2orf15	HGNC Symbol	ensembl	C2orf15	1			ENSG00000273045	C2orf15	1	FALSE	0.11312	0.0389582	TRUE	TRUE
C2orf49	ENSMFAG00000003155	ENSMFAG00000003155.2	9083302	9119783	13	chromosome 2 open reading frame 49 [Source:HGNC Symbol;Acc:HGNC:28772]	C2orf49	HGNC Symbol	ensembl	C2orf49	1			ENSG00000135974	C2orf49	1	FALSE	0.272739	0.471875	TRUE	TRUE
C2orf68	ENSMFAG00000063159	ENSMFAG00000063159.1	21987016	21990950	13	chromosome 2 open reading frame 68 [Source:HGNC Symbol;Acc:HGNC:34353]	C2orf68	HGNC Symbol	ensembl	C2orf68	1			ENSG00000168887	C2orf68	1	FALSE	0.049692	0.240408	TRUE	TRUE
C2orf69	ENSMFAG00000032268	ENSMFAG00000032268.2	87394740	87414085	12	chromosome 2 open reading frame 69 [Source:HGNC Symbol;Acc:HGNC:26799]	C2orf69	HGNC Symbol	ensembl	C2orf69	1			ENSG00000178074	C2orf69	1	FALSE	0.119161	0.120414	TRUE	TRUE
ENSMFAG00000002195	ENSMFAG00000002195	ENSMFAG00000002195.2	13064114	13180973	12				ensembl		1			ENSG00000186132	C2orf76	0	FALSE	0.345392	0.188129	TRUE	TRUE
C2orf88	ENSMFAG00000055553	ENSMFAG00000055553.1	77632590	77776219	12	chromosome 2 open reading frame 88 [Source:HGNC Symbol;Acc:HGNC:28191]	C2orf88	HGNC Symbol	ensembl	C2orf88	1			ENSG00000187699	C2orf88	1	FALSE	0.160921	13.6075	TRUE	TRUE
C2orf92	ENSMFAG00000042666	ENSMFAG00000042666.2	1405387	1446786	13	chromosome 2 open reading frame 92 [Source:HGNC Symbol;Acc:HGNC:49272]	C2orf92	HGNC Symbol	ensembl	C2orf92	1			ENSG00000228486	C2orf92	1	FALSE	0.0815631	0.0798583	TRUE	TRUE
C3AR1	ENSMFAG00000062507	ENSMFAG00000062507.1	11475685	11481589	11	complement C3a receptor 1 [Source:HGNC Symbol;Acc:HGNC:1319]	C3AR1	HGNC Symbol	ensembl	C3AR1	1			ENSG00000171860	C3AR1	1	FALSE	0.777235	0.84356	TRUE	TRUE
C3orf33	ENSMFAG00000004239	ENSMFAG00000004239.2	58153051	58195386	2	chromosome 3 open reading frame 33 [Source:HGNC Symbol;Acc:HGNC:26434]	C3orf33	HGNC Symbol	ensembl	C3orf33	1			ENSG00000174928	C3orf33	1	FALSE	0.0917202	0.0372849	TRUE	TRUE
C3orf38	ENSMFAG00000045545	ENSMFAG00000045545.2	182327590	182337463	2	chromosome 3 open reading frame 38 [Source:HGNC Symbol;Acc:HGNC:28384]	C3orf38	HGNC Symbol	ensembl	C3orf38	1			ENSG00000179021	C3orf38	1	FALSE	0.191841	0.478021	TRUE	TRUE
C4orf19	ENSMFAG00000035785	ENSMFAG00000035785.2	37086289	37221361	5	chromosome 4 open reading frame 19 [Source:HGNC Symbol;Acc:HGNC:25618]	C4orf19	HGNC Symbol	ensembl	C4orf19	1			ENSG00000154274	C4orf19	1	FALSE	0.053979	0.128641	TRUE	TRUE
C4orf33	ENSMFAG00000001060	ENSMFAG00000001060.2	126054643	126075975	5	chromosome 4 open reading frame 33 [Source:HGNC Symbol;Acc:HGNC:27025]	C4orf33	HGNC Symbol	ensembl	C4orf33	1			ENSG00000151470	C4orf33	1	FALSE	0.238782	0.109909	TRUE	TRUE
C4orf45															C4orf45		TRUE	0.0376524	0.122751	TRUE	TRUE
C4orf46	ENSMFAG00000051841	ENSMFAG00000051841.1	155533385	155538728	5	chromosome 4 open reading frame 46 [Source:HGNC Symbol;Acc:HGNC:27320]	C4orf46	HGNC Symbol	ensembl	C4orf46	1			ENSG00000205208	C4orf46	1	FALSE	0.0830476	0.108505	TRUE	TRUE
C4orf48	ENSMFAG00000001046	ENSMFAG00000001046.2	2404802	2406362	5	chromosome 4 open reading frame 48 [Source:HGNC Symbol;Acc:HGNC:34437]	C4orf48	HGNC Symbol	ensembl	C4orf48	1			ENSG00000243449	C4orf48	1	FALSE	0.039955	0.64876	TRUE	TRUE
ENSMFAG00000038554	ENSMFAG00000038554	ENSMFAG00000038554.2	7208036	7239086	5				ensembl		1			ENSG00000181215	C4orf50	0	FALSE	0.0641878	0.046871	TRUE	TRUE
C4orf51	ENSMFAG00000062382	ENSMFAG00000062382.1	142440620	142511827	5	chromosome 4 open reading frame 51 [Source:HGNC Symbol;Acc:HGNC:37264]	C4orf51	HGNC Symbol	ensembl	C4orf51	1			ENSG00000237136	C4orf51	1	FALSE	0.105232	0.0441053	TRUE	TRUE
C5AR1	ENSMFAG00000064601	ENSMFAG00000064601.1	47928527	47948115	19	complement C5a receptor 1 [Source:HGNC Symbol;Acc:HGNC:1338]	C5AR1	HGNC Symbol	ensembl	C5AR1	1			ENSG00000197405	C5AR1	1	FALSE	1.2691	3.02728	TRUE	TRUE
C5orf22	ENSMFAG00000031021	ENSMFAG00000031021.2	31720760	31745697	6	chromosome 5 open reading frame 22 [Source:HGNC Symbol;Acc:HGNC:25639]	C5orf22	HGNC Symbol	ensembl	C5orf22	1			ENSG00000082213	C5orf22	1	FALSE	0.179912	0.216441	TRUE	TRUE
C5orf34	ENSMFAG00000044319	ENSMFAG00000044319.2	43435823	43504009	6	chromosome 5 open reading frame 34 [Source:HGNC Symbol;Acc:HGNC:24738]	C5orf34	HGNC Symbol	ensembl	C5orf34	1			ENSG00000172244	C5orf34	1	FALSE	0.710834	0.0955051	TRUE	TRUE
C5orf58	ENSMFAG00000043189	ENSMFAG00000043189.2	167344926	167350316	6	chromosome 5 open reading frame 58 [Source:HGNC Symbol;Acc:HGNC:37272]	C5orf58	HGNC Symbol	ensembl	C5orf58	1			ENSG00000234511	C5orf58	1	FALSE	0.0346185	0.0968459	TRUE	TRUE
ENSMFAG00000009790	ENSMFAG00000009790	ENSMFAG00000009790.2	124367948	124412597	6				ensembl		1			ENSG00000164241	C5orf63	0	FALSE	0.201288	0.151595	TRUE	TRUE
C6orf120	ENSMFAG00000052899	ENSMFAG00000052899.1	1258668	1261441	4	chromosome 6 open reading frame 120 [Source:HGNC Symbol;Acc:HGNC:21247]	C6orf120	HGNC Symbol	ensembl	C6orf120	1			ENSG00000185127	C6orf120	1	FALSE	0.139342	0.120542	TRUE	TRUE
C6orf136															C6orf136		TRUE	0.187061	0.201732	TRUE	TRUE
C6orf52	ENSMFAG00000059982	ENSMFAG00000059982.1	160247987	160272087	4	chromosome 6 open reading frame 52 [Source:HGNC Symbol;Acc:HGNC:20881]	C6orf52	HGNC Symbol	ensembl	C6orf52	1			ENSG00000137434	C6orf52	1	FALSE	0.108279	0.0360859	TRUE	TRUE
C6orf62	ENSMFAG00000039257	ENSMFAG00000039257.2	146256113	146271915	4	chromosome 6 open reading frame 62 [Source:HGNC Symbol;Acc:HGNC:20998]	C6orf62	HGNC Symbol	ensembl	C6orf62	1			ENSG00000112308	C6orf62	1	FALSE	0.454392	0.989278	TRUE	TRUE
C6orf89	ENSMFAG00000042966	ENSMFAG00000042966.2	132460775	132577449	4	chromosome 6 open reading frame 89 [Source:HGNC Symbol;Acc:HGNC:21114]	C6orf89	HGNC Symbol	ensembl	C6orf89	1			ENSG00000198663	C6orf89	1	FALSE	0.458275	0.462092	TRUE	TRUE
C7orf25	ENSMFAG00000027286	ENSMFAG00000027286.2	73584792	73588366	3	chromosome 7 open reading frame 25 [Source:HGNC Symbol;Acc:HGNC:21703]	C7orf25	HGNC Symbol	ensembl	C7orf25	1			ENSG00000136197	C7orf25	1	FALSE	0.0606932		TRUE	TRUE
C7orf50	ENSMFAG00000031113	ENSMFAG00000031113.2	34100941	34242008	3	chromosome 7 open reading frame 50 [Source:HGNC Symbol;Acc:HGNC:22421]	C7orf50	HGNC Symbol	ensembl	C7orf50	1			ENSG00000146540	C7orf50	1	FALSE	1.07587	0.894753	TRUE	TRUE
C8orf33	ENSMFAG00000031328	ENSMFAG00000031328.2	143926553	143928696	8	chromosome 8 open reading frame 33 [Source:HGNC Symbol;Acc:HGNC:26104]	C8orf33	HGNC Symbol	ensembl	C8orf33	1			ENSG00000182307	C8orf33	1	FALSE	0.30446	0.499991	TRUE	TRUE
ENSMFAG00000040671	ENSMFAG00000040671	ENSMFAG00000040671.2	22652443	22656929	8				ensembl		1			ENSG00000241852	C8orf58	0	FALSE	0.026111	0.06513	TRUE	TRUE
ENSMFAG00000003918	ENSMFAG00000003918	ENSMFAG00000003918.2	122174255	122196443	8	chromosome 8 open reading frame 76 [Source:HGNC Symbol;Acc:HGNC:25924]	C8orf76	HGNC Symbol	ensembl	C8orf76	1			ENSG00000189376	C8orf76	1	FALSE	0.106856	0.398476	TRUE	TRUE
C9	ENSMFAG00000039299	ENSMFAG00000039299.2	38957571	39241993	6	complement C9 [Source:HGNC Symbol;Acc:HGNC:1358]	C9	HGNC Symbol	ensembl	C9	1			ENSG00000113600	C9	1	FALSE	0.149203		TRUE	TRUE
C9orf24															C9orf24		TRUE	0.0387647	0.124296	TRUE	TRUE
C9orf64															C9orf64		TRUE	0.0843155	0.0684165	TRUE	TRUE
C9orf72	ENSMFAG00000001152	ENSMFAG00000001152.2	54120531	54147688	15	C9orf72-SMCR8 complex subunit [Source:HGNC Symbol;Acc:HGNC:28337]	C9orf72	HGNC Symbol	ensembl	C9orf72	1			ENSG00000147894	C9orf72	1	FALSE	0.404131	1.35123	TRUE	TRUE
C9orf85	ENSMFAG00000000507	ENSMFAG00000000507.2	85170089	85233862	15	chromosome 9 open reading frame 85 [Source:HGNC Symbol;Acc:HGNC:28784]	C9orf85	HGNC Symbol	ensembl	C9orf85	1			ENSG00000155621	C9orf85	1	FALSE	0.257188	0.37497	TRUE	TRUE
CA1	ENSMFAG00000005965	ENSMFAG00000005965.2	84596073	84610223	8	carbonic anhydrase 1 [Source:HGNC Symbol;Acc:HGNC:1368]	CA1	HGNC Symbol	ensembl	CA1	1			ENSG00000133742	CA1	1	FALSE	0.0887093	0.0895062	TRUE	TRUE
CA11	ENSMFAG00000003432	ENSMFAG00000003432.2	49211549	49219910	19	carbonic anhydrase 11 [Source:HGNC Symbol;Acc:HGNC:1370]	CA11	HGNC Symbol	ensembl	CA11	1			ENSG00000063180	CA11	1	FALSE	0.0390964	0.13567	TRUE	TRUE
CA3	ENSMFAG00000000412	ENSMFAG00000000412.2	84643026	84713500	8	carbonic anhydrase 3 [Source:HGNC Symbol;Acc:HGNC:1374]	CA3	HGNC Symbol	ensembl	CA3	1			ENSG00000164879	CA3	1	FALSE	0.550915	0.160923	TRUE	TRUE
CA5A	ENSMFAG00000054520	ENSMFAG00000054520.1	73625666	73688833	20	carbonic anhydrase 5A [Source:HGNC Symbol;Acc:HGNC:1377]	CA5A	HGNC Symbol	ensembl	CA5A	1			ENSG00000174990	CA5A	1	FALSE	0.10801		TRUE	TRUE
CA5B	ENSMFAG00000038720	ENSMFAG00000038720.2	14376544	14489584	X	carbonic anhydrase 5B [Source:HGNC Symbol;Acc:HGNC:1378]	CA5B	HGNC Symbol	ensembl	CA5B	1			ENSG00000169239	CA5B	1	FALSE	0.488558	0.62593	TRUE	TRUE
CA6	ENSMFAG00000001059	ENSMFAG00000001059.2	215516534	215549707	1	carbonic anhydrase 6 [Source:HGNC Symbol;Acc:HGNC:1380]	CA6	HGNC Symbol	ensembl	CA6	1			ENSG00000131686	CA6	1	FALSE	1.42404	0.375282	TRUE	TRUE
CA8	ENSMFAG00000033479	ENSMFAG00000033479.2	59603455	59697172	8	carbonic anhydrase 8 [Source:HGNC Symbol;Acc:HGNC:1382]	CA8	HGNC Symbol	ensembl	CA8	1			ENSG00000178538	CA8	1	FALSE	0.22675	0.351133	TRUE	TRUE
CA9	ENSMFAG00000044908	ENSMFAG00000044908.2	46230544	46238457	15	carbonic anhydrase 9 [Source:HGNC Symbol;Acc:HGNC:1383]	CA9	HGNC Symbol	ensembl	CA9	1			ENSG00000107159	CA9	1	FALSE	0.097955		TRUE	TRUE
CAAP1	ENSMFAG00000036918	ENSMFAG00000036918.2	54805096	54857864	15	caspase activity and apoptosis inhibitor 1 [Source:HGNC Symbol;Acc:HGNC:25834]	CAAP1	HGNC Symbol	ensembl	CAAP1	1			ENSG00000120159	CAAP1	1	FALSE	0.326212	0.619573	TRUE	TRUE
CAB39	ENSMFAG00000000470	ENSMFAG00000000470.2	118704150	118808970	12	calcium binding protein 39 [Source:HGNC Symbol;Acc:HGNC:20292]	CAB39	HGNC Symbol	ensembl	CAB39	1			ENSG00000135932	CAB39	1	FALSE	3.16445	2.94773	TRUE	TRUE
CAB39L	ENSMFAG00000031142	ENSMFAG00000031142.2	27804500	27940200	17	calcium binding protein 39 like [Source:HGNC Symbol;Acc:HGNC:20290]	CAB39L	HGNC Symbol	ensembl	CAB39L	1			ENSG00000102547	CAB39L	1	FALSE	0.242139	0.268841	TRUE	TRUE
CABIN1	ENSMFAG00000045334	ENSMFAG00000045334.2	27506430	27669776	10	calcineurin binding protein 1 [Source:HGNC Symbol;Acc:HGNC:24187]	CABIN1	HGNC Symbol	ensembl	CABIN1	1			ENSG00000099991	CABIN1	1	FALSE	0.372031	0.47324	TRUE	TRUE
ENSMFAG00000062683	ENSMFAG00000062683	ENSMFAG00000062683.1	58388433	58458007	18				ensembl		1			ENSG00000134508	CABLES1	0	FALSE	0.859442	0.146145	TRUE	TRUE
CABLES2	ENSMFAG00000016607	ENSMFAG00000016607.2	94788714	94806225	10	Cdk5 and Abl enzyme substrate 2 [Source:HGNC Symbol;Acc:HGNC:16143]	CABLES2	HGNC Symbol	ensembl	CABLES2	1			ENSG00000149679	CABLES2	1	FALSE	0.0407186	0.114145	TRUE	TRUE
ENSMFAG00000031052	ENSMFAG00000031052	ENSMFAG00000031052.2	119918724	119936355	11				ensembl		1			ENSG00000157782	CABP1	0	FALSE	0.04421		TRUE	TRUE
ENSMFAG00000007440	ENSMFAG00000007440	ENSMFAG00000007440.2	57499293	57519813	18				ensembl		1			ENSG00000154040	CABYR	0	FALSE	0.226393	0.0686376	TRUE	TRUE
ENSMFAG00000038988	ENSMFAG00000038988	ENSMFAG00000038988.2	4959678	4970326	15				ensembl		1			ENSG00000160325	CACFD1	0	FALSE	0.0315778	0.0362547	TRUE	TRUE
CACHD1	ENSMFAG00000037670	ENSMFAG00000037670.2	159423058	159648383	1	cache domain containing 1 [Source:HGNC Symbol;Acc:HGNC:29314]	CACHD1	HGNC Symbol	ensembl	CACHD1	1			ENSG00000158966	CACHD1	1	FALSE	0.01718	0.206614	TRUE	TRUE
CACNA1A	ENSMFAG00000040043	ENSMFAG00000040043.2	12905218	13202253	19	calcium voltage-gated channel subunit alpha1 A [Source:HGNC Symbol;Acc:HGNC:1388]	CACNA1A	HGNC Symbol	ensembl	CACNA1A	1			ENSG00000141837	CACNA1A	1	FALSE	0.109151	0.609295	TRUE	TRUE
CACNA1D	ENSMFAG00000039352	ENSMFAG00000039352.2	107990500	108469728	2	calcium voltage-gated channel subunit alpha1 D [Source:HGNC Symbol;Acc:HGNC:1391]	CACNA1D	HGNC Symbol	ensembl	CACNA1D	1			ENSG00000157388	CACNA1D	1	FALSE	0.0683927	0.342977	TRUE	TRUE
CACNA2D2	ENSMFAG00000001656	ENSMFAG00000001656.2	104932361	105071160	2	calcium voltage-gated channel auxiliary subunit alpha2delta 2 [Source:HGNC Symbol;Acc:HGNC:1400]	CACNA2D2	HGNC Symbol	ensembl	CACNA2D2	1			ENSG00000007402	CACNA2D2	1	FALSE	0.085891	0.134562	TRUE	TRUE
CACNA2D3	ENSMFAG00000032351	ENSMFAG00000032351.2	108781662	109712643	2	calcium voltage-gated channel auxiliary subunit alpha2delta 3 [Source:HGNC Symbol;Acc:HGNC:15460]	CACNA2D3	HGNC Symbol	ensembl	CACNA2D3	1			ENSG00000157445	CACNA2D3	1	FALSE	0.0339452	0.528217	TRUE	TRUE
CACNB1	ENSMFAG00000002054	ENSMFAG00000002054.2	49461628	49486399	16	calcium voltage-gated channel auxiliary subunit beta 1 [Source:HGNC Symbol;Acc:HGNC:1401]	CACNB1	HGNC Symbol	ensembl	CACNB1	1			ENSG00000067191	CACNB1	1	FALSE	0.0168852	0.0437785	TRUE	TRUE
CACNB2	ENSMFAG00000031605	ENSMFAG00000031605.2	19138050	19539034	9	calcium voltage-gated channel auxiliary subunit beta 2 [Source:HGNC Symbol;Acc:HGNC:1402]	CACNB2	HGNC Symbol	ensembl	CACNB2	1			ENSG00000165995	CACNB2	1	FALSE	0.0363524	0.247087	TRUE	TRUE
CACNB3	ENSMFAG00000041712	ENSMFAG00000041712.2	47940990	47956044	11	calcium voltage-gated channel auxiliary subunit beta 3 [Source:HGNC Symbol;Acc:HGNC:1403]	CACNB3	HGNC Symbol	ensembl	CACNB3	1			ENSG00000167535	CACNB3	1	FALSE	0.14405	0.0371598	TRUE	TRUE
CACNB4	ENSMFAG00000044631	ENSMFAG00000044631.2	39456712	39718330	12	calcium voltage-gated channel auxiliary subunit beta 4 [Source:HGNC Symbol;Acc:HGNC:1404]	CACNB4	HGNC Symbol	ensembl	CACNB4	1			ENSG00000182389	CACNB4	1	FALSE	0.0501988	0.320819	TRUE	TRUE
CACUL1	ENSMFAG00000056962	ENSMFAG00000056962.1	116131243	116201732	9	CDK2 associated cullin domain 1 [Source:HGNC Symbol;Acc:HGNC:23727]	CACUL1	HGNC Symbol	ensembl	CACUL1	1			ENSG00000151893	CACUL1	1	FALSE	0.428434	0.954088	TRUE	TRUE
ENSMFAG00000000624	ENSMFAG00000000624	ENSMFAG00000000624.2	32225376	32248706	1				ensembl		1			ENSG00000116161	CACYBP	1	FALSE	2.05846	2.65596	TRUE	TRUE
CAD	ENSMFAG00000036356	ENSMFAG00000036356.2	81018492	81046260	13	carbamoyl-phosphate synthetase 2, aspartate transcarbamylase, and dihydroorotase [Source:HGNC Symbol;Acc:HGNC:1424]	CAD	HGNC Symbol	ensembl	CAD	1			ENSG00000084774	CAD	1	FALSE	0.145894	0.220415	TRUE	TRUE
CADM1	ENSMFAG00000040148	ENSMFAG00000040148.2	105857406	106194762	14	cell adhesion molecule 1 [Source:HGNC Symbol;Acc:HGNC:5951]	CADM1	HGNC Symbol	ensembl	CADM1	1			ENSG00000182985	CADM1	1	FALSE	1.69253	0.367729	TRUE	TRUE
CADM2	ENSMFAG00000002627	ENSMFAG00000002627.2	184396547	185473977	2	cell adhesion molecule 2 [Source:HGNC Symbol;Acc:HGNC:29849]	CADM2	HGNC Symbol	ensembl	CADM2	1			ENSG00000175161	CADM2	1	FALSE	0.093657	0.0991321	TRUE	TRUE
CAGE1	ENSMFAG00000002983	ENSMFAG00000002983.2	163591891	163652931	4	cancer antigen 1 [Source:HGNC Symbol;Acc:HGNC:21622]	CAGE1	HGNC Symbol	ensembl	CAGE1	1			ENSG00000164304	CAGE1	1	FALSE	0.0270263	0.0305809	TRUE	TRUE
CALCOCO1	ENSMFAG00000002103	ENSMFAG00000002103.2	52834044	52851171	11	calcium binding and coiled-coil domain 1 [Source:HGNC Symbol;Acc:HGNC:29306]	CALCOCO1	HGNC Symbol	ensembl	CALCOCO1	1			ENSG00000012822	CALCOCO1	1	FALSE	0.232531	0.352609	TRUE	TRUE
CALCOCO2	ENSMFAG00000000840	ENSMFAG00000000840.2	47120659	47163053	16	calcium binding and coiled-coil domain 2 [Source:HGNC Symbol;Acc:HGNC:29912]	CALCOCO2	HGNC Symbol	ensembl	CALCOCO2	1			ENSG00000136436	CALCOCO2	1	FALSE	0.083702	1.17121	TRUE	TRUE
CALCRL	ENSMFAG00000044850	ENSMFAG00000044850.2	74901811	75002911	12	calcitonin receptor like receptor [Source:HGNC Symbol;Acc:HGNC:16709]	CALCRL	HGNC Symbol	ensembl	CALCRL	1			ENSG00000064989	CALCRL	1	FALSE	4.26868	0.66994	TRUE	TRUE
CALD1	ENSMFAG00000042272	ENSMFAG00000042272.2	162404067	162445898	3	caldesmon 1 [Source:HGNC Symbol;Acc:HGNC:1441]	CALD1	HGNC Symbol	ensembl	CALD1	1			ENSG00000122786	CALD1	1	FALSE	0.204634	1.07979	TRUE	TRUE
CALHM2	ENSMFAG00000002974	ENSMFAG00000002974.2	101034470	101040337	9	calcium homeostasis modulator family member 2 [Source:HGNC Symbol;Acc:HGNC:23493]	CALHM2	HGNC Symbol	ensembl	CALHM2	1			ENSG00000138172	CALHM2	1	FALSE	0.194136	0.533331	TRUE	TRUE
CALHM6	ENSMFAG00000041853	ENSMFAG00000041853.2	20269063	20271079	4	calcium homeostasis modulator family member 6 [Source:HGNC Symbol;Acc:HGNC:33391]	CALHM6	HGNC Symbol	ensembl	CALHM6	1			ENSG00000188820	CALHM6	1	FALSE	5.72146	0.680353	TRUE	TRUE
ENSMFAG00000050332	ENSMFAG00000050332	ENSMFAG00000050332.1	153125200	153136674	7				ensembl		1			ENSG00000198668	CALM1	0	FALSE	7.66423	15.2684	TRUE	TRUE
ENSMFAG00000003711	ENSMFAG00000003711	ENSMFAG00000003711.2	60914676	61012308	13				ensembl		1			ENSG00000143933	CALM2	1	FALSE	4.66037	2.88636	TRUE	TRUE
CALM3	ENSMFAG00000036156	ENSMFAG00000036156.2	47226987	47236520	19	calmodulin 3 [Source:HGNC Symbol;Acc:HGNC:1449]	CALM3	HGNC Symbol	ensembl	CALM3	1			ENSG00000160014	CALM3	1	FALSE	0.687972	12.2268	TRUE	TRUE
CALN1	ENSMFAG00000032381	ENSMFAG00000032381.2	52888432	53538878	3	calneuron 1 [Source:HGNC Symbol;Acc:HGNC:13248]	CALN1	HGNC Symbol	ensembl	CALN1	1			ENSG00000183166	CALN1	1	FALSE	0.0278179	0.0858327	TRUE	TRUE
CALR	ENSMFAG00000040740	ENSMFAG00000040740.2	12627648	12658859	19	calreticulin [Source:HGNC Symbol;Acc:HGNC:1455]	CALR	HGNC Symbol	ensembl	CALR	1			ENSG00000179218	CALR	1	FALSE	4.82638	8.05881	TRUE	TRUE
CALR3	ENSMFAG00000049437	ENSMFAG00000049437.1	14595364	16455297	19	calreticulin 3 [Source:HGNC Symbol;Acc:HGNC:20407]	CALR3	HGNC Symbol	ensembl	CALR3	1			ENSG00000269058	CALR3	1	FALSE	0.879678		TRUE	TRUE
CALU	ENSMFAG00000033268	ENSMFAG00000033268.2	156053423	156098685	3	calumenin [Source:HGNC Symbol;Acc:HGNC:1458]	CALU	HGNC Symbol	ensembl	CALU	1			ENSG00000128595	CALU	1	FALSE	0.563767	0.496423	TRUE	TRUE
CALY	ENSMFAG00000034695	ENSMFAG00000034695.2	130619884	130632212	9	calcyon neuron specific vesicular protein [Source:HGNC Symbol;Acc:HGNC:17938]	CALY	HGNC Symbol	ensembl	CALY	1			ENSG00000130643	CALY	1	FALSE	0.158445		TRUE	TRUE
CAMK1	ENSMFAG00000040953	ENSMFAG00000040953.2	139447402	139460249	2	calcium/calmodulin dependent protein kinase I [Source:HGNC Symbol;Acc:HGNC:1459]	CAMK1	HGNC Symbol	ensembl	CAMK1	1			ENSG00000134072	CAMK1	1	FALSE	0.127217	0.441047	TRUE	TRUE
CAMK1D	ENSMFAG00000039982	ENSMFAG00000039982.2	13369943	13856905	9	calcium/calmodulin dependent protein kinase ID [Source:HGNC Symbol;Acc:HGNC:19341]	CAMK1D	HGNC Symbol	ensembl	CAMK1D	1			ENSG00000183049	CAMK1D	1	FALSE	3.57688	4.78656	TRUE	TRUE
CAMK2D															CAMK2D		TRUE	3.65549	14.1544	TRUE	TRUE
CAMK2G	ENSMFAG00000029191	ENSMFAG00000029191.2	61199883	61260404	9	calcium/calmodulin dependent protein kinase II gamma [Source:HGNC Symbol;Acc:HGNC:1463]	CAMK2G	HGNC Symbol	ensembl	CAMK2G	1			ENSG00000148660	CAMK2G	1	FALSE	0.319106	0.335343	TRUE	TRUE
CAMK4	ENSMFAG00000036872	ENSMFAG00000036872.2	108462914	108750416	6	calcium/calmodulin dependent protein kinase IV [Source:HGNC Symbol;Acc:HGNC:1464]	CAMK4	HGNC Symbol	ensembl	CAMK4	1			ENSG00000152495	CAMK4	1	FALSE	9.4851	6.49059	TRUE	TRUE
CAMKK1	ENSMFAG00000030883	ENSMFAG00000030883.2	3698412	3736894	16	calcium/calmodulin dependent protein kinase kinase 1 [Source:HGNC Symbol;Acc:HGNC:1469]	CAMKK1	HGNC Symbol	ensembl	CAMKK1	1			ENSG00000004660	CAMKK1	1	FALSE	0.0237464	0.0911075	TRUE	TRUE
CAMKK2	ENSMFAG00000045272	ENSMFAG00000045272.2	120545068	120601323	11	calcium/calmodulin dependent protein kinase kinase 2 [Source:HGNC Symbol;Acc:HGNC:1470]	CAMKK2	HGNC Symbol	ensembl	CAMKK2	1			ENSG00000110931	CAMKK2	1	FALSE	0.65094	0.70293	TRUE	TRUE
CAMKMT	ENSMFAG00000003584	ENSMFAG00000003584.2	63383387	63785310	13	calmodulin-lysine N-methyltransferase [Source:HGNC Symbol;Acc:HGNC:26276]	CAMKMT	HGNC Symbol	ensembl	CAMKMT	1			ENSG00000143919	CAMKMT	1	FALSE	1.80558	2.12411	TRUE	TRUE
CAMP	ENSMFAG00000032837	ENSMFAG00000032837.2	102714857	102716852	2	cathelicidin antimicrobial peptide [Source:HGNC Symbol;Acc:HGNC:1472]	CAMP	HGNC Symbol	ensembl	CAMP	1			ENSG00000164047	CAMP	1	FALSE	0.935459		TRUE	TRUE
CAMSAP1	ENSMFAG00000001245	ENSMFAG00000001245.2	2516392	2679803	15	calmodulin regulated spectrin associated protein 1 [Source:HGNC Symbol;Acc:HGNC:19946]	CAMSAP1	HGNC Symbol	ensembl	CAMSAP1	1			ENSG00000130559	CAMSAP1	1	FALSE	0.502628	0.287747	TRUE	TRUE
CAMSAP2	ENSMFAG00000041258	ENSMFAG00000041258.2	58358894	58474915	1	calmodulin regulated spectrin associated protein family member 2 [Source:HGNC Symbol;Acc:HGNC:29188]	CAMSAP2	HGNC Symbol	ensembl	CAMSAP2	1			ENSG00000118200	CAMSAP2	1	FALSE	0.285951	1.46727	TRUE	TRUE
CAMTA1	ENSMFAG00000035577	ENSMFAG00000035577.2	216741273	217707417	1	calmodulin binding transcription activator 1 [Source:HGNC Symbol;Acc:HGNC:18806]	CAMTA1	HGNC Symbol	ensembl	CAMTA1	1			ENSG00000171735	CAMTA1	1	FALSE	0.671736	3.95085	TRUE	TRUE
CAMTA2	ENSMFAG00000031758	ENSMFAG00000031758.2	4880542	4901784	16	calmodulin binding transcription activator 2 [Source:HGNC Symbol;Acc:HGNC:18807]	CAMTA2	HGNC Symbol	ensembl	CAMTA2	1			ENSG00000108509	CAMTA2	1	FALSE	0.316211	0.282375	TRUE	TRUE
CAND1	ENSMFAG00000044406	ENSMFAG00000044406.2	66582008	66628308	11	cullin associated and neddylation dissociated 1 [Source:HGNC Symbol;Acc:HGNC:30688]	CAND1	HGNC Symbol	ensembl	CAND1	1			ENSG00000111530	CAND1	1	FALSE	0.522806	0.819155	TRUE	TRUE
CANT1	ENSMFAG00000043780	ENSMFAG00000043780.2	74719112	74737826	16	calcium activated nucleotidase 1 [Source:HGNC Symbol;Acc:HGNC:19721]	CANT1	HGNC Symbol	ensembl	CANT1	1			ENSG00000171302	CANT1	1	FALSE	0.10722	0.185378	TRUE	TRUE
CANX	ENSMFAG00000031934	ENSMFAG00000031934.2	176754192	176810030	6	calnexin [Source:HGNC Symbol;Acc:HGNC:1473]	CANX	HGNC Symbol	ensembl	CANX	1			ENSG00000127022	CANX	1	FALSE	1.04531	1.71341	TRUE	TRUE
ENSMFAG00000036663	ENSMFAG00000036663	ENSMFAG00000036663.2	184117847	184241554	1	cyclase associated actin cytoskeleton regulatory protein 1 [Source:HGNC Symbol;Acc:HGNC:20040]	CAP1	HGNC Symbol	ensembl	CAP1	1			ENSG00000131236	CAP1	1	FALSE	1.5957	5.39426	TRUE	TRUE
CAPG	ENSMFAG00000003357	ENSMFAG00000003357.2	22185901	22322310	13	capping actin protein, gelsolin like [Source:HGNC Symbol;Acc:HGNC:1474]	CAPG	HGNC Symbol	ensembl	CAPG	1			ENSG00000042493	CAPG	1	FALSE	1.23234	0.926291	TRUE	TRUE
ENSMFAG00000051718	ENSMFAG00000051718	ENSMFAG00000051718.1	34004	40712	JAANEP010001178.1				ensembl		1			ENSG00000014216	CAPN1	0	FALSE	0.0848797	1.96654	TRUE	TRUE
CAPN10	ENSMFAG00000031448	ENSMFAG00000031448.2	128480621	128493158	12	calpain 10 [Source:HGNC Symbol;Acc:HGNC:1477]	CAPN10	HGNC Symbol	ensembl	CAPN10	1			ENSG00000142330	CAPN10	1	FALSE	0.168866	0.09598	TRUE	TRUE
CAPN2	ENSMFAG00000003091	ENSMFAG00000003091.2	81562767	81753227	1	calpain 2 [Source:HGNC Symbol;Acc:HGNC:1479]	CAPN2	HGNC Symbol	ensembl	CAPN2	1			ENSG00000162909	CAPN2	1	FALSE	0.631456	1.32372	TRUE	TRUE
CAPN5	ENSMFAG00000043060	ENSMFAG00000043060.2	67848727	67933100	14	calpain 5 [Source:HGNC Symbol;Acc:HGNC:1482]	CAPN5	HGNC Symbol	ensembl	CAPN5	1			ENSG00000149260	CAPN5	1	FALSE	0.762623	0.0391495	TRUE	TRUE
CAPN7	ENSMFAG00000001867	ENSMFAG00000001867.2	32449087	32540593	2	calpain 7 [Source:HGNC Symbol;Acc:HGNC:1484]	CAPN7	HGNC Symbol	ensembl	CAPN7	1			ENSG00000131375	CAPN7	1	FALSE	0.631808	0.691363	TRUE	TRUE
ENSMFAG00000007624	ENSMFAG00000007624	ENSMFAG00000007624.2	35792440	35855099	19				ensembl		1			ENSG00000126247	CAPNS1	1	FALSE	0.393729	0.918485	TRUE	TRUE
CAPRIN1	ENSMFAG00000038273	ENSMFAG00000038273.2	31375969	31425666	14	cell cycle associated protein 1 [Source:HGNC Symbol;Acc:HGNC:6743]	CAPRIN1	HGNC Symbol	ensembl	CAPRIN1	1			ENSG00000135387	CAPRIN1	1	FALSE	0.744733	0.956092	TRUE	TRUE
CAPRIN2	ENSMFAG00000025167	ENSMFAG00000025167.2	32860440	32905812	11	caprin family member 2 [Source:HGNC Symbol;Acc:HGNC:21259]	CAPRIN2	HGNC Symbol	ensembl	CAPRIN2	1			ENSG00000110888	CAPRIN2	1	FALSE	0.247911	0.2786	TRUE	TRUE
CAPS	ENSMFAG00000044715	ENSMFAG00000044715.2	5772574	5785897	19	calcyphosine [Source:HGNC Symbol;Acc:HGNC:1487]	CAPS	HGNC Symbol	ensembl	CAPS	1			ENSG00000105519	CAPS	1	FALSE	0.103398	0.0428653	TRUE	TRUE
CAPS2	ENSMFAG00000038272	ENSMFAG00000038272.2	74592858	74653239	11	calcyphosine 2 [Source:HGNC Symbol;Acc:HGNC:16471]	CAPS2	HGNC Symbol	ensembl	CAPS2	1			ENSG00000180881	CAPS2	1	FALSE	0.0347719	0.170627	TRUE	TRUE
CAPZA1	ENSMFAG00000035179	ENSMFAG00000035179.2	111013875	111062862	1	capping actin protein of muscle Z-line subunit alpha 1 [Source:HGNC Symbol;Acc:HGNC:1488]	CAPZA1	HGNC Symbol	ensembl	CAPZA1	1			ENSG00000116489	CAPZA1	1	FALSE	1.56451	1.85067	TRUE	TRUE
CAPZA2	ENSMFAG00000041237	ENSMFAG00000041237.2	144211676	144318790	3	capping actin protein of muscle Z-line subunit alpha 2 [Source:HGNC Symbol;Acc:HGNC:1490]	CAPZA2	HGNC Symbol	ensembl	CAPZA2	1			ENSG00000198898	CAPZA2	1	FALSE	2.4694	2.94513	TRUE	TRUE
CAPZB	ENSMFAG00000037255	ENSMFAG00000037255.2	205000842	205168719	1	capping actin protein of muscle Z-line subunit beta [Source:HGNC Symbol;Acc:HGNC:1491]	CAPZB	HGNC Symbol	ensembl	CAPZB	1			ENSG00000077549	CAPZB	1	FALSE	2.1051	4.96137	TRUE	TRUE
CARD11	ENSMFAG00000036800	ENSMFAG00000036800.2	36059715	36197597	3	caspase recruitment domain family member 11 [Source:HGNC Symbol;Acc:HGNC:16393]	CARD11	HGNC Symbol	ensembl	CARD11	1			ENSG00000198286	CARD11	1	FALSE	2.40714	3.88833	TRUE	TRUE
CARD14	ENSMFAG00000034440	ENSMFAG00000034440.2	75906159	75943957	16	caspase recruitment domain family member 14 [Source:HGNC Symbol;Acc:HGNC:16446]	CARD14	HGNC Symbol	ensembl	CARD14	1			ENSG00000141527	CARD14	1	FALSE	0.0225735	0.145253	TRUE	TRUE
CARD18	ENSMFAG00000037895	ENSMFAG00000037895.2	96025530	96122260	14	caspase recruitment domain family member 18 [Source:HGNC Symbol;Acc:HGNC:28861]	CARD18	HGNC Symbol	ensembl	CARD18	1			ENSG00000255501	CARD18	1	FALSE	0.151816		TRUE	TRUE
CARD19	ENSMFAG00000036852	ENSMFAG00000036852.2	105816478	105834674	15	caspase recruitment domain family member 19 [Source:HGNC Symbol;Acc:HGNC:28148]	CARD19	HGNC Symbol	ensembl	CARD19	1			ENSG00000165233	CARD19	1	FALSE	0.401341	8.26346	TRUE	TRUE
CARD6	ENSMFAG00000036194	ENSMFAG00000036194.2	40708700	40733151	6	caspase recruitment domain family member 6 [Source:HGNC Symbol;Acc:HGNC:16394]	CARD6	HGNC Symbol	ensembl	CARD6	1			ENSG00000132357	CARD6	1	FALSE	0.265652	0.179535	TRUE	TRUE
ENSMFAG00000030997	ENSMFAG00000030997	ENSMFAG00000030997.2	48793323	48833910	19				ensembl		1			ENSG00000105483	CARD8	1	FALSE	0.683939	0.917724	TRUE	TRUE
CARD9	ENSMFAG00000040508	ENSMFAG00000040508.2	2101547	2111471	15	caspase recruitment domain family member 9 [Source:HGNC Symbol;Acc:HGNC:16391]	CARD9	HGNC Symbol	ensembl	CARD9	1			ENSG00000187796	CARD9	1	FALSE	0.253247		TRUE	TRUE
CARF	ENSMFAG00000042636	ENSMFAG00000042636.2	90648260	90732506	12	calcium responsive transcription factor [Source:HGNC Symbol;Acc:HGNC:14435]	CARF	HGNC Symbol	ensembl	CARF	1			ENSG00000138380	CARF	1	FALSE	0.206609	0.39725	TRUE	TRUE
CARM1	ENSMFAG00000036898	ENSMFAG00000036898.2	10734730	10786174	19	coactivator associated arginine methyltransferase 1 [Source:HGNC Symbol;Acc:HGNC:23393]	CARM1	HGNC Symbol	ensembl	CARM1	1			ENSG00000142453	CARM1	1	FALSE	0.085392	0.128645	TRUE	TRUE
CARMIL1	ENSMFAG00000040204	ENSMFAG00000040204.2	145363746	145705802	4	capping protein regulator and myosin 1 linker 1 [Source:HGNC Symbol;Acc:HGNC:21581]	CARMIL1	HGNC Symbol	ensembl	CARMIL1	1			ENSG00000079691	CARMIL1	1	FALSE	1.13043	0.854626	TRUE	TRUE
CARNMT1	ENSMFAG00000055475	ENSMFAG00000055475.1	88194786	88277658	15	carnosine N-methyltransferase 1 [Source:HGNC Symbol;Acc:HGNC:23435]	CARNMT1	HGNC Symbol	ensembl	CARNMT1	1			ENSG00000156017	CARNMT1	1	FALSE	0.320324	0.516952	TRUE	TRUE
CARNS1	ENSMFAG00000046293	ENSMFAG00000046293.2	6990463	7000278	14	carnosine synthase 1 [Source:HGNC Symbol;Acc:HGNC:29268]	CARNS1	HGNC Symbol	ensembl	CARNS1	1			ENSG00000172508	CARNS1	1	FALSE	0.0530851	0.0784025	TRUE	TRUE
CARS1	ENSMFAG00000000778	ENSMFAG00000000778.2	3011737	3068316	14	cysteinyl-tRNA synthetase 1 [Source:HGNC Symbol;Acc:HGNC:1493]	CARS1	HGNC Symbol	ensembl	CARS1	1			ENSG00000110619	CARS1	1	FALSE	0.516099	0.663527	TRUE	TRUE
CARS2	ENSMFAG00000033427	ENSMFAG00000033427.2	91758534	91824792	17	cysteinyl-tRNA synthetase 2, mitochondrial [Source:HGNC Symbol;Acc:HGNC:25695]	CARS2	HGNC Symbol	ensembl	CARS2	1			ENSG00000134905	CARS2	1	FALSE	0.173955	0.586398	TRUE	TRUE
CASC3	ENSMFAG00000041496	ENSMFAG00000041496.2	50465234	50499541	16	CASC3 exon junction complex subunit [Source:HGNC Symbol;Acc:HGNC:17040]	CASC3	HGNC Symbol	ensembl	CASC3	1			ENSG00000108349	CASC3	1	FALSE	0.208378	0.510238	TRUE	TRUE
CASD1	ENSMFAG00000002018	ENSMFAG00000002018.2	112732858	112854550	3	CAS1 domain containing 1 [Source:HGNC Symbol;Acc:HGNC:16014]	CASD1	HGNC Symbol	ensembl	CASD1	1			ENSG00000127995	CASD1	1	FALSE	0.293618	0.458853	TRUE	TRUE
ENSMFAG00000058195	ENSMFAG00000058195	ENSMFAG00000058195.1	40517458	40702262	X				ensembl		1			ENSG00000147044	CASK	0	FALSE	0.816507	4.95731	TRUE	TRUE
ENSMFAG00000001158	ENSMFAG00000001158	ENSMFAG00000001158.2	95903366	95923365	14				ensembl		1			ENSG00000137752	CASP1	1	FALSE	5.3517	1.76331	TRUE	TRUE
CASP10	ENSMFAG00000031741	ENSMFAG00000031741.2	88819926	88859502	12	caspase 10 [Source:HGNC Symbol;Acc:HGNC:1500]	CASP10	HGNC Symbol	ensembl	CASP10	1			ENSG00000003400	CASP10	1	FALSE	0.411678	0.553591	TRUE	TRUE
ENSMFAG00000019805	ENSMFAG00000019805	ENSMFAG00000019805.2	95788815	95804813	14	caspase 12 (gene/pseudogene) [Source:HGNC Symbol;Acc:HGNC:19004]	CASP12	HGNC Symbol	ensembl	CASP12	1			ENSG00000204403	CASP12	1	FALSE	1.05661		TRUE	TRUE
CASP2	ENSMFAG00000042207	ENSMFAG00000042207.2	171027695	171048130	3	caspase 2 [Source:HGNC Symbol;Acc:HGNC:1503]	CASP2	HGNC Symbol	ensembl	CASP2	1			ENSG00000106144	CASP2	1	FALSE	0.153858	0.242084	TRUE	TRUE
CASP3	ENSMFAG00000036969	ENSMFAG00000036969.2	181212382	181233683	5	caspase 3 [Source:HGNC Symbol;Acc:HGNC:1504]	CASP3	HGNC Symbol	ensembl	CASP3	1			ENSG00000164305	CASP3	1	FALSE	1.35875	0.680145	TRUE	TRUE
CASP4	ENSMFAG00000000204	ENSMFAG00000000204.2	95824441	95850298	14	caspase 4 [Source:HGNC Symbol;Acc:HGNC:1505]	CASP4	HGNC Symbol	ensembl	CASP4	1			ENSG00000196954	CASP4	1	FALSE	1.59759	1.2868	TRUE	TRUE
CASP5	ENSMFAG00000063780	ENSMFAG00000063780.1	95872214	95901204	14	caspase 5 [Source:HGNC Symbol;Acc:HGNC:1506]	CASP5	HGNC Symbol	ensembl	CASP5	1			ENSG00000137757	CASP5	1	FALSE	0.249533	0.137112	TRUE	TRUE
CASP6	ENSMFAG00000034038	ENSMFAG00000034038.2	107292769	107328314	5	caspase 6 [Source:HGNC Symbol;Acc:HGNC:1507]	CASP6	HGNC Symbol	ensembl	CASP6	1			ENSG00000138794	CASP6	1	FALSE	0.285922	0.204346	TRUE	TRUE
CASP7	ENSMFAG00000045136	ENSMFAG00000045136.2	111203578	111242613	9	caspase 7 [Source:HGNC Symbol;Acc:HGNC:1508]	CASP7	HGNC Symbol	ensembl	CASP7	1			ENSG00000165806	CASP7	1	FALSE	0.284381	0.444043	TRUE	TRUE
CASP8	ENSMFAG00000034568	ENSMFAG00000034568.2	88873569	88933606	12	caspase 8 [Source:HGNC Symbol;Acc:HGNC:1509]	CASP8	HGNC Symbol	ensembl	CASP8	1			ENSG00000064012	CASP8	1	FALSE	1.41572	1.45826	TRUE	TRUE
CASP8AP2	ENSMFAG00000036833	ENSMFAG00000036833.2	83545239	83592164	4	caspase 8 associated protein 2 [Source:HGNC Symbol;Acc:HGNC:1510]	CASP8AP2	HGNC Symbol	ensembl	CASP8AP2	1			ENSG00000118412	CASP8AP2	1	FALSE	0.73493	0.517365	TRUE	TRUE
CASP9	ENSMFAG00000044632	ENSMFAG00000044632.2	209285650	209376725	1	caspase 9 [Source:HGNC Symbol;Acc:HGNC:1511]	CASP9	HGNC Symbol	ensembl	CASP9	1			ENSG00000132906	CASP9	1	FALSE	0.161729	0.20146	TRUE	TRUE
CASS4	ENSMFAG00000045759	ENSMFAG00000045759.2	88830916	88877488	10	Cas scaffold protein family member 4 [Source:HGNC Symbol;Acc:HGNC:15878]	CASS4	HGNC Symbol	ensembl	CASS4	1			ENSG00000087589	CASS4	1	FALSE	0.314088	0.570172	TRUE	TRUE
CAST	ENSMFAG00000033350	ENSMFAG00000033350.2	92387683	92550703	6	calpastatin [Source:HGNC Symbol;Acc:HGNC:1515]	CAST	HGNC Symbol	ensembl	CAST	1			ENSG00000153113	CAST	1	FALSE	2.89117	2.8847	TRUE	TRUE
CASTOR2	ENSMFAG00000064546	ENSMFAG00000064546.1	48246076	48308486	3	cytosolic arginine sensor for mTORC1 subunit 2 [Source:HGNC Symbol;Acc:HGNC:37073]	CASTOR2	HGNC Symbol	ensembl	CASTOR2	1			ENSG00000274070	CASTOR2	1	FALSE	0.046898	0.225695	TRUE	TRUE
CASZ1	ENSMFAG00000037101	ENSMFAG00000037101.2	213818380	213835516	1	castor zinc finger 1 [Source:HGNC Symbol;Acc:HGNC:26002]	CASZ1	HGNC Symbol	ensembl	CASZ1	1			ENSG00000130940	CASZ1	1	FALSE	0.0293217	0.199675	TRUE	TRUE
CAT	ENSMFAG00000000437	ENSMFAG00000000437.2	31009127	31044979	14	catalase [Source:HGNC Symbol;Acc:HGNC:1516]	CAT	HGNC Symbol	ensembl	CAT	1			ENSG00000121691	CAT	1	FALSE	1.0573	0.523756	TRUE	TRUE
CATIP	ENSMFAG00000046057	ENSMFAG00000046057.2	106190589	106204393	12	ciliogenesis associated TTC17 interacting protein [Source:HGNC Symbol;Acc:HGNC:25062]	CATIP	HGNC Symbol	ensembl	CATIP	1			ENSG00000158428	CATIP	1	FALSE	0.0254526		TRUE	TRUE
ENSMFAG00000044589	ENSMFAG00000044589	ENSMFAG00000044589.2	19895461	19913392	7				ensembl		1			ENSG00000166762	CATSPER2	0	FALSE	0.165257	0.246812	TRUE	TRUE
CATSPERB	ENSMFAG00000033281	ENSMFAG00000033281.2	154309015	154460207	7	cation channel sperm associated auxiliary subunit beta [Source:HGNC Symbol;Acc:HGNC:20500]	CATSPERB	HGNC Symbol	ensembl	CATSPERB	1			ENSG00000133962	CATSPERB	1	FALSE	0.0673211	0.862185	TRUE	TRUE
CATSPERE	ENSMFAG00000033487	ENSMFAG00000033487.2	4475525	4650508	1	catsper channel auxiliary subunit epsilon [Source:HGNC Symbol;Acc:HGNC:28491]	CATSPERE	HGNC Symbol	ensembl	CATSPERE	1			ENSG00000179397	CATSPERE	1	FALSE	0.032008	0.15562	TRUE	TRUE
CATSPERG	ENSMFAG00000046059	ENSMFAG00000046059.2	37777235	37809285	19	cation channel sperm associated auxiliary subunit gamma [Source:HGNC Symbol;Acc:HGNC:25243]	CATSPERG	HGNC Symbol	ensembl	CATSPERG	1			ENSG00000099338	CATSPERG	1	FALSE	0.0510471	0.435648	TRUE	TRUE
CAVIN2	ENSMFAG00000044151	ENSMFAG00000044151.2	79438202	79450933	12	caveolae associated protein 2 [Source:HGNC Symbol;Acc:HGNC:10690]	CAVIN2	HGNC Symbol	ensembl	CAVIN2	1			ENSG00000168497	CAVIN2	1	FALSE	1.28006	75.7788	TRUE	TRUE
CBFA2T2	ENSMFAG00000000820	ENSMFAG00000000820.2	66029207	66189908	10	CBFA2/RUNX1 partner transcriptional co-repressor 2 [Source:HGNC Symbol;Acc:HGNC:1536]	CBFA2T2	HGNC Symbol	ensembl	CBFA2T2	1			ENSG00000078699	CBFA2T2	1	FALSE	0.665614	1.58097	TRUE	TRUE
CBFA2T3	ENSMFAG00000003781	ENSMFAG00000003781.2	74617074	74714903	20	CBFA2/RUNX1 partner transcriptional co-repressor 3 [Source:HGNC Symbol;Acc:HGNC:1537]	CBFA2T3	HGNC Symbol	ensembl	CBFA2T3	1			ENSG00000129993	CBFA2T3	1	FALSE	0.231575	0.460549	TRUE	TRUE
CBFB	ENSMFAG00000001241	ENSMFAG00000001241.2	52990437	53067910	20	core-binding factor subunit beta [Source:HGNC Symbol;Acc:HGNC:1539]	CBFB	HGNC Symbol	ensembl	CBFB	1			ENSG00000067955	CBFB	1	FALSE	0.741133	1.66087	TRUE	TRUE
CBL	ENSMFAG00000040139	ENSMFAG00000040139.2	109869209	109972541	14	Cbl proto-oncogene [Source:HGNC Symbol;Acc:HGNC:1541]	CBL	HGNC Symbol	ensembl	CBL	1			ENSG00000110395	CBL	1	FALSE	1.02852	2.10317	TRUE	TRUE
CBLB	ENSMFAG00000031044	ENSMFAG00000031044.2	168773971	168984195	2	Cbl proto-oncogene B [Source:HGNC Symbol;Acc:HGNC:1542]	CBLB	HGNC Symbol	ensembl	CBLB	1			ENSG00000114423	CBLB	1	FALSE	6.83644	13.5133	TRUE	TRUE
CBLL1	ENSMFAG00000045966	ENSMFAG00000045966.2	135226015	135242909	3	Cbl proto-oncogene like 1 [Source:HGNC Symbol;Acc:HGNC:21225]	CBLL1	HGNC Symbol	ensembl	CBLL1	1			ENSG00000105879	CBLL1	1	FALSE	0.39998	0.389264	TRUE	TRUE
CBR1	ENSMFAG00000045053	ENSMFAG00000045053.2	10361681	10437218	3	carbonyl reductase 1 [Source:HGNC Symbol;Acc:HGNC:1548]	CBR1	HGNC Symbol	ensembl	CBR1	1			ENSG00000159228	CBR1	1	FALSE	0.712851	0.357809	TRUE	TRUE
CBR4	ENSMFAG00000002570	ENSMFAG00000002570.2	165719997	165743317	5	carbonyl reductase 4 [Source:HGNC Symbol;Acc:HGNC:25891]	CBR4	HGNC Symbol	ensembl	CBR4	1			ENSG00000145439	CBR4	1	FALSE	0.229538	1.29347	TRUE	TRUE
ENSMFAG00000038794	ENSMFAG00000038794	ENSMFAG00000038794.2	3551014	3663705	3	cystathionine beta-synthase [Source:HGNC Symbol;Acc:HGNC:1550]	CBS	HGNC Symbol	ensembl	CBS	1			ENSG00000160200	CBS	1	FALSE	1.44426		TRUE	TRUE
CBX1	ENSMFAG00000036790	ENSMFAG00000036790.2	47884571	47928382	16	chromobox 1 [Source:HGNC Symbol;Acc:HGNC:1551]	CBX1	HGNC Symbol	ensembl	CBX1	1			ENSG00000108468	CBX1	1	FALSE	0.387816	0.369935	TRUE	TRUE
CBX5	ENSMFAG00000003762	ENSMFAG00000003762.2	53376832	53421184	11	chromobox 5 [Source:HGNC Symbol;Acc:HGNC:1555]	CBX5	HGNC Symbol	ensembl	CBX5	1			ENSG00000094916	CBX5	1	FALSE	0.452506	0.451679	TRUE	TRUE
ENSMFAG00000062247	ENSMFAG00000062247	ENSMFAG00000062247.1	12075569	12083561	10				ensembl		1			ENSG00000183741	CBX6	0	FALSE	0.356068	0.695385	TRUE	TRUE
CBX7	ENSMFAG00000034255	ENSMFAG00000034255.2	11814581	11835078	10	chromobox 7 [Source:HGNC Symbol;Acc:HGNC:1557]	CBX7	HGNC Symbol	ensembl	CBX7	1			ENSG00000100307	CBX7	1	FALSE	0.0918267	0.218892	TRUE	TRUE
CBX8	ENSMFAG00000048487	ENSMFAG00000048487.1	75511498	75514183	16	chromobox 8 [Source:HGNC Symbol;Acc:HGNC:15962]	CBX8	HGNC Symbol	ensembl	CBX8	1			ENSG00000141570	CBX8	1	FALSE	0.0314416	0.030443	TRUE	TRUE
ENSMFAG00000041976	ENSMFAG00000041976	ENSMFAG00000041976.2	12277591	12293299	10				ensembl		1			ENSG00000100211	CBY1	0	FALSE	0.0604897	0.121045	TRUE	TRUE
CC2D1A	ENSMFAG00000043969	ENSMFAG00000043969.2	13604113	13628724	19	coiled-coil and C2 domain containing 1A [Source:HGNC Symbol;Acc:HGNC:30237]	CC2D1A	HGNC Symbol	ensembl	CC2D1A	1			ENSG00000132024	CC2D1A	1	FALSE	0.116058	0.146161	TRUE	TRUE
CC2D1B	ENSMFAG00000030523	ENSMFAG00000030523.2	171722786	171750113	1	coiled-coil and C2 domain containing 1B [Source:HGNC Symbol;Acc:HGNC:29386]	CC2D1B	HGNC Symbol	ensembl	CC2D1B	1			ENSG00000154222	CC2D1B	1	FALSE	0.240808	0.272906	TRUE	TRUE
CC2D2A	ENSMFAG00000035103	ENSMFAG00000035103.2	15052907	15186822	5	coiled-coil and C2 domain containing 2A [Source:HGNC Symbol;Acc:HGNC:29253]	CC2D2A	HGNC Symbol	ensembl	CC2D2A	1			ENSG00000048342	CC2D2A	1	FALSE	0.0447932	0.143188	TRUE	TRUE
CC2D2B	ENSMFAG00000038060	ENSMFAG00000038060.2	93202326	93538366	9	coiled-coil and C2 domain containing 2B [Source:HGNC Symbol;Acc:HGNC:31666]	CC2D2B	HGNC Symbol	ensembl	CC2D2B	1			ENSG00000188649	CC2D2B	1	FALSE	5.85134	0.144997	TRUE	TRUE
CCAR1	ENSMFAG00000035410	ENSMFAG00000035410.2	66493713	66572626	9	cell division cycle and apoptosis regulator 1 [Source:HGNC Symbol;Acc:HGNC:24236]	CCAR1	HGNC Symbol	ensembl	CCAR1	1			ENSG00000060339	CCAR1	1	FALSE	0.644066	1.5872	TRUE	TRUE
CCAR2	ENSMFAG00000044671	ENSMFAG00000044671.2	22657534	22672695	8	cell cycle and apoptosis regulator 2 [Source:HGNC Symbol;Acc:HGNC:23360]	CCAR2	HGNC Symbol	ensembl	CCAR2	1			ENSG00000158941	CCAR2	1	FALSE	0.197318	0.262555	TRUE	TRUE
CCDC102A	ENSMFAG00000031763	ENSMFAG00000031763.2	43559753	43571051	20	coiled-coil domain containing 102A [Source:HGNC Symbol;Acc:HGNC:28097]	CCDC102A	HGNC Symbol	ensembl	CCDC102A	1			ENSG00000135736	CCDC102A	1	FALSE	0.0514327	0.185746	TRUE	TRUE
CCDC106	ENSMFAG00000032895	ENSMFAG00000032895.2	56078397	56083330	19	coiled-coil domain containing 106 [Source:HGNC Symbol;Acc:HGNC:30181]	CCDC106	HGNC Symbol	ensembl	CCDC106	1			ENSG00000173581	CCDC106	1	FALSE	0.0287585	0.0934869	TRUE	TRUE
CCDC107	ENSMFAG00000039469	ENSMFAG00000039469.2	46252004	46255218	15	coiled-coil domain containing 107 [Source:HGNC Symbol;Acc:HGNC:28465]	CCDC107	HGNC Symbol	ensembl	CCDC107	1			ENSG00000159884	CCDC107	1	FALSE	0.540171	0.538445	TRUE	TRUE
CCDC112	ENSMFAG00000030969	ENSMFAG00000030969.2	112682271	112722335	6	coiled-coil domain containing 112 [Source:HGNC Symbol;Acc:HGNC:28599]	CCDC112	HGNC Symbol	ensembl	CCDC112	1			ENSG00000164221	CCDC112	1	FALSE	0.181751	0.191957	TRUE	TRUE
CCDC113	ENSMFAG00000030602	ENSMFAG00000030602.2	44321221	44354646	20	coiled-coil domain containing 113 [Source:HGNC Symbol;Acc:HGNC:25002]	CCDC113	HGNC Symbol	ensembl	CCDC113	1			ENSG00000103021	CCDC113	1	FALSE	0.0398676	0.0299905	TRUE	TRUE
CCDC115	ENSMFAG00000055687	ENSMFAG00000055687.1	924198	951013	12	coiled-coil domain containing 115 [Source:HGNC Symbol;Acc:HGNC:28178]	CCDC115	HGNC Symbol	ensembl	CCDC115	1			ENSG00000136710	CCDC115	1	FALSE	0.265667	0.232754	TRUE	TRUE
CCDC117	ENSMFAG00000053874	ENSMFAG00000053874.1	22135465	22150658	10	coiled-coil domain containing 117 [Source:HGNC Symbol;Acc:HGNC:26599]	CCDC117	HGNC Symbol	ensembl	CCDC117	1			ENSG00000159873	CCDC117	1	FALSE	0.113884	0.232831	TRUE	TRUE
CCDC12	ENSMFAG00000002976	ENSMFAG00000002976.2	101219277	101275421	2	coiled-coil domain containing 12 [Source:HGNC Symbol;Acc:HGNC:28332]	CCDC12	HGNC Symbol	ensembl	CCDC12	1			ENSG00000160799	CCDC12	1	FALSE	0.783954	1.07229	TRUE	TRUE
CCDC121	ENSMFAG00000039489	ENSMFAG00000039489.2	80647955	80651291	13	coiled-coil domain containing 121 [Source:HGNC Symbol;Acc:HGNC:25833]	CCDC121	HGNC Symbol	ensembl	CCDC121	1			ENSG00000176714	CCDC121	1	FALSE	0.0566473		TRUE	TRUE
CCDC122	ENSMFAG00000032197	ENSMFAG00000032197.2	22465887	22499946	17	coiled-coil domain containing 122 [Source:HGNC Symbol;Acc:HGNC:26478]	CCDC122	HGNC Symbol	ensembl	CCDC122	1			ENSG00000151773	CCDC122	1	FALSE	0.0549586	0.206063	TRUE	TRUE
CCDC124	ENSMFAG00000042756	ENSMFAG00000042756.2	17885482	17898921	19	coiled-coil domain containing 124 [Source:HGNC Symbol;Acc:HGNC:25171]	CCDC124	HGNC Symbol	ensembl	CCDC124	1			ENSG00000007080	CCDC124	1	FALSE	0.337355	0.675221	TRUE	TRUE
CCDC125	ENSMFAG00000039708	ENSMFAG00000039708.2	66800275	66892500	6	coiled-coil domain containing 125 [Source:HGNC Symbol;Acc:HGNC:28924]	CCDC125	HGNC Symbol	ensembl	CCDC125	1			ENSG00000183323	CCDC125	1	FALSE	0.364427	0.771704	TRUE	TRUE
CCDC126	ENSMFAG00000032312	ENSMFAG00000032312.2	92773687	92815365	3	coiled-coil domain containing 126 [Source:NCBI gene (formerly Entrezgene);Acc:101865683]	CCDC126	NCBI gene (formerly Entrezgene)	ensembl		1	CCDC126-201		ENSG00000169193	CCDC126	1	FALSE	0.132583	0.232186	TRUE	TRUE
CCDC127	ENSMFAG00000033953	ENSMFAG00000033953.2	265715	324434	6	coiled-coil domain containing 127 [Source:HGNC Symbol;Acc:HGNC:30520]	CCDC127	HGNC Symbol	ensembl	CCDC127	1			ENSG00000164366	CCDC127	1	FALSE	0.0879751	0.136861	TRUE	TRUE
ENSMFAG00000042613	ENSMFAG00000042613	ENSMFAG00000042613.2	97031686	97123270	2	coiled-coil domain containing 13 [Source:HGNC Symbol;Acc:HGNC:26358]	CCDC13	HGNC Symbol	ensembl	CCDC13	1			ENSG00000244607	CCDC13	1	FALSE	0.182641		TRUE	TRUE
CCDC134	ENSMFAG00000031727	ENSMFAG00000031727.2	9108045	9137110	10	coiled-coil domain containing 134 [Source:HGNC Symbol;Acc:HGNC:26185]	CCDC134	HGNC Symbol	ensembl	CCDC134	1			ENSG00000100147	CCDC134	1	FALSE	0.280775	0.323284	TRUE	TRUE
CCDC137	ENSMFAG00000036416	ENSMFAG00000036416.2	77381996	77389886	16	coiled-coil domain containing 137 [Source:HGNC Symbol;Acc:HGNC:33451]	CCDC137	HGNC Symbol	ensembl	CCDC137	1			ENSG00000185298	CCDC137	1	FALSE	0.355575	0.47927	TRUE	TRUE
CCDC138	ENSMFAG00000041842	ENSMFAG00000041842.2	12546456	12645015	13	coiled-coil domain containing 138 [Source:HGNC Symbol;Acc:HGNC:26531]	CCDC138	HGNC Symbol	ensembl	CCDC138	1			ENSG00000163006	CCDC138	1	FALSE	0.130572	0.382169	TRUE	TRUE
CCDC14	ENSMFAG00000031262	ENSMFAG00000031262.2	150879887	150934682	2	coiled-coil domain containing 14 [Source:HGNC Symbol;Acc:HGNC:25766]	CCDC14	HGNC Symbol	ensembl	CCDC14	1			ENSG00000175455	CCDC14	1	FALSE	0.13546	0.390825	TRUE	TRUE
CCDC141	ENSMFAG00000000963	ENSMFAG00000000963.2	66385213	66597695	12	coiled-coil domain containing 141 [Source:HGNC Symbol;Acc:HGNC:26821]	CCDC141	HGNC Symbol	ensembl	CCDC141	1			ENSG00000163492	CCDC141	1	FALSE	0.108678	0.37268	TRUE	TRUE
CCDC146	ENSMFAG00000000331	ENSMFAG00000000331.2	130131611	130321036	3	coiled-coil domain containing 146 [Source:HGNC Symbol;Acc:HGNC:29296]	CCDC146	HGNC Symbol	ensembl	CCDC146	1			ENSG00000135205	CCDC146	1	FALSE	0.0848099	0.301686	TRUE	TRUE
CCDC149	ENSMFAG00000042580	ENSMFAG00000042580.2	24313063	24416394	5	coiled-coil domain containing 149 [Source:HGNC Symbol;Acc:HGNC:25405]	CCDC149	HGNC Symbol	ensembl	CCDC149	1			ENSG00000181982	CCDC149	1	FALSE	0.138256	0.488238	TRUE	TRUE
CCDC15	ENSMFAG00000038419	ENSMFAG00000038419.2	115297655	115395320	14	coiled-coil domain containing 15 [Source:HGNC Symbol;Acc:HGNC:25798]	CCDC15	HGNC Symbol	ensembl	CCDC15	1			ENSG00000149548	CCDC15	1	FALSE	0.0512253	0.0824478	TRUE	TRUE
CCDC150	ENSMFAG00000034579	ENSMFAG00000034579.2	84154848	84248530	12	coiled-coil domain containing 150 [Source:HGNC Symbol;Acc:HGNC:26834]	CCDC150	HGNC Symbol	ensembl	CCDC150	1			ENSG00000144395	CCDC150	1	FALSE	0.0877711	0.0834158	TRUE	TRUE
CCDC157	ENSMFAG00000002009	ENSMFAG00000002009.2	20560252	20580951	10	coiled-coil domain containing 157 [Source:HGNC Symbol;Acc:HGNC:33854]	CCDC157	HGNC Symbol	ensembl	CCDC157	1			ENSG00000187860	CCDC157	1	FALSE	0.059812	0.0938405	TRUE	TRUE
CCDC158	ENSMFAG00000040081	ENSMFAG00000040081.2	57847120	57952879	5	coiled-coil domain containing 158 [Source:HGNC Symbol;Acc:HGNC:26374]	CCDC158	HGNC Symbol	ensembl	CCDC158	1			ENSG00000163749	CCDC158	1	FALSE	0.0636767		TRUE	TRUE
ENSMFAG00000059475	ENSMFAG00000059475	ENSMFAG00000059475.1	11205062	11210285	19				ensembl		1			ENSG00000183401	CCDC159	0	FALSE	0.0364649	0.266018	TRUE	TRUE
ENSMFAG00000053946	ENSMFAG00000053946	ENSMFAG00000053946.1	131929933	131953595	4				ensembl		1			ENSG00000198937	CCDC167	0	FALSE	0.446413	0.665917	TRUE	TRUE
CCDC169	ENSMFAG00000032877	ENSMFAG00000032877.2	15199627	15256838	17	coiled-coil domain containing 169 [Source:HGNC Symbol;Acc:HGNC:34361]	CCDC169	HGNC Symbol	ensembl	CCDC169	1			ENSG00000242715	CCDC169	1	FALSE	0.0347813		TRUE	TRUE
CCDC170	ENSMFAG00000034314	ENSMFAG00000034314.2	57778761	57913388	4	coiled-coil domain containing 170 [Source:HGNC Symbol;Acc:HGNC:21177]	CCDC170	HGNC Symbol	ensembl	CCDC170	1			ENSG00000120262	CCDC170	1	FALSE	0.0680775	0.284395	TRUE	TRUE
CCDC171	ENSMFAG00000007272	ENSMFAG00000007272.2	65484632	65920867	15	coiled-coil domain containing 171 [Source:HGNC Symbol;Acc:HGNC:29828]	CCDC171	HGNC Symbol	ensembl	CCDC171	1			ENSG00000164989	CCDC171	1	FALSE	0.124162	0.153532	TRUE	TRUE
CCDC174	ENSMFAG00000042348	ENSMFAG00000042348.2	144342767	144364906	2	coiled-coil domain containing 174 [Source:HGNC Symbol;Acc:HGNC:28033]	CCDC174	HGNC Symbol	ensembl	CCDC174	1			ENSG00000154781	CCDC174	1	FALSE	0.31986	0.471681	TRUE	TRUE
CCDC175	ENSMFAG00000043449	ENSMFAG00000043449.2	122278110	122339474	7	coiled-coil domain containing 175 [Source:HGNC Symbol;Acc:HGNC:19847]	CCDC175	HGNC Symbol	ensembl	CCDC175	1			ENSG00000151838	CCDC175	1	FALSE	0.0815438		TRUE	TRUE
CCDC18	ENSMFAG00000033283	ENSMFAG00000033283.2	130693326	130803975	1	coiled-coil domain containing 18 [Source:HGNC Symbol;Acc:HGNC:30370]	CCDC18	HGNC Symbol	ensembl	CCDC18	1			ENSG00000122483	CCDC18	1	FALSE	0.144242	0.744281	TRUE	TRUE
CCDC180	ENSMFAG00000032879	ENSMFAG00000032879.2	43252569	43321055	15	coiled-coil domain containing 180 [Source:HGNC Symbol;Acc:HGNC:29303]	CCDC180	HGNC Symbol	ensembl	CCDC180	1			ENSG00000197816	CCDC180	1	FALSE	0.0582871	0.0414863	TRUE	TRUE
CCDC181	ENSMFAG00000041326	ENSMFAG00000041326.2	26705441	26775047	1	coiled-coil domain containing 181 [Source:HGNC Symbol;Acc:HGNC:28051]	CCDC181	HGNC Symbol	ensembl	CCDC181	1			ENSG00000117477	CCDC181	1	FALSE	0.0496303		TRUE	TRUE
CCDC186	ENSMFAG00000031702	ENSMFAG00000031702.2	111628421	111681430	9	coiled-coil domain containing 186 [Source:HGNC Symbol;Acc:HGNC:24349]	CCDC186	HGNC Symbol	ensembl	CCDC186	1			ENSG00000165813	CCDC186	1	FALSE	0.979208	0.603895	TRUE	TRUE
CCDC187	ENSMFAG00000043161	ENSMFAG00000043161.2	2170820	2219750	15	coiled-coil domain containing 187 [Source:HGNC Symbol;Acc:HGNC:30942]	CCDC187	HGNC Symbol	ensembl	CCDC187	1			ENSG00000260220	CCDC187	1	FALSE	0.0411143		TRUE	TRUE
CCDC191	ENSMFAG00000034408	ENSMFAG00000034408.2	160729875	160818540	2	coiled-coil domain containing 191 [Source:HGNC Symbol;Acc:HGNC:29272]	CCDC191	HGNC Symbol	ensembl	CCDC191	1			ENSG00000163617	CCDC191	1	FALSE	0.0766241	0.364479	TRUE	TRUE
CCDC22	ENSMFAG00000003539	ENSMFAG00000003539.2	48117109	48137355	X	coiled-coil domain containing 22 [Source:HGNC Symbol;Acc:HGNC:28909]	CCDC22	HGNC Symbol	ensembl	CCDC22	1			ENSG00000101997	CCDC22	1	FALSE	0.101628	0.162356	TRUE	TRUE
CCDC24	ENSMFAG00000026265	ENSMFAG00000026265.2	180094066	180098632	1	coiled-coil domain containing 24 [Source:HGNC Symbol;Acc:HGNC:28688]	CCDC24	HGNC Symbol	ensembl	CCDC24	1			ENSG00000159214	CCDC24	1	FALSE	0.052822	0.0739951	TRUE	TRUE
ENSMFAG00000035835	ENSMFAG00000035835	ENSMFAG00000035835.2	27987763	28029872	8	coiled-coil domain containing 25 [Source:HGNC Symbol;Acc:HGNC:25591]	CCDC25	HGNC Symbol	ensembl	CCDC25	1			ENSG00000147419	CCDC25	1	FALSE	0.3171	0.553372	TRUE	TRUE
CCDC28A	ENSMFAG00000032668	ENSMFAG00000032668.2	42672028	42862075	4	coiled-coil domain containing 28A [Source:HGNC Symbol;Acc:HGNC:21098]	CCDC28A	HGNC Symbol	ensembl	CCDC28A	1			ENSG00000024862	CCDC28A	1	FALSE	0.184784	0.553372	TRUE	TRUE
CCDC28B	ENSMFAG00000031708	ENSMFAG00000031708.2	192345892	192350579	1	coiled-coil domain containing 28B [Source:HGNC Symbol;Acc:HGNC:28163]	CCDC28B	HGNC Symbol	ensembl	CCDC28B	1			ENSG00000160050	CCDC28B	1	FALSE	0.0468636	0.48331	TRUE	TRUE
CCDC30	ENSMFAG00000038143	ENSMFAG00000038143.2	181531319	181722809	1	coiled-coil domain containing 30 [Source:HGNC Symbol;Acc:HGNC:26103]	CCDC30	HGNC Symbol	ensembl	CCDC30	1			ENSG00000186409	CCDC30	1	FALSE	0.0856633	0.221349	TRUE	TRUE
CCDC32	ENSMFAG00000032377	ENSMFAG00000032377.2	16748008	16787038	7	coiled-coil domain containing 32 [Source:HGNC Symbol;Acc:HGNC:28295]	CCDC32	HGNC Symbol	ensembl	CCDC32	1			ENSG00000128891	CCDC32	1	FALSE	0.47997	0.75982	TRUE	TRUE
CCDC34	ENSMFAG00000031912	ENSMFAG00000031912.2	38098831	38122693	14	coiled-coil domain containing 34 [Source:HGNC Symbol;Acc:HGNC:25079]	CCDC34	HGNC Symbol	ensembl	CCDC34	1			ENSG00000109881	CCDC34	1	FALSE	0.0808252	0.183419	TRUE	TRUE
CCDC38	ENSMFAG00000035780	ENSMFAG00000035780.2	95281359	95350039	11	coiled-coil domain containing 38 [Source:HGNC Symbol;Acc:HGNC:26843]	CCDC38	HGNC Symbol	ensembl	CCDC38	1			ENSG00000165972	CCDC38	1	FALSE	0.0505278	0.020617	TRUE	TRUE
CCDC39	ENSMFAG00000002267	ENSMFAG00000002267.2	84147923	84217266	2	coiled-coil domain containing 39 [Source:HGNC Symbol;Acc:HGNC:25244]	CCDC39	HGNC Symbol	ensembl	CCDC39	1			ENSG00000284862	CCDC39	1	FALSE	0.0428031		TRUE	TRUE
CCDC43	ENSMFAG00000059939	ENSMFAG00000059939.1	54985703	55000456	16	coiled-coil domain containing 43 [Source:HGNC Symbol;Acc:HGNC:26472]	CCDC43	HGNC Symbol	ensembl	CCDC43	1			ENSG00000180329	CCDC43	1	FALSE	0.176048	0.23757	TRUE	TRUE
CCDC47	ENSMFAG00000036655	ENSMFAG00000036655.2	59510577	59576906	16	coiled-coil domain containing 47 [Source:HGNC Symbol;Acc:HGNC:24856]	CCDC47	HGNC Symbol	ensembl	CCDC47	1			ENSG00000108588	CCDC47	1	FALSE	0.318329	0.589493	TRUE	TRUE
CCDC50	ENSMFAG00000034097	ENSMFAG00000034097.2	6604097	6709135	2	coiled-coil domain containing 50 [Source:HGNC Symbol;Acc:HGNC:18111]	CCDC50	HGNC Symbol	ensembl	CCDC50	1			ENSG00000152492	CCDC50	1	FALSE	12.4228	1.31385	TRUE	TRUE
CCDC51	ENSMFAG00000035841	ENSMFAG00000035841.2	102934868	102943230	2	coiled-coil domain containing 51 [Source:HGNC Symbol;Acc:HGNC:25714]	CCDC51	HGNC Symbol	ensembl	CCDC51	1			ENSG00000164051	CCDC51	1	FALSE	0.0917502	0.17377	TRUE	TRUE
CCDC57	ENSMFAG00000036159	ENSMFAG00000036159.2	77801980	77920615	16	coiled-coil domain containing 57 [Source:HGNC Symbol;Acc:HGNC:27564]	CCDC57	HGNC Symbol	ensembl	CCDC57	1			ENSG00000176155	CCDC57	1	FALSE	0.206581	1.22203	TRUE	TRUE
CCDC59	ENSMFAG00000034303	ENSMFAG00000034303.2	81613335	81619889	11	coiled-coil domain containing 59 [Source:HGNC Symbol;Acc:HGNC:25005]	CCDC59	HGNC Symbol	ensembl	CCDC59	1			ENSG00000133773	CCDC59	1	FALSE	0.621027	0.631313	TRUE	TRUE
CCDC6	ENSMFAG00000045197	ENSMFAG00000045197.2	75433105	75538436	9	coiled-coil domain containing 6 [Source:HGNC Symbol;Acc:HGNC:18782]	CCDC6	HGNC Symbol	ensembl	CCDC6	1			ENSG00000108091	CCDC6	1	FALSE	0.788032	0.965995	TRUE	TRUE
CCDC61	ENSMFAG00000035042	ENSMFAG00000035042.2	46724661	46741393	19	coiled-coil domain containing 61 [Source:HGNC Symbol;Acc:HGNC:33629]	CCDC61	HGNC Symbol	ensembl	CCDC61	1			ENSG00000104983	CCDC61	1	FALSE	0.0372716	0.0955566	TRUE	TRUE
CCDC62	ENSMFAG00000043307	ENSMFAG00000043307.2	122099177	122155091	11	coiled-coil domain containing 62 [Source:HGNC Symbol;Acc:HGNC:30723]	CCDC62	HGNC Symbol	ensembl	CCDC62	1			ENSG00000130783	CCDC62	1	FALSE	0.0680893	0.123471	TRUE	TRUE
CCDC65	ENSMFAG00000000659	ENSMFAG00000000659.2	48033990	48060418	11	coiled-coil domain containing 65 [Source:HGNC Symbol;Acc:HGNC:29937]	CCDC65	HGNC Symbol	ensembl	CCDC65	1			ENSG00000139537	CCDC65	1	FALSE	0.0536543	0.171047	TRUE	TRUE
CCDC66	ENSMFAG00000045400	ENSMFAG00000045400.2	111184905	111344366	2	coiled-coil domain containing 66 [Source:HGNC Symbol;Acc:HGNC:27709]	CCDC66	HGNC Symbol	ensembl	CCDC66	1			ENSG00000180376	CCDC66	1	FALSE	1.44118	0.891685	TRUE	TRUE
CCDC69	ENSMFAG00000029997	ENSMFAG00000029997.2	148412675	148474647	6	coiled-coil domain containing 69 [Source:HGNC Symbol;Acc:HGNC:24487]	CCDC69	HGNC Symbol	ensembl	CCDC69	1			ENSG00000198624	CCDC69	1	FALSE	1.64249	1.15132	TRUE	TRUE
CCDC7	ENSMFAG00000043277	ENSMFAG00000043277.2	33223664	33665215	9	coiled-coil domain containing 7 [Source:HGNC Symbol;Acc:HGNC:26533]	CCDC7	HGNC Symbol	ensembl	CCDC7	1			ENSG00000216937	CCDC7	1	FALSE	0.197692	0.963143	TRUE	TRUE
CCDC71	ENSMFAG00000056130	ENSMFAG00000056130.1	103683966	103689243	2	coiled-coil domain containing 71 [Source:HGNC Symbol;Acc:HGNC:25760]	CCDC71	HGNC Symbol	ensembl	CCDC71	1			ENSG00000177352	CCDC71	1	FALSE	0.0814045	0.0815415	TRUE	TRUE
CCDC73	ENSMFAG00000043757	ENSMFAG00000043757.2	32716918	32853848	14	coiled-coil domain containing 73 [Source:HGNC Symbol;Acc:HGNC:23261]	CCDC73	HGNC Symbol	ensembl	CCDC73	1			ENSG00000186714	CCDC73	1	FALSE	0.0651269	0.236909	TRUE	TRUE
CCDC77	ENSMFAG00000045459	ENSMFAG00000045459.2	420258	457861	11	coiled-coil domain containing 77 [Source:HGNC Symbol;Acc:HGNC:28203]	CCDC77	HGNC Symbol	ensembl	CCDC77	1			ENSG00000120647	CCDC77	1	FALSE	0.183858	0.305853	TRUE	TRUE
CCDC80	ENSMFAG00000001224	ENSMFAG00000001224.2	162056214	162091872	2	coiled-coil domain containing 80 [Source:HGNC Symbol;Acc:HGNC:30649]	CCDC80	HGNC Symbol	ensembl	CCDC80	1			ENSG00000091986	CCDC80	1	FALSE	0.0828946		TRUE	TRUE
CCDC82	ENSMFAG00000036325	ENSMFAG00000036325.2	87281119	87311460	14	coiled-coil domain containing 82 [Source:HGNC Symbol;Acc:HGNC:26282]	CCDC82	HGNC Symbol	ensembl	CCDC82	1			ENSG00000149231	CCDC82	1	FALSE	0.741996	1.81691	TRUE	TRUE
CCDC86	ENSMFAG00000036759	ENSMFAG00000036759.2	13429903	13439088	14	coiled-coil domain containing 86 [Source:HGNC Symbol;Acc:HGNC:28359]	CCDC86	HGNC Symbol	ensembl	CCDC86	1			ENSG00000110104	CCDC86	1	FALSE	0.121268	0.239074	TRUE	TRUE
CCDC88A	ENSMFAG00000037041	ENSMFAG00000037041.2	52454001	52677723	13	coiled-coil domain containing 88A [Source:HGNC Symbol;Acc:HGNC:25523]	CCDC88A	HGNC Symbol	ensembl	CCDC88A	1			ENSG00000115355	CCDC88A	1	FALSE	3.88363	2.92569	TRUE	TRUE
ENSMFAG00000030420	ENSMFAG00000030420	ENSMFAG00000030420.2	10081592	10089730	14				ensembl		1			ENSG00000168071	CCDC88B	0	FALSE	0.177043	0.346153	TRUE	TRUE
ENSMFAG00000046363	ENSMFAG00000046363	ENSMFAG00000046363.2	154046482	154076329	7				ensembl		1			ENSG00000015133	CCDC88C	0	FALSE	0.298244	2.03268	TRUE	TRUE
CCDC9	ENSMFAG00000002381	ENSMFAG00000002381.2	47884371	47902170	19	coiled-coil domain containing 9 [Source:HGNC Symbol;Acc:HGNC:24560]	CCDC9	HGNC Symbol	ensembl	CCDC9	1			ENSG00000105321	CCDC9	1	FALSE	0.200526	0.198354	TRUE	TRUE
CCDC90B	ENSMFAG00000034340	ENSMFAG00000034340.2	74151792	74174743	14	coiled-coil domain containing 90B [Source:HGNC Symbol;Acc:HGNC:28108]	CCDC90B	HGNC Symbol	ensembl	CCDC90B	1			ENSG00000137500	CCDC90B	1	FALSE	0.317392	0.354418	TRUE	TRUE
CCDC91	ENSMFAG00000045497	ENSMFAG00000045497.2	30344348	30716528	11	coiled-coil domain containing 91 [Source:HGNC Symbol;Acc:HGNC:24855]	CCDC91	HGNC Symbol	ensembl	CCDC91	1			ENSG00000123106	CCDC91	1	FALSE	2.00513	2.21645	TRUE	TRUE
CCDC92	ENSMFAG00000040841	ENSMFAG00000040841.2	123286692	123324393	11	coiled-coil domain containing 92 [Source:HGNC Symbol;Acc:HGNC:29563]	CCDC92	HGNC Symbol	ensembl	CCDC92	1			ENSG00000119242	CCDC92	1	FALSE	0.148335	0.57193	TRUE	TRUE
CCDC93	ENSMFAG00000038632	ENSMFAG00000038632.2	14411991	14502474	12	coiled-coil domain containing 93 [Source:HGNC Symbol;Acc:HGNC:25611]	CCDC93	HGNC Symbol	ensembl	CCDC93	1			ENSG00000125633	CCDC93	1	FALSE	0.293483	0.990835	TRUE	TRUE
CCDC97	ENSMFAG00000002660	ENSMFAG00000002660.2	40690209	40703882	19	coiled-coil domain containing 97 [Source:HGNC Symbol;Acc:HGNC:28289]	CCDC97	HGNC Symbol	ensembl	CCDC97	1			ENSG00000142039	CCDC97	1	FALSE	0.270082	0.410613	TRUE	TRUE
CCHCR1	ENSMFAG00000046171	ENSMFAG00000046171.2	139433269	139461218	4	coiled-coil alpha-helical rod protein 1 [Source:HGNC Symbol;Acc:HGNC:13930]	CCHCR1	HGNC Symbol	ensembl	CCHCR1	1			ENSG00000204536	CCHCR1	1	FALSE	0.12279	0.118417	TRUE	TRUE
CCL1	ENSMFAG00000036643	ENSMFAG00000036643.2	30048303	30052275	16	C-C motif chemokine ligand 1 [Source:HGNC Symbol;Acc:HGNC:10609]	CCL1	HGNC Symbol	ensembl	CCL1	1			ENSG00000108702	CCL1	1	FALSE	1.07908		TRUE	TRUE
CCL17	ENSMFAG00000062105	ENSMFAG00000062105.1	43457029	43460294	20	C-C motif chemokine ligand 17 [Source:HGNC Symbol;Acc:HGNC:10615]	CCL17	HGNC Symbol	ensembl	CCL17	1			ENSG00000102970	CCL17	1	FALSE	0.612613	1.72145	TRUE	TRUE
CCL19	ENSMFAG00000041422	ENSMFAG00000041422.2	47219342	47221064	15	C-C motif chemokine ligand 19 [Source:HGNC Symbol;Acc:HGNC:10617]	CCL19	HGNC Symbol	ensembl	CCL19	1			ENSG00000172724	CCL19	1	FALSE	1.43821	0.349936	TRUE	TRUE
CCL2	ENSMFAG00000053406	ENSMFAG00000053406.1	29948921	29951941	16	C-C motif chemokine ligand 2 [Source:HGNC Symbol;Acc:HGNC:10618]	CCL2	HGNC Symbol	ensembl	CCL2	1			ENSG00000108691	CCL2	1	FALSE	0.186832	13.9805	TRUE	TRUE
CCL25	ENSMFAG00000034081	ENSMFAG00000034081.2	8057194	8105344	19	C-C motif chemokine ligand 25 [Source:HGNC Symbol;Acc:HGNC:10624]	CCL25	HGNC Symbol	ensembl	CCL25	1			ENSG00000131142	CCL25	1	FALSE	0.0988266		TRUE	TRUE
ENSMFAG00000000159	ENSMFAG00000000159	ENSMFAG00000000159.2	31757750	31759615	16				ensembl		1			ENSG00000277632	CCL3	1	FALSE	19.6261	64.4428	TRUE	TRUE
ENSMFAG00000047776	ENSMFAG00000047776	ENSMFAG00000047776.1	32120664	32129361	16				ensembl		1			ENSG00000275302	CCL4	1	FALSE	58.898	700.326	TRUE	TRUE
ENSMFAG00000031627	ENSMFAG00000031627	ENSMFAG00000031627.2	31534980	31545453	16				ensembl		1			ENSG00000271503	CCL5	0	FALSE	17.1885	80.0284	TRUE	TRUE
CCM2	ENSMFAG00000001936	ENSMFAG00000001936.2	71497674	71573021	3	CCM2 scaffold protein [Source:HGNC Symbol;Acc:HGNC:21708]	CCM2	HGNC Symbol	ensembl	CCM2	1			ENSG00000136280	CCM2	1	FALSE	2.31318	2.19574	TRUE	TRUE
CCM2L	ENSMFAG00000029757	ENSMFAG00000029757.2	64627116	64649357	10	CCM2 like scaffold protein [Source:HGNC Symbol;Acc:HGNC:16153]	CCM2L	HGNC Symbol	ensembl	CCM2L	1			ENSG00000101331	CCM2L	1	FALSE	0.109643		TRUE	TRUE
CCNA2	ENSMFAG00000037740	ENSMFAG00000037740.2	118866942	118874244	5	cyclin A2 [Source:HGNC Symbol;Acc:HGNC:1578]	CCNA2	HGNC Symbol	ensembl	CCNA2	1			ENSG00000145386	CCNA2	1	FALSE	0.175496	0.130688	TRUE	TRUE
CCNB1	ENSMFAG00000041544	ENSMFAG00000041544.2	66680070	66692351	6	cyclin B1 [Source:HGNC Symbol;Acc:HGNC:1579]	CCNB1	HGNC Symbol	ensembl	CCNB1	1			ENSG00000134057	CCNB1	1	FALSE	0.0800116	0.337254	TRUE	TRUE
CCNB1IP1	ENSMFAG00000037728	ENSMFAG00000037728.2	82133181	82154212	7	cyclin B1 interacting protein 1 [Source:HGNC Symbol;Acc:HGNC:19437]	CCNB1IP1	HGNC Symbol	ensembl	CCNB1IP1	1			ENSG00000100814	CCNB1IP1	1	FALSE	0.0670656	0.25786	TRUE	TRUE
CCNB2	ENSMFAG00000042779	ENSMFAG00000042779.2	35164449	35184385	7	cyclin B2 [Source:HGNC Symbol;Acc:HGNC:1580]	CCNB2	HGNC Symbol	ensembl	CCNB2	1			ENSG00000157456	CCNB2	1	FALSE	0.0496914	0.125206	TRUE	TRUE
CCNC	ENSMFAG00000030903	ENSMFAG00000030903.2	73772287	73798641	4	cyclin C [Source:HGNC Symbol;Acc:HGNC:1581]	CCNC	HGNC Symbol	ensembl	CCNC	1			ENSG00000112237	CCNC	1	FALSE	0.392246	0.648156	TRUE	TRUE
CCND1	ENSMFAG00000039013	ENSMFAG00000039013.2	5072461	5084878	14	cyclin D1 [Source:HGNC Symbol;Acc:HGNC:1582]	CCND1	HGNC Symbol	ensembl	CCND1	1			ENSG00000110092	CCND1	1	FALSE	0.0830957	0.0766277	TRUE	TRUE
ENSMFAG00000040946	ENSMFAG00000040946	ENSMFAG00000040946.2	4352955	4428043	11	cyclin D2 [Source:HGNC Symbol;Acc:HGNC:1583]	CCND2	HGNC Symbol	ensembl	CCND2	1			ENSG00000118971	CCND2	1	FALSE	2.83394	2.99866	TRUE	TRUE
CCND3	ENSMFAG00000039022	ENSMFAG00000039022.2	127353620	127478751	4	cyclin D3 [Source:HGNC Symbol;Acc:HGNC:1585]	CCND3	HGNC Symbol	ensembl	CCND3	1			ENSG00000112576	CCND3	1	FALSE	0.654319	10.3223	TRUE	TRUE
CCNDBP1	ENSMFAG00000031199	ENSMFAG00000031199.2	19451409	19464713	7	cyclin D1 binding protein 1 [Source:HGNC Symbol;Acc:HGNC:1587]	CCNDBP1	HGNC Symbol	ensembl	CCNDBP1	1			ENSG00000166946	CCNDBP1	1	FALSE	0.39765	1.74541	TRUE	TRUE
CCNE1	ENSMFAG00000041278	ENSMFAG00000041278.2	29365410	29376840	19	cyclin E1 [Source:HGNC Symbol;Acc:HGNC:1589]	CCNE1	HGNC Symbol	ensembl	CCNE1	1			ENSG00000105173	CCNE1	1	FALSE	0.284162	0.156485	TRUE	TRUE
CCNE2	ENSMFAG00000036525	ENSMFAG00000036525.2	93969816	93983811	8	cyclin E2 [Source:HGNC Symbol;Acc:HGNC:1590]	CCNE2	HGNC Symbol	ensembl	CCNE2	1			ENSG00000175305	CCNE2	1	FALSE	0.0313531	0.108494	TRUE	TRUE
CCNF	ENSMFAG00000039462	ENSMFAG00000039462.2	2356359	2400342	20	cyclin F [Source:HGNC Symbol;Acc:HGNC:1591]	CCNF	HGNC Symbol	ensembl	CCNF	1			ENSG00000162063	CCNF	1	FALSE	0.13527	0.0468437	TRUE	TRUE
CCNG1	ENSMFAG00000035711	ENSMFAG00000035711.2	160539765	160565854	6	cyclin G1 [Source:HGNC Symbol;Acc:HGNC:1592]	CCNG1	HGNC Symbol	ensembl	CCNG1	1			ENSG00000113328	CCNG1	1	FALSE	0.53368	2.42582	TRUE	TRUE
CCNG2	ENSMFAG00000003008	ENSMFAG00000003008.2	57069348	57096259	5	cyclin G2 [Source:HGNC Symbol;Acc:HGNC:1593]	CCNG2	HGNC Symbol	ensembl	CCNG2	1			ENSG00000138764	CCNG2	1	FALSE	0.240985	0.284041	TRUE	TRUE
CCNH	ENSMFAG00000008721	ENSMFAG00000008721.2	83137724	83181241	6	cyclin H [Source:HGNC Symbol;Acc:HGNC:1594]	CCNH	HGNC Symbol	ensembl	CCNH	1			ENSG00000134480	CCNH	1	FALSE	0.768351	3.21599	TRUE	TRUE
CCNI	ENSMFAG00000036157	ENSMFAG00000036157.2	57186230	57214781	5	cyclin I [Source:HGNC Symbol;Acc:HGNC:1595]	CCNI	HGNC Symbol	ensembl	CCNI	1			ENSG00000118816	CCNI	1	FALSE	1.23861	2.45994	TRUE	TRUE
CCNJ	ENSMFAG00000037933	ENSMFAG00000037933.2	93550318	93567748	9	cyclin J [Source:HGNC Symbol;Acc:HGNC:23434]	CCNJ	HGNC Symbol	ensembl	CCNJ	1			ENSG00000107443	CCNJ	1	FALSE	0.0801153	0.760039	TRUE	TRUE
CCNJL	ENSMFAG00000002131	ENSMFAG00000002131.2	157393088	157496403	6	cyclin J like [Source:HGNC Symbol;Acc:HGNC:25876]	CCNJL	HGNC Symbol	ensembl	CCNJL	1			ENSG00000135083	CCNJL	1	FALSE	0.401381	0.68762	TRUE	TRUE
CCNK	ENSMFAG00000031730	ENSMFAG00000031730.2	162245788	162298990	7	cyclin K [Source:HGNC Symbol;Acc:HGNC:1596]	CCNK	HGNC Symbol	ensembl	CCNK	1			ENSG00000090061	CCNK	1	FALSE	0.552338	0.687093	TRUE	TRUE
CCNL1	ENSMFAG00000030104	ENSMFAG00000030104.2	59536773	59567119	2	cyclin L1 [Source:HGNC Symbol;Acc:HGNC:20569]	CCNL1	HGNC Symbol	ensembl	CCNL1	1			ENSG00000163660	CCNL1	1	FALSE	2.44846	2.43353	TRUE	TRUE
CCNP	ENSMFAG00000044483	ENSMFAG00000044483.2	39578040	39582434	19	cyclin P [Source:HGNC Symbol;Acc:HGNC:25805]	CCNP	HGNC Symbol	ensembl	CCNP	1			ENSG00000105219	CCNP	1	FALSE	0.0203201		TRUE	TRUE
CCNQ	ENSMFAG00000044349	ENSMFAG00000044349.2	146567901	146579497	X	cyclin Q [Source:HGNC Symbol;Acc:HGNC:28434]	CCNQ	HGNC Symbol	ensembl	CCNQ	1			ENSG00000262919	CCNQ	1	FALSE	0.403981	0.250196	TRUE	TRUE
CCNT1	ENSMFAG00000042457	ENSMFAG00000042457.2	47818925	47848863	11	cyclin T1 [Source:HGNC Symbol;Acc:HGNC:1599]	CCNT1	HGNC Symbol	ensembl	CCNT1	1			ENSG00000129315	CCNT1	1	FALSE	0.311014	0.594028	TRUE	TRUE
CCNT2	ENSMFAG00000042791	ENSMFAG00000042791.2	21369860	21410290	12	cyclin T2 [Source:HGNC Symbol;Acc:HGNC:1600]	CCNT2	HGNC Symbol	ensembl	CCNT2	1			ENSG00000082258	CCNT2	1	FALSE	0.661714	0.734112	TRUE	TRUE
CCNY	ENSMFAG00000045751	ENSMFAG00000045751.2	36121872	36343788	9	cyclin Y [Source:HGNC Symbol;Acc:HGNC:23354]	CCNY	HGNC Symbol	ensembl	CCNY	1			ENSG00000108100	CCNY	1	FALSE	1.12367	4.63915	TRUE	TRUE
CCNYL1	ENSMFAG00000001361	ENSMFAG00000001361.2	95492744	95536333	12	cyclin Y like 1 [Source:HGNC Symbol;Acc:HGNC:26868]	CCNYL1	HGNC Symbol	ensembl	CCNYL1	1			ENSG00000163249	CCNYL1	1	FALSE	0.105284	0.432091	TRUE	TRUE
CCP110	ENSMFAG00000036768	ENSMFAG00000036768.2	18129135	18160198	20	centriolar coiled-coil protein 110 [Source:HGNC Symbol;Acc:HGNC:24342]	CCP110	HGNC Symbol	ensembl	CCP110	1			ENSG00000103540	CCP110	1	FALSE	0.114371	0.200124	TRUE	TRUE
CCPG1	ENSMFAG00000031325	ENSMFAG00000031325.2	31458140	31508823	7	cell cycle progression 1 [Source:HGNC Symbol;Acc:HGNC:24227]	CCPG1	HGNC Symbol	ensembl	CCPG1	1			ENSG00000260916	CCPG1	1	FALSE	1.19484	0.284041	TRUE	TRUE
CCR1	ENSMFAG00000051272	ENSMFAG00000051272.1	100513656	100520165	2	C-C motif chemokine receptor 1 [Source:HGNC Symbol;Acc:HGNC:1602]	CCR1	HGNC Symbol	ensembl	CCR1	1			ENSG00000163823	CCR1	1	FALSE	0.353017	2.52724	TRUE	TRUE
CCR2	ENSMFAG00000033884	ENSMFAG00000033884.2	100679467	100686343	2	C-C motif chemokine receptor 2 [Source:HGNC Symbol;Acc:HGNC:1603]	CCR2	HGNC Symbol	ensembl	CCR2	1			ENSG00000121807	CCR2	1	FALSE	0.27402	0.459528	TRUE	TRUE
CCR3	ENSMFAG00000037157	ENSMFAG00000037157.2	100540357	100578424	2	C-C motif chemokine receptor 3 [Source:HGNC Symbol;Acc:HGNC:1604]	CCR3	HGNC Symbol	ensembl	CCR3	1			ENSG00000183625	CCR3	1	FALSE	0.211981	0.182815	TRUE	TRUE
CCR4	ENSMFAG00000016035	ENSMFAG00000016035.2	14861333	14862415	2	C-C motif chemokine receptor 4 [Source:HGNC Symbol;Acc:HGNC:1605]	CCR4	HGNC Symbol	ensembl	CCR4	1			ENSG00000183813	CCR4	1	FALSE	0.0969511	0.518685	TRUE	TRUE
CCR5	ENSMFAG00000002809	ENSMFAG00000002809.2	100695802	100701418	2	C-C motif chemokine receptor 5 [Source:HGNC Symbol;Acc:HGNC:1606]	CCR5	HGNC Symbol	ensembl	CCR5	1			ENSG00000160791	CCR5	1	FALSE	0.225893	0.361717	TRUE	TRUE
CCR6	ENSMFAG00000062524	ENSMFAG00000062524.1	3837812	3865688	4	C-C motif chemokine receptor 6 [Source:HGNC Symbol;Acc:HGNC:1607]	CCR6	HGNC Symbol	ensembl	CCR6	1			ENSG00000112486	CCR6	1	FALSE	0.262334		TRUE	TRUE
CCR7	ENSMFAG00000032012	ENSMFAG00000032012.2	50879953	50894322	16	C-C motif chemokine receptor 7 [Source:HGNC Symbol;Acc:HGNC:1608]	CCR7	HGNC Symbol	ensembl	CCR7	1			ENSG00000126353	CCR7	1	FALSE	4.00129	3.48247	TRUE	TRUE
CCR9	ENSMFAG00000053344	ENSMFAG00000053344.1	100209536	100216681	2	C-C motif chemokine receptor 9 [Source:HGNC Symbol;Acc:HGNC:1610]	CCR9	HGNC Symbol	ensembl	CCR9	1			ENSG00000173585	CCR9	1	FALSE	0.0500154	0.0421335	TRUE	TRUE
CCRL2	ENSMFAG00000037173	ENSMFAG00000037173.2	100725008	100731083	2	C-C motif chemokine receptor like 2 [Source:HGNC Symbol;Acc:HGNC:1612]	CCRL2	HGNC Symbol	ensembl	CCRL2	1			ENSG00000121797	CCRL2	1	FALSE	0.129572	0.45661	TRUE	TRUE
CCS	ENSMFAG00000037624	ENSMFAG00000037624.2	7823751	7846446	14	copper chaperone for superoxide dismutase [Source:HGNC Symbol;Acc:HGNC:1613]	CCS	HGNC Symbol	ensembl	CCS	1			ENSG00000173992	CCS	1	FALSE	0.18948	2.25479	TRUE	TRUE
CCSAP	ENSMFAG00000033596	ENSMFAG00000033596.2	19644097	19664166	1	centriole, cilia and spindle associated protein [Source:HGNC Symbol;Acc:HGNC:29578]	CCSAP	HGNC Symbol	ensembl	CCSAP	1			ENSG00000154429	CCSAP	1	FALSE	0.0943621	0.32462	TRUE	TRUE
CCSER1	ENSMFAG00000032924	ENSMFAG00000032924.2	87730515	89159369	5	coiled-coil serine rich protein 1 [Source:HGNC Symbol;Acc:HGNC:29349]	CCSER1	HGNC Symbol	ensembl	CCSER1	1			ENSG00000184305	CCSER1	1	FALSE	4.01945	13.9409	TRUE	TRUE
CCSER2	ENSMFAG00000042163	ENSMFAG00000042163.2	50867639	51051344	9	coiled-coil serine rich protein 2 [Source:HGNC Symbol;Acc:HGNC:29197]	CCSER2	HGNC Symbol	ensembl	CCSER2	1			ENSG00000107771	CCSER2	1	FALSE	1.76302	4.50715	TRUE	TRUE
CCT2	ENSMFAG00000035905	ENSMFAG00000035905.2	68896400	68912341	11	chaperonin containing TCP1 subunit 2 [Source:HGNC Symbol;Acc:HGNC:1615]	CCT2	HGNC Symbol	ensembl	CCT2	1			ENSG00000166226	CCT2	1	FALSE	2.35479	2.45602	TRUE	TRUE
CCT3	ENSMFAG00000033146	ENSMFAG00000033146.2	94111329	94139165	1	chaperonin containing TCP1 subunit 3 [Source:HGNC Symbol;Acc:HGNC:1616]	CCT3	HGNC Symbol	ensembl	CCT3	1			ENSG00000163468	CCT3	1	FALSE	2.30888	4.25353	TRUE	TRUE
CCT4	ENSMFAG00000031348	ENSMFAG00000031348.2	46196739	46282161	13	chaperonin containing TCP1 subunit 4 [Source:HGNC Symbol;Acc:HGNC:1617]	CCT4	HGNC Symbol	ensembl	CCT4	1			ENSG00000115484	CCT4	1	FALSE	1.75885	2.25046	TRUE	TRUE
CCT5	ENSMFAG00000045954	ENSMFAG00000045954.2	10310748	10343433	6	chaperonin containing TCP1 subunit 5 [Source:HGNC Symbol;Acc:HGNC:1618]	CCT5	HGNC Symbol	ensembl	CCT5	1			ENSG00000150753	CCT5	1	FALSE	2.12478	3.08272	TRUE	TRUE
CCT6A	ENSMFAG00000033952	ENSMFAG00000033952.2	59735527	59845730	3	chaperonin containing TCP1 subunit 6A [Source:HGNC Symbol;Acc:HGNC:1620]	CCT6A	HGNC Symbol	ensembl	CCT6A	1			ENSG00000146731	CCT6A	1	FALSE	3.24071	4.55843	TRUE	TRUE
CCT6B	ENSMFAG00000038145	ENSMFAG00000038145.2	30617653	30670354	16	chaperonin containing TCP1 subunit 6B [Source:HGNC Symbol;Acc:HGNC:1621]	CCT6B	HGNC Symbol	ensembl	CCT6B	1			ENSG00000132141	CCT6B	1	FALSE	0.0651892	0.0970507	TRUE	TRUE
CCT7	ENSMFAG00000039286	ENSMFAG00000039286.2	34859639	34878153	13	chaperonin containing TCP1 subunit 7 [Source:HGNC Symbol;Acc:HGNC:1622]	CCT7	HGNC Symbol	ensembl	CCT7	1			ENSG00000135624	CCT7	1	FALSE	1.45767	1.67902	TRUE	TRUE
CCT8	ENSMFAG00000035602	ENSMFAG00000035602.2	17473208	17491295	3	chaperonin containing TCP1 subunit 8 [Source:HGNC Symbol;Acc:HGNC:1623]	CCT8	HGNC Symbol	ensembl	CCT8	1			ENSG00000156261	CCT8	1	FALSE	2.12696	2.69651	TRUE	TRUE
ENSMFAG00000035825	ENSMFAG00000035825	ENSMFAG00000035825.2	40945289	40973825	3				ensembl		1			ENSG00000146574	CCZ1B	1	FALSE	0.199738	0.517051	TRUE	TRUE
CD101	ENSMFAG00000033865	ENSMFAG00000033865.2	106695160	106728014	1	CD101 molecule [Source:HGNC Symbol;Acc:HGNC:5949]	CD101	HGNC Symbol	ensembl	CD101	1			ENSG00000134256	CD101	1	FALSE	0.0823824	0.371408	TRUE	TRUE
CD109	ENSMFAG00000044576	ENSMFAG00000044576.2	99255106	99415656	4	CD109 molecule [Source:HGNC Symbol;Acc:HGNC:21685]	CD109	HGNC Symbol	ensembl	CD109	1			ENSG00000156535	CD109	1	FALSE	0.599428	0.962855	TRUE	TRUE
CD14	ENSMFAG00000025943	ENSMFAG00000025943.2	137849515	137851461	6	CD14 molecule [Source:NCBI gene (formerly Entrezgene);Acc:102129342]	CD14	NCBI gene (formerly Entrezgene)	ensembl		1	CD14-201		ENSG00000170458	CD14	1	FALSE	4.52964	3.18579	TRUE	TRUE
CD151	ENSMFAG00000003612	ENSMFAG00000003612.2	878481	893834	14	CD151 molecule (Raph blood group) [Source:HGNC Symbol;Acc:HGNC:1630]	CD151	HGNC Symbol	ensembl	CD151	1			ENSG00000177697	CD151	1	FALSE	0.168095	0.750111	TRUE	TRUE
CD160	ENSMFAG00000043835	ENSMFAG00000043835.2	103010969	103031380	1	CD160 molecule [Source:HGNC Symbol;Acc:HGNC:17013]	CD160	HGNC Symbol	ensembl	CD160	1			ENSG00000117281	CD160	1	FALSE	0.0796051	0.845943	TRUE	TRUE
CD163	ENSMFAG00000030782	ENSMFAG00000030782.2	7639759	7674119	11	CD163 molecule [Source:HGNC Symbol;Acc:HGNC:1631]	CD163	HGNC Symbol	ensembl	CD163	1			ENSG00000177575	CD163	1	FALSE	0.679242	0.742283	TRUE	TRUE
CD163L1	ENSMFAG00000043061	ENSMFAG00000043061.2	7522130	7603110	11	CD163 molecule like 1 [Source:HGNC Symbol;Acc:HGNC:30375]	CD163L1	HGNC Symbol	ensembl	CD163L1	1			ENSG00000177675	CD163L1	1	FALSE	0.0968486	0.136676	TRUE	TRUE
CD164	ENSMFAG00000033671	ENSMFAG00000033671.2	13201778	13391024	4	CD164 molecule [Source:HGNC Symbol;Acc:HGNC:1632]	CD164	HGNC Symbol	ensembl	CD164	1			ENSG00000135535	CD164	1	FALSE	2.50176	1.32956	TRUE	TRUE
CD180	ENSMFAG00000044511	ENSMFAG00000044511.2	64758598	64775098	6	CD180 molecule [Source:HGNC Symbol;Acc:HGNC:6726]	CD180	HGNC Symbol	ensembl	CD180	1			ENSG00000134061	CD180	1	FALSE	0.599987	0.242736	TRUE	TRUE
CD19	ENSMFAG00000003219	ENSMFAG00000003219.2	26518606	26526944	20	CD19 molecule [Source:HGNC Symbol;Acc:HGNC:1633]	CD19	HGNC Symbol	ensembl	CD19	1			ENSG00000177455	CD19	1	FALSE	0.731099	1.02522	TRUE	TRUE
ENSMFAG00000031349	ENSMFAG00000031349	ENSMFAG00000031349.2	92148999	92170939	1	CD1b molecule [Source:HGNC Symbol;Acc:HGNC:1635]	CD1B	HGNC Symbol	ensembl	CD1B	1			ENSG00000158485	CD1B	1	FALSE	0.13773		TRUE	TRUE
CD1C	ENSMFAG00000031800	ENSMFAG00000031800.2	92195799	92234297	1	CD1c molecule [Source:HGNC Symbol;Acc:HGNC:1636]	CD1C	HGNC Symbol	ensembl	CD1C	1			ENSG00000158481	CD1C	1	FALSE	1.66664	0.783086	TRUE	TRUE
CD1D	ENSMFAG00000044229	ENSMFAG00000044229.2	92294018	92297806	1	CD1d molecule [Source:HGNC Symbol;Acc:HGNC:1637]	CD1D	HGNC Symbol	ensembl	CD1D	1			ENSG00000158473	CD1D	1	FALSE	0.0636054	0.271598	TRUE	TRUE
CD2	ENSMFAG00000036150	ENSMFAG00000036150.2	106956114	106972374	1	CD2 molecule [Source:HGNC Symbol;Acc:HGNC:1639]	CD2	HGNC Symbol	ensembl	CD2	1			ENSG00000116824	CD2	1	FALSE	2.20031	4.21138	TRUE	TRUE
CD200	ENSMFAG00000000111	ENSMFAG00000000111.2	162331426	162361542	2	CD200 molecule [Source:HGNC Symbol;Acc:HGNC:7203]	CD200	HGNC Symbol	ensembl	CD200	1			ENSG00000091972	CD200	1	FALSE	1.75566	1.02663	TRUE	TRUE
CD200R1	ENSMFAG00000038452	ENSMFAG00000038452.2	161728879	161809574	2	CD200 receptor 1 [Source:HGNC Symbol;Acc:HGNC:24235]	CD200R1	HGNC Symbol	ensembl	CD200R1	1			ENSG00000163606	CD200R1	1	FALSE	0.687895	0.647204	TRUE	TRUE
CD200R1L	ENSMFAG00000002937	ENSMFAG00000002937.2	161863660	161890188	2	CD200 receptor 1 like [Source:HGNC Symbol;Acc:HGNC:24665]	CD200R1L	HGNC Symbol	ensembl	CD200R1L	1			ENSG00000206531	CD200R1L	1	FALSE	0.0678783		TRUE	TRUE
CD22	ENSMFAG00000003950	ENSMFAG00000003950.2	35000613	35018471	19	CD22 molecule [Source:HGNC Symbol;Acc:HGNC:1643]	CD22	HGNC Symbol	ensembl	CD22	1			ENSG00000012124	CD22	1	FALSE	0.562256	1.42636	TRUE	TRUE
CD226	ENSMFAG00000042682	ENSMFAG00000042682.2	10896051	10994627	18	CD226 molecule [Source:HGNC Symbol;Acc:HGNC:16961]	CD226	HGNC Symbol	ensembl	CD226	1			ENSG00000150637	CD226	1	FALSE	0.846419	2.00403	TRUE	TRUE
CD244	ENSMFAG00000045814	ENSMFAG00000045814.2	89565270	89598327	1	CD244 molecule [Source:HGNC Symbol;Acc:HGNC:18171]	CD244	HGNC Symbol	ensembl	CD244	1			ENSG00000122223	CD244	1	FALSE	0.754418	0.592293	TRUE	TRUE
CD247	ENSMFAG00000000076	ENSMFAG00000000076.2	24790042	24879367	1	CD247 molecule [Source:HGNC Symbol;Acc:HGNC:1677]	CD247	HGNC Symbol	ensembl	CD247	1			ENSG00000198821	CD247	1	FALSE	6.61344	21.3451	TRUE	TRUE
CD274	ENSMFAG00000044358	ENSMFAG00000044358.2	76117027	76199977	15	CD274 molecule [Source:HGNC Symbol;Acc:HGNC:17635]	CD274	HGNC Symbol	ensembl	CD274	1			ENSG00000120217	CD274	1	FALSE	4.64019	1.90007	TRUE	TRUE
CD28	ENSMFAG00000003864	ENSMFAG00000003864.2	91476640	91507894	12	CD28 molecule [Source:HGNC Symbol;Acc:HGNC:1653]	CD28	HGNC Symbol	ensembl	CD28	1			ENSG00000178562	CD28	1	FALSE	1.01708	1.09942	TRUE	TRUE
CD2AP	ENSMFAG00000042539	ENSMFAG00000042539.2	121836688	121988014	4	CD2 associated protein [Source:HGNC Symbol;Acc:HGNC:14258]	CD2AP	HGNC Symbol	ensembl	CD2AP	1			ENSG00000198087	CD2AP	1	FALSE	1.28305	1.48129	TRUE	TRUE
CD2BP2	ENSMFAG00000038725	ENSMFAG00000038725.2	27482504	27487039	20	CD2 cytoplasmic tail binding protein 2 [Source:HGNC Symbol;Acc:HGNC:1656]	CD2BP2	HGNC Symbol	ensembl	CD2BP2	1			ENSG00000169217	CD2BP2	1	FALSE	0.284617	0.423337	TRUE	TRUE
CD300A	ENSMFAG00000032843	ENSMFAG00000032843.2	70240534	70257572	16	CD300a molecule [Source:HGNC Symbol;Acc:HGNC:19319]	CD300A	HGNC Symbol	ensembl	CD300A	1			ENSG00000167851	CD300A	1	FALSE	0.0816031	0.910222	TRUE	TRUE
CD300C	ENSMFAG00000057201	ENSMFAG00000057201.1	70300536	70307695	16	CD300c molecule [Source:HGNC Symbol;Acc:HGNC:19320]	CD300C	HGNC Symbol	ensembl	CD300C	1			ENSG00000167850	CD300C	1	FALSE	0.447129	0.124787	TRUE	TRUE
CD300E	ENSMFAG00000060090	ENSMFAG00000060090.1	70373489	70395764	16	CD300e molecule [Source:HGNC Symbol;Acc:HGNC:28874]	CD300E	HGNC Symbol	ensembl	CD300E	1			ENSG00000186407	CD300E	1	FALSE	0.152543	3.55102	TRUE	TRUE
CD300H	ENSMFAG00000004042	ENSMFAG00000004042.2	70317992	70327438	16	CD300H molecule (gene/pseudogene) [Source:HGNC Symbol;Acc:HGNC:52292]	CD300H	HGNC Symbol	ensembl	CD300H	1			ENSG00000284690	CD300H	1	FALSE	0.056188		TRUE	TRUE
CD300LB	ENSMFAG00000043746	ENSMFAG00000043746.2	70285519	70294278	16	CD300 molecule like family member b [Source:HGNC Symbol;Acc:HGNC:30811]	CD300LB	HGNC Symbol	ensembl	CD300LB	1			ENSG00000178789	CD300LB	1	FALSE	0.0348516	0.314058	TRUE	TRUE
CD300LD	ENSMFAG00000000921	ENSMFAG00000000921.2	70339483	70356152	16	CD300 molecule like family member d [Source:HGNC Symbol;Acc:HGNC:16848]	CD300LD	HGNC Symbol	ensembl	CD300LD	1			ENSG00000204345	CD300LD	1	FALSE	0.775348		TRUE	TRUE
CD300LF	ENSMFAG00000030780	ENSMFAG00000030780.2	70466446	70485236	16	CD300 molecule like family member f [Source:HGNC Symbol;Acc:HGNC:29883]	CD300LF	HGNC Symbol	ensembl	CD300LF	1			ENSG00000186074	CD300LF	1	FALSE	0.453039	0.642947	TRUE	TRUE
CD302	ENSMFAG00000038264	ENSMFAG00000038264.2	47249951	47290538	12	CD302 molecule [Source:HGNC Symbol;Acc:HGNC:30843]	CD302	HGNC Symbol	ensembl	CD302	1			ENSG00000241399	CD302	1	FALSE	0.230227	0.593726	TRUE	TRUE
CD320	ENSMFAG00000013824	ENSMFAG00000013824.2	8317553	8337428	19	CD320 molecule [Source:HGNC Symbol;Acc:HGNC:16692]	CD320	HGNC Symbol	ensembl	CD320	1			ENSG00000167775	CD320	1	FALSE	1.55242	0.930678	TRUE	TRUE
CD36	ENSMFAG00000044200	ENSMFAG00000044200.2	126711138	126763622	3	CD36 molecule [Source:HGNC Symbol;Acc:HGNC:1663]	CD36	HGNC Symbol	ensembl	CD36	1			ENSG00000135218	CD36	1	FALSE	0.0773239	4.83505	TRUE	TRUE
ENSMFAG00000032972	ENSMFAG00000032972	ENSMFAG00000032972.2	49854562	49863582	19				ensembl		1			ENSG00000104894	CD37	0	FALSE	6.36714	8.89138	TRUE	TRUE
CD38	ENSMFAG00000034115	ENSMFAG00000034115.2	15369798	15432440	5	CD38 molecule [Source:HGNC Symbol;Acc:HGNC:1667]	CD38	HGNC Symbol	ensembl	CD38	1			ENSG00000004468	CD38	1	FALSE	3.2	6.77416	TRUE	TRUE
CD3D	ENSMFAG00000045644	ENSMFAG00000045644.2	108988444	108996817	14	CD3 delta subunit of T-cell receptor complex [Source:HGNC Symbol;Acc:HGNC:1673]	CD3D	HGNC Symbol	ensembl	CD3D	1			ENSG00000167286	CD3D	1	FALSE	5.48035	3.46544	TRUE	TRUE
CD3E	ENSMFAG00000040556	ENSMFAG00000040556.2	108908361	108970877	14	CD3 epsilon subunit of T-cell receptor complex [Source:HGNC Symbol;Acc:HGNC:1674]	CD3E	HGNC Symbol	ensembl	CD3E	1			ENSG00000198851	CD3E	1	FALSE	1.08128	1.82963	TRUE	TRUE
CD3G	ENSMFAG00000040063	ENSMFAG00000040063.2	108998447	109009374	14	CD3 gamma subunit of T-cell receptor complex [Source:HGNC Symbol;Acc:HGNC:1675]	CD3G	HGNC Symbol	ensembl	CD3G	1			ENSG00000160654	CD3G	1	FALSE	3.85634	3.36664	TRUE	TRUE
CD4	ENSMFAG00000041228	ENSMFAG00000041228.2	6915219	6947940	11	CD4 molecule [Source:HGNC Symbol;Acc:HGNC:1678]	CD4	HGNC Symbol	ensembl	CD4	1			ENSG00000010610	CD4	1	FALSE	0.403501	0.999454	TRUE	TRUE
CD40	ENSMFAG00000032922	ENSMFAG00000032922.2	78607206	78632017	10	CD40 molecule [Source:HGNC Symbol;Acc:HGNC:11919]	CD40	HGNC Symbol	ensembl	CD40	1			ENSG00000101017	CD40	1	FALSE	2.76251	2.14518	TRUE	TRUE
CD40LG	ENSMFAG00000041794	ENSMFAG00000041794.2	129820234	129831372	X	CD40 ligand [Source:HGNC Symbol;Acc:HGNC:11935]	CD40LG	HGNC Symbol	ensembl	CD40LG	1			ENSG00000102245	CD40LG	1	FALSE	0.262634	4.70624	TRUE	TRUE
CD44	ENSMFAG00000043892	ENSMFAG00000043892.2	30261416	30353408	14	CD44 molecule (Indian blood group) [Source:HGNC Symbol;Acc:HGNC:1681]	CD44	HGNC Symbol	ensembl	CD44	1			ENSG00000026508	CD44	1	FALSE	11.4792	13.8316	TRUE	TRUE
CD46	ENSMFAG00000003828	ENSMFAG00000003828.2	65408673	65446665	1	CD46 molecule [Source:HGNC Symbol;Acc:HGNC:6953]	CD46	HGNC Symbol	ensembl	CD46	1			ENSG00000117335	CD46	1	FALSE	1.16049	1.16679	TRUE	TRUE
CD47	ENSMFAG00000039536	ENSMFAG00000039536.2	166583307	166631768	2	CD47 molecule [Source:HGNC Symbol;Acc:HGNC:1682]	CD47	HGNC Symbol	ensembl	CD47	1			ENSG00000196776	CD47	1	FALSE	2.24556	2.33755	TRUE	TRUE
CD48	ENSMFAG00000042043	ENSMFAG00000042043.2	89695218	89715569	1	CD48 molecule [Source:HGNC Symbol;Acc:HGNC:1683]	CD48	HGNC Symbol	ensembl	CD48	1			ENSG00000117091	CD48	1	FALSE	8.35342	3.98899	TRUE	TRUE
CD52	ENSMFAG00000041646	ENSMFAG00000041646.2	198280272	198282883	1	CD52 molecule [Source:HGNC Symbol;Acc:HGNC:1804]	CD52	HGNC Symbol	ensembl	CD52	1			ENSG00000169442	CD52	1	FALSE	18.5651	8.59233	TRUE	TRUE
CD53	ENSMFAG00000002919	ENSMFAG00000002919.2	112712566	112742422	1	CD53 molecule [Source:HGNC Symbol;Acc:HGNC:1686]	CD53	HGNC Symbol	ensembl	CD53	1			ENSG00000143119	CD53	1	FALSE	1.94698	2.48227	TRUE	TRUE
CD55	ENSMFAG00000039131	ENSMFAG00000039131.2	64879062	65025489	1	CD55 molecule (Cromer blood group) [Source:HGNC Symbol;Acc:HGNC:2665]	CD55	HGNC Symbol	ensembl	CD55	1			ENSG00000196352	CD55	1	FALSE	1.49082	1.85959	TRUE	TRUE
CD58	ENSMFAG00000042899	ENSMFAG00000042899.2	107154824	107211150	1	CD58 molecule [Source:HGNC Symbol;Acc:HGNC:1688]	CD58	HGNC Symbol	ensembl	CD58	1			ENSG00000116815	CD58	1	FALSE	1.32455	3.28847	TRUE	TRUE
CD6	ENSMFAG00000033693	ENSMFAG00000033693.2	13265323	13279465	14	CD6 molecule [Source:HGNC Symbol;Acc:HGNC:1691]	CD6	HGNC Symbol	ensembl	CD6	1			ENSG00000013725	CD6	1	FALSE	0.574545	1.74041	TRUE	TRUE
CD63	ENSMFAG00000045733	ENSMFAG00000045733.2	54802754	54807489	11	CD63 molecule [Source:HGNC Symbol;Acc:HGNC:1692]	CD63	HGNC Symbol	ensembl	CD63	1			ENSG00000135404	CD63	1	FALSE	5.69074	8.42055	TRUE	TRUE
CD68	ENSMFAG00000032792	ENSMFAG00000032792.2	7551958	7614395	16	CD68 molecule [Source:HGNC Symbol;Acc:HGNC:1693]	CD68	HGNC Symbol	ensembl	CD68	1			ENSG00000129226	CD68	1	FALSE	0.944483	0.069691	TRUE	TRUE
CD69	ENSMFAG00000060873	ENSMFAG00000060873.1	9951089	9957828	11	CD69 molecule [Source:HGNC Symbol;Acc:HGNC:1694]	CD69	HGNC Symbol	ensembl	CD69	1			ENSG00000110848	CD69	1	FALSE	0.925393	13.3458	TRUE	TRUE
CD7	ENSMFAG00000035707	ENSMFAG00000035707.2	78027499	78029963	16	CD7 molecule [Source:HGNC Symbol;Acc:HGNC:1695]	CD7	HGNC Symbol	ensembl	CD7	1			ENSG00000173762	CD7	1	FALSE	0.452838	3.32271	TRUE	TRUE
CD70	ENSMFAG00000041094	ENSMFAG00000041094.2	6447170	6451042	19	CD70 molecule [Source:HGNC Symbol;Acc:HGNC:11937]	CD70	HGNC Symbol	ensembl	CD70	1			ENSG00000125726	CD70	1	FALSE	0.0627194	0.225868	TRUE	TRUE
CD72	ENSMFAG00000032921	ENSMFAG00000032921.2	46271599	46351767	15	CD72 molecule [Source:HGNC Symbol;Acc:HGNC:1696]	CD72	HGNC Symbol	ensembl	CD72	1			ENSG00000137101	CD72	1	FALSE	0.550082	0.487747	TRUE	TRUE
CD74	ENSMFAG00000042836	ENSMFAG00000042836.2	147712505	147723570	6	CD74 molecule [Source:HGNC Symbol;Acc:HGNC:1697]	CD74	HGNC Symbol	ensembl	CD74	1			ENSG00000019582	CD74	1	FALSE	130.214	85.1728	TRUE	TRUE
CD79A	ENSMFAG00000001013	ENSMFAG00000001013.2	41409287	41413136	19	CD79a molecule [Source:HGNC Symbol;Acc:HGNC:1698]	CD79A	HGNC Symbol	ensembl	CD79A	1			ENSG00000105369	CD79A	1	FALSE	0.194391	8.77157	TRUE	TRUE
CD79B	ENSMFAG00000046403	ENSMFAG00000046403.2	59934067	60019008	16	CD79b molecule [Source:HGNC Symbol;Acc:HGNC:1699]	CD79B	HGNC Symbol	ensembl	CD79B	1			ENSG00000007312	CD79B	1	FALSE	3.25463	2.8549	TRUE	TRUE
CD80	ENSMFAG00000032987	ENSMFAG00000032987.2	155201581	155243785	2	CD80 molecule [Source:HGNC Symbol;Acc:HGNC:1700]	CD80	HGNC Symbol	ensembl	CD80	1			ENSG00000121594	CD80	1	FALSE	3.26013	0.663346	TRUE	TRUE
CD81	ENSMFAG00000007233	ENSMFAG00000007233.2	2392643	2413315	14	CD81 molecule [Source:HGNC Symbol;Acc:HGNC:1701]	CD81	HGNC Symbol	ensembl	CD81	1			ENSG00000110651	CD81	1	FALSE	2.06138	0.897051	TRUE	TRUE
CD82	ENSMFAG00000035741	ENSMFAG00000035741.2	21149632	21205480	14	CD82 molecule [Source:HGNC Symbol;Acc:HGNC:6210]	CD82	HGNC Symbol	ensembl	CD82	1			ENSG00000085117	CD82	1	FALSE	0.444985	1.82425	TRUE	TRUE
CD83	ENSMFAG00000030839	ENSMFAG00000030839.2	156825248	157035351	4	CD83 molecule [Source:HGNC Symbol;Acc:HGNC:1703]	CD83	HGNC Symbol	ensembl	CD83	1			ENSG00000112149	CD83	1	FALSE	7.23071	16.1655	TRUE	TRUE
CD84	ENSMFAG00000032304	ENSMFAG00000032304.2	89826046	89859684	1	CD84 molecule [Source:HGNC Symbol;Acc:HGNC:1704]	CD84	HGNC Symbol	ensembl	CD84	1			ENSG00000066294	CD84	1	FALSE	1.29562	1.59917	TRUE	TRUE
CD86	ENSMFAG00000001459	ENSMFAG00000001459.2	152668311	152786914	2	CD86 molecule [Source:HGNC Symbol;Acc:HGNC:1705]	CD86	HGNC Symbol	ensembl	CD86	1			ENSG00000114013	CD86	1	FALSE	2.82387	1.26914	TRUE	TRUE
CD8A	ENSMFAG00000028439	ENSMFAG00000028439.2	19817587	19826129	13	CD8 subunit alpha [Source:HGNC Symbol;Acc:HGNC:1706]	CD8A	HGNC Symbol	ensembl	CD8A	1			ENSG00000153563	CD8A	1	FALSE	0.872601	1.19453	TRUE	TRUE
ENSMFAG00000000257	ENSMFAG00000000257	ENSMFAG00000000257.2	19748759	19791461	13				ensembl		1			ENSG00000172116	CD8B	1	FALSE	1.34205	1.18943	TRUE	TRUE
CD9	ENSMFAG00000034485	ENSMFAG00000034485.2	6306338	6344416	11	CD9 molecule [Source:HGNC Symbol;Acc:HGNC:1709]	CD9	HGNC Symbol	ensembl	CD9	1			ENSG00000010278	CD9	1	FALSE	0.482954	13.2703	TRUE	TRUE
CD93	ENSMFAG00000043644	ENSMFAG00000043644.2	40868839	40875842	10	CD93 molecule [Source:HGNC Symbol;Acc:HGNC:15855]	CD93	HGNC Symbol	ensembl	CD93	1			ENSG00000125810	CD93	1	FALSE	0.473117	0.91538	TRUE	TRUE
CD96	ENSMFAG00000001986	ENSMFAG00000001986.2	163029362	163137575	2	CD96 molecule [Source:HGNC Symbol;Acc:HGNC:16892]	CD96	HGNC Symbol	ensembl	CD96	1			ENSG00000153283	CD96	1	FALSE	1.44213	7.70191	TRUE	TRUE
CD99	ENSMFAG00000000608	ENSMFAG00000000608.2	1343544	1391820	X	CD99 molecule (Xg blood group) [Source:HGNC Symbol;Acc:HGNC:7082]	CD99	HGNC Symbol	ensembl	CD99	1			ENSG00000002586	CD99	1	FALSE	2.65698	26.9588	TRUE	TRUE
CD99L2	ENSMFAG00000043583	ENSMFAG00000043583.2	143785783	143915596	X	CD99 molecule like 2 [Source:HGNC Symbol;Acc:HGNC:18237]	CD99L2	HGNC Symbol	ensembl	CD99L2	1			ENSG00000102181	CD99L2	1	FALSE	0.163355	0.434586	TRUE	TRUE
CDA	ENSMFAG00000000090	ENSMFAG00000000090.2	203866789	203896384	1	cytidine deaminase [Source:HGNC Symbol;Acc:HGNC:1712]	CDA	HGNC Symbol	ensembl	CDA	1			ENSG00000158825	CDA	1	FALSE	0.112297	0.931302	TRUE	TRUE
CDADC1	ENSMFAG00000032976	ENSMFAG00000032976.2	27742120	27788140	17	cytidine and dCMP deaminase domain containing 1 [Source:HGNC Symbol;Acc:HGNC:20299]	CDADC1	HGNC Symbol	ensembl	CDADC1	1			ENSG00000102543	CDADC1	1	FALSE	0.103865	0.283303	TRUE	TRUE
CDAN1	ENSMFAG00000045780	ENSMFAG00000045780.2	19014359	19027581	7	codanin 1 [Source:HGNC Symbol;Acc:HGNC:1713]	CDAN1	HGNC Symbol	ensembl	CDAN1	1			ENSG00000140326	CDAN1	1	FALSE	0.10906	0.0980916	TRUE	TRUE
CDC123	ENSMFAG00000036128	ENSMFAG00000036128.2	13220286	13274890	9	cell division cycle 123 [Source:HGNC Symbol;Acc:HGNC:16827]	CDC123	HGNC Symbol	ensembl	CDC123	1			ENSG00000151465	CDC123	1	FALSE	0.327428	1.04662	TRUE	TRUE
CDC14A	ENSMFAG00000000724	ENSMFAG00000000724.2	123471891	123636863	1	cell division cycle 14A [Source:HGNC Symbol;Acc:HGNC:1718]	CDC14A	HGNC Symbol	ensembl	CDC14A	1			ENSG00000079335	CDC14A	1	FALSE	4.32567	3.75701	TRUE	TRUE
CDC16	ENSMFAG00000042134	ENSMFAG00000042134.2	94941516	94980947	17	cell division cycle 16 [Source:HGNC Symbol;Acc:HGNC:1720]	CDC16	HGNC Symbol	ensembl	CDC16	1			ENSG00000130177	CDC16	1	FALSE	0.561716	0.58359	TRUE	TRUE
CDC20	ENSMFAG00000001542	ENSMFAG00000001542.2	180736152	180750035	1	cell division cycle 20 [Source:HGNC Symbol;Acc:HGNC:1723]	CDC20	HGNC Symbol	ensembl	CDC20	1			ENSG00000117399	CDC20	1	FALSE	0.104938	0.105925	TRUE	TRUE
CDC23	ENSMFAG00000002420	ENSMFAG00000002420.2	135420007	135453507	6	cell division cycle 23 [Source:HGNC Symbol;Acc:HGNC:1724]	CDC23	HGNC Symbol	ensembl	CDC23	1			ENSG00000094880	CDC23	1	FALSE	0.242329	0.187972	TRUE	TRUE
CDC25A	ENSMFAG00000044959	ENSMFAG00000044959.2	102636913	102666767	2	cell division cycle 25A [Source:HGNC Symbol;Acc:HGNC:1725]	CDC25A	HGNC Symbol	ensembl	CDC25A	1			ENSG00000164045	CDC25A	1	FALSE	0.114929	0.12519	TRUE	TRUE
CDC25B	ENSMFAG00000001545	ENSMFAG00000001545.2	60031130	60051619	10	cell division cycle 25B [Source:HGNC Symbol;Acc:HGNC:1726]	CDC25B	HGNC Symbol	ensembl	CDC25B	1			ENSG00000101224	CDC25B	1	FALSE	0.404305	0.257785	TRUE	TRUE
CDC25C	ENSMFAG00000035542	ENSMFAG00000035542.2	135521825	135571126	6	cell division cycle 25C [Source:HGNC Symbol;Acc:HGNC:1727]	CDC25C	HGNC Symbol	ensembl	CDC25C	1			ENSG00000158402	CDC25C	1	FALSE	0.0528166	0.0582698	TRUE	TRUE
CDC26	ENSMFAG00000007504	ENSMFAG00000007504.2	27385648	27392444	15	cell division cycle 26 [Source:HGNC Symbol;Acc:HGNC:17839]	CDC26	HGNC Symbol	ensembl	CDC26	1			ENSG00000176386	CDC26	1	FALSE	0.443933	0.633627	TRUE	TRUE
ENSMFAG00000062474	ENSMFAG00000062474	ENSMFAG00000062474.1	322467	333466	19				ensembl		1			ENSG00000099804	CDC34	0	FALSE	0.118297	0.182175	TRUE	TRUE
ENSMFAG00000037601	ENSMFAG00000037601	ENSMFAG00000037601.2	10253415	10268547	19	cell division cycle 37, HSP90 cochaperone [Source:HGNC Symbol;Acc:HGNC:1735]	CDC37	HGNC Symbol	ensembl	CDC37	1			ENSG00000105401	CDC37	1	FALSE	0.52055	1.62891	TRUE	TRUE
CDC37L1	ENSMFAG00000000879	ENSMFAG00000000879.2	76995640	77024782	15	cell division cycle 37 like 1, HSP90 cochaperone [Source:HGNC Symbol;Acc:HGNC:17179]	CDC37L1	HGNC Symbol	ensembl	CDC37L1	1			ENSG00000106993	CDC37L1	1	FALSE	0.197243	0.707114	TRUE	TRUE
CDC40	ENSMFAG00000002327	ENSMFAG00000002327.2	14024708	14097321	4	cell division cycle 40 [Source:HGNC Symbol;Acc:HGNC:17350]	CDC40	HGNC Symbol	ensembl	CDC40	1			ENSG00000168438	CDC40	1	FALSE	0.6489	0.752267	TRUE	TRUE
ENSMFAG00000032516	ENSMFAG00000032516	ENSMFAG00000032516.2	202460037	202501583	1				ensembl		1			ENSG00000070831	CDC42	1	FALSE	2.90098	0.735342	TRUE	TRUE
CDC42BPA	ENSMFAG00000036131	ENSMFAG00000036131.2	84900632	85229844	1	CDC42 binding protein kinase alpha [Source:HGNC Symbol;Acc:HGNC:1737]	CDC42BPA	HGNC Symbol	ensembl	CDC42BPA	1			ENSG00000143776	CDC42BPA	1	FALSE	0.126746	0.917724	TRUE	TRUE
CDC42BPB	ENSMFAG00000044066	ENSMFAG00000044066.2	165747270	165831351	7	CDC42 binding protein kinase beta [Source:HGNC Symbol;Acc:HGNC:1738]	CDC42BPB	HGNC Symbol	ensembl	CDC42BPB	1			ENSG00000198752	CDC42BPB	1	FALSE	0.0569427	0.198895	TRUE	TRUE
CDC42BPG	ENSMFAG00000046402	ENSMFAG00000046402.2	9598663	9617040	14	CDC42 binding protein kinase gamma [Source:HGNC Symbol;Acc:HGNC:29829]	CDC42BPG	HGNC Symbol	ensembl	CDC42BPG	1			ENSG00000171219	CDC42BPG	1	FALSE	0.0518372		TRUE	TRUE
CDC42EP2	ENSMFAG00000025261	ENSMFAG00000025261.2	9077007	9085075	14	CDC42 effector protein 2 [Source:HGNC Symbol;Acc:HGNC:16263]	CDC42EP2	HGNC Symbol	ensembl	CDC42EP2	1			ENSG00000149798	CDC42EP2	1	FALSE	0.0464178		TRUE	TRUE
CDC42EP3	ENSMFAG00000014850	ENSMFAG00000014850.2	70569964	70597896	13	CDC42 effector protein 3 [Source:HGNC Symbol;Acc:HGNC:16943]	CDC42EP3	HGNC Symbol	ensembl	CDC42EP3	1			ENSG00000163171	CDC42EP3	1	FALSE	0.471434	1.63458	TRUE	TRUE
ENSMFAG00000050400	ENSMFAG00000050400	ENSMFAG00000050400.1	128555000	128687412	6				ensembl		1			ENSG00000158985	CDC42SE2	0	FALSE	5.41027	11.857	TRUE	TRUE
CDC45	ENSMFAG00000045935	ENSMFAG00000045935.2	32454143	32498158	10	cell division cycle 45 [Source:HGNC Symbol;Acc:HGNC:1739]	CDC45	HGNC Symbol	ensembl	CDC45	1			ENSG00000093009	CDC45	1	FALSE	0.477523	0.37742	TRUE	TRUE
CDC5L	ENSMFAG00000000812	ENSMFAG00000000812.2	124921928	124990595	4	cell division cycle 5 like [Source:HGNC Symbol;Acc:HGNC:1743]	CDC5L	HGNC Symbol	ensembl	CDC5L	1			ENSG00000096401	CDC5L	1	FALSE	0.619042	0.714307	TRUE	TRUE
CDC6	ENSMFAG00000044270	ENSMFAG00000044270.2	50606363	50635663	16	cell division cycle 6 [Source:HGNC Symbol;Acc:HGNC:1744]	CDC6	HGNC Symbol	ensembl	CDC6	1			ENSG00000094804	CDC6	1	FALSE	0.214241	0.287798	TRUE	TRUE
ENSMFAG00000000474	ENSMFAG00000000474	ENSMFAG00000000474.2	132450539	132475197	1				ensembl		1			ENSG00000097046	CDC7	1	FALSE	0.171235	0.222065	TRUE	TRUE
CDC73	ENSMFAG00000042168	ENSMFAG00000042168.2	50417766	50559124	1	cell division cycle 73 [Source:HGNC Symbol;Acc:HGNC:16783]	CDC73	HGNC Symbol	ensembl	CDC73	1			ENSG00000134371	CDC73	1	FALSE	0.750277	1.48542	TRUE	TRUE
CDCA2	ENSMFAG00000044937	ENSMFAG00000044937.2	25732716	25841924	8	cell division cycle associated 2 [Source:HGNC Symbol;Acc:HGNC:14623]	CDCA2	HGNC Symbol	ensembl	CDCA2	1			ENSG00000184661	CDCA2	1	FALSE	0.0961404	0.0860545	TRUE	TRUE
CDCA3	ENSMFAG00000042353	ENSMFAG00000042353.2	6973877	6978380	11	cell division cycle associated 3 [Source:HGNC Symbol;Acc:HGNC:14624]	CDCA3	HGNC Symbol	ensembl	CDCA3	1			ENSG00000111665	CDCA3	1	FALSE	0.0679682	0.0248933	TRUE	TRUE
CDCA4	ENSMFAG00000051104	ENSMFAG00000051104.1	167830518	167842169	7	cell division cycle associated 4 [Source:HGNC Symbol;Acc:HGNC:14625]	CDCA4	HGNC Symbol	ensembl	CDCA4	1			ENSG00000170779	CDCA4	1	FALSE	0.144529	0.281464	TRUE	TRUE
CDCA5	ENSMFAG00000045080	ENSMFAG00000045080.2	9350456	9369338	14	cell division cycle associated 5 [Source:HGNC Symbol;Acc:HGNC:14626]	CDCA5	HGNC Symbol	ensembl	CDCA5	1			ENSG00000146670	CDCA5	1	FALSE	0.127865	0.205008	TRUE	TRUE
CDCA7	ENSMFAG00000033844	ENSMFAG00000033844.2	60871976	60886466	12	cell division cycle associated 7 [Source:HGNC Symbol;Acc:HGNC:14628]	CDCA7	HGNC Symbol	ensembl	CDCA7	1			ENSG00000144354	CDCA7	1	FALSE	0.250934	0.145386	TRUE	TRUE
CDCA7L	ENSMFAG00000001391	ENSMFAG00000001391.2	94397910	94443465	3	cell division cycle associated 7 like [Source:HGNC Symbol;Acc:HGNC:30777]	CDCA7L	HGNC Symbol	ensembl	CDCA7L	1			ENSG00000164649	CDCA7L	1	FALSE	0.298952	0.357963	TRUE	TRUE
CDCA8	ENSMFAG00000001570	ENSMFAG00000001570.2	186484790	186502472	1	cell division cycle associated 8 [Source:HGNC Symbol;Acc:HGNC:14629]	CDCA8	HGNC Symbol	ensembl	CDCA8	1			ENSG00000134690	CDCA8	1	FALSE	0.151646	0.102141	TRUE	TRUE
CDCP1	ENSMFAG00000044280	ENSMFAG00000044280.2	99392708	99453000	2	CUB domain containing protein 1 [Source:HGNC Symbol;Acc:HGNC:24357]	CDCP1	HGNC Symbol	ensembl	CDCP1	1			ENSG00000163814	CDCP1	1	FALSE	0.0581348	0.12673	TRUE	TRUE
CDH1	ENSMFAG00000032434	ENSMFAG00000032434.2	54759796	54864190	20	cadherin 1 [Source:HGNC Symbol;Acc:HGNC:1748]	CDH1	HGNC Symbol	ensembl	CDH1	1			ENSG00000039068	CDH1	1	FALSE	0.0501612	0.236294	TRUE	TRUE
CDH13	ENSMFAG00000003153	ENSMFAG00000003153.2	68383805	69548547	20	cadherin 13 [Source:HGNC Symbol;Acc:HGNC:1753]	CDH13	HGNC Symbol	ensembl	CDH13	1			ENSG00000140945	CDH13	1	FALSE	0.0405413		TRUE	TRUE
CDH20	ENSMFAG00000034335	ENSMFAG00000034335.2	19450028	19671315	18	cadherin 20 [Source:HGNC Symbol;Acc:HGNC:1760]	CDH20	HGNC Symbol	ensembl	CDH20	1			ENSG00000101542	CDH20	1	FALSE	1.04232		TRUE	TRUE
ENSMFAG00000003044	ENSMFAG00000003044	ENSMFAG00000003044.2	63314450	63651236	9				ensembl		1			ENSG00000107736	CDH23	0	FALSE	0.0590377	0.596606	TRUE	TRUE
CDH26	ENSMFAG00000034675	ENSMFAG00000034675.2	92354750	92420481	10	cadherin 26 [Source:HGNC Symbol;Acc:HGNC:15902]	CDH26	HGNC Symbol	ensembl	CDH26	1			ENSG00000124215	CDH26	1	FALSE	0.0598388	0.0383562	TRUE	TRUE
CDH6	ENSMFAG00000001830	ENSMFAG00000001830.2	31373196	31508187	6	cadherin 6 [Source:HGNC Symbol;Acc:HGNC:1765]	CDH6	HGNC Symbol	ensembl	CDH6	1			ENSG00000113361	CDH6	1	FALSE	0.0528847		TRUE	TRUE
CDIN1	ENSMFAG00000000782	ENSMFAG00000000782.2	12817496	13131810	7	CDAN1 interacting nuclease 1 [Source:HGNC Symbol;Acc:HGNC:26929]	CDIN1	HGNC Symbol	ensembl	CDIN1	1			ENSG00000186073	CDIN1	1	FALSE	0.541495	0.338881	TRUE	TRUE
CDIP1	ENSMFAG00000030551	ENSMFAG00000030551.2	4492091	4521081	20	cell death inducing p53 target 1 [Source:HGNC Symbol;Acc:HGNC:13234]	CDIP1	HGNC Symbol	ensembl	CDIP1	1			ENSG00000089486	CDIP1	1	FALSE	0.182276	0.209991	TRUE	TRUE
CDIPT	ENSMFAG00000004028	ENSMFAG00000004028.2	27233469	27247640	20	CDP-diacylglycerol--inositol 3-phosphatidyltransferase [Source:HGNC Symbol;Acc:HGNC:1769]	CDIPT	HGNC Symbol	ensembl	CDIPT	1			ENSG00000103502	CDIPT	1	FALSE	0.267186	0.232042	TRUE	TRUE
CDK1	ENSMFAG00000039345	ENSMFAG00000039345.2	74542293	74559124	9	cyclin dependent kinase 1 [Source:HGNC Symbol;Acc:HGNC:1722]	CDK1	HGNC Symbol	ensembl	CDK1	1			ENSG00000170312	CDK1	1	FALSE	0.166417	0.161911	TRUE	TRUE
CDK10	ENSMFAG00000039303	ENSMFAG00000039303.2	75429914	75454370	20	cyclin dependent kinase 10 [Source:HGNC Symbol;Acc:HGNC:1770]	CDK10	HGNC Symbol	ensembl	CDK10	1			ENSG00000185324	CDK10	1	FALSE	0.140154	0.208295	TRUE	TRUE
ENSMFAG00000044220	ENSMFAG00000044220	ENSMFAG00000044220.2	222687388	222713941	1				ensembl		1			ENSG00000248333	CDK11B	1	FALSE	0.52712	0.542189	TRUE	TRUE
CDK12	ENSMFAG00000042301	ENSMFAG00000042301.2	49766297	49853498	16	cyclin dependent kinase 12 [Source:HGNC Symbol;Acc:HGNC:24224]	CDK12	HGNC Symbol	ensembl	CDK12	1			ENSG00000167258	CDK12	1	FALSE	0.494324	0.868844	TRUE	TRUE
ENSMFAG00000000645	ENSMFAG00000000645	ENSMFAG00000000645.2	76491954	76596707	3				ensembl		1			ENSG00000065883	CDK13	0	FALSE	1.81596	2.47429	TRUE	TRUE
CDK14	ENSMFAG00000044994	ENSMFAG00000044994.2	116112098	116902863	3	cyclin dependent kinase 14 [Source:HGNC Symbol;Acc:HGNC:8883]	CDK14	HGNC Symbol	ensembl	CDK14	1			ENSG00000058091	CDK14	1	FALSE	3.77127	6.22417	TRUE	TRUE
CDK17	ENSMFAG00000033127	ENSMFAG00000033127.2	95683598	95798952	11	cyclin dependent kinase 17 [Source:HGNC Symbol;Acc:HGNC:8750]	CDK17	HGNC Symbol	ensembl	CDK17	1			ENSG00000059758	CDK17	1	FALSE	3.20574	3.29092	TRUE	TRUE
CDK19	ENSMFAG00000042294	ENSMFAG00000042294.2	14447103	14662107	4	cyclin dependent kinase 19 [Source:HGNC Symbol;Acc:HGNC:19338]	CDK19	HGNC Symbol	ensembl	CDK19	1			ENSG00000155111	CDK19	1	FALSE	0.966632	1.34688	TRUE	TRUE
CDK2	ENSMFAG00000044700	ENSMFAG00000044700.2	55039657	55062644	11	cyclin dependent kinase 2 [Source:HGNC Symbol;Acc:HGNC:1771]	CDK2	HGNC Symbol	ensembl	CDK2	1			ENSG00000123374	CDK2	1	FALSE	0.184614	0.0944395	TRUE	TRUE
CDK20	ENSMFAG00000043443	ENSMFAG00000043443.2	100810629	100818956	15	cyclin dependent kinase 20 [Source:HGNC Symbol;Acc:HGNC:21420]	CDK20	HGNC Symbol	ensembl	CDK20	1			ENSG00000156345	CDK20	1	FALSE	0.0393359		TRUE	TRUE
CDK2AP1	ENSMFAG00000030853	ENSMFAG00000030853.2	122599503	122610658	11	cyclin dependent kinase 2 associated protein 1 [Source:HGNC Symbol;Acc:HGNC:14002]	CDK2AP1	HGNC Symbol	ensembl	CDK2AP1	1			ENSG00000111328	CDK2AP1	1	FALSE	0.095096	3.16335	TRUE	TRUE
CDK2AP2	ENSMFAG00000033158	ENSMFAG00000033158.2	6905854	6908053	14	cyclin dependent kinase 2 associated protein 2 [Source:HGNC Symbol;Acc:HGNC:30833]	CDK2AP2	HGNC Symbol	ensembl	CDK2AP2	1			ENSG00000167797	CDK2AP2	1	FALSE	0.63655	1.29732	TRUE	TRUE
CDK3	ENSMFAG00000032132	ENSMFAG00000032132.2	71793618	71813154	16	cyclin dependent kinase 3 [Source:HGNC Symbol;Acc:HGNC:1772]	CDK3	HGNC Symbol	ensembl	CDK3	1			ENSG00000250506	CDK3	1	FALSE	0.142829		TRUE	TRUE
CDK4	ENSMFAG00000043769	ENSMFAG00000043769.2	56816828	56864728	11	cyclin dependent kinase 4 [Source:HGNC Symbol;Acc:HGNC:1773]	CDK4	HGNC Symbol	ensembl	CDK4	1			ENSG00000135446	CDK4	1	FALSE	0.838687	0.859675	TRUE	TRUE
CDK5	ENSMFAG00000002154	ENSMFAG00000002154.2	178188323	178193910	3	cyclin dependent kinase 5 [Source:HGNC Symbol;Acc:HGNC:1774]	CDK5	HGNC Symbol	ensembl	CDK5	1			ENSG00000164885	CDK5	1	FALSE	0.0769713	0.134106	TRUE	TRUE
ENSMFAG00000048750	ENSMFAG00000048750	ENSMFAG00000048750.1	28220909	28225875	16				ensembl		1			ENSG00000176749	CDK5R1	0	FALSE	0.0579315	0.1166	TRUE	TRUE
CDK5RAP1	ENSMFAG00000040526	ENSMFAG00000040526.2	65891615	65933334	10	CDK5 regulatory subunit associated protein 1 [Source:HGNC Symbol;Acc:HGNC:15880]	CDK5RAP1	HGNC Symbol	ensembl	CDK5RAP1	1			ENSG00000101391	CDK5RAP1	1	FALSE	0.251344	0.549114	TRUE	TRUE
CDK5RAP2	ENSMFAG00000039120	ENSMFAG00000039120.2	20002521	20186364	15	CDK5 regulatory subunit associated protein 2 [Source:HGNC Symbol;Acc:HGNC:18672]	CDK5RAP2	HGNC Symbol	ensembl	CDK5RAP2	1			ENSG00000136861	CDK5RAP2	1	FALSE	0.721892	1.3293	TRUE	TRUE
CDK5RAP3	ENSMFAG00000046364	ENSMFAG00000046364.2	47997412	48037213	16	CDK5 regulatory subunit associated protein 3 [Source:HGNC Symbol;Acc:HGNC:18673]	CDK5RAP3	HGNC Symbol	ensembl	CDK5RAP3	1			ENSG00000108465	CDK5RAP3	1	FALSE	0.216239	0.0699978	TRUE	TRUE
CDK6	ENSMFAG00000002529	ENSMFAG00000002529.2	114522445	114750644	3	cyclin dependent kinase 6 [Source:HGNC Symbol;Acc:HGNC:1777]	CDK6	HGNC Symbol	ensembl	CDK6	1			ENSG00000105810	CDK6	1	FALSE	3.48562	4.02614	TRUE	TRUE
CDK7	ENSMFAG00000001451	ENSMFAG00000001451.2	66744378	66795488	6	cyclin dependent kinase 7 [Source:HGNC Symbol;Acc:HGNC:1778]	CDK7	HGNC Symbol	ensembl	CDK7	1			ENSG00000134058	CDK7	1	FALSE	0.258538	0.36036	TRUE	TRUE
CDK8	ENSMFAG00000003010	ENSMFAG00000003010.2	5702367	5852066	17	cyclin dependent kinase 8 [Source:HGNC Symbol;Acc:HGNC:1779]	CDK8	HGNC Symbol	ensembl	CDK8	1			ENSG00000132964	CDK8	1	FALSE	0.732935	0.991371	TRUE	TRUE
CDK9	ENSMFAG00000033992	ENSMFAG00000033992.2	11540991	11548039	15	cyclin dependent kinase 9 [Source:HGNC Symbol;Acc:HGNC:1780]	CDK9	HGNC Symbol	ensembl	CDK9	1			ENSG00000136807	CDK9	1	FALSE	0.101164	0.190924	TRUE	TRUE
CDKAL1	ENSMFAG00000035642	ENSMFAG00000035642.2	149645078	150445709	4	CDK5 regulatory subunit associated protein 1 like 1 [Source:HGNC Symbol;Acc:HGNC:21050]	CDKAL1	HGNC Symbol	ensembl	CDKAL1	1			ENSG00000145996	CDKAL1	1	FALSE	3.08745	3.85005	TRUE	TRUE
CDKL1	ENSMFAG00000003833	ENSMFAG00000003833.2	113202057	113266943	7	cyclin dependent kinase like 1 [Source:HGNC Symbol;Acc:HGNC:1781]	CDKL1	HGNC Symbol	ensembl	CDKL1	1			ENSG00000100490	CDKL1	1	FALSE	0.0774558	0.342016	TRUE	TRUE
CDKL2	ENSMFAG00000043830	ENSMFAG00000043830.2	58620883	58671548	5	cyclin dependent kinase like 2 [Source:HGNC Symbol;Acc:HGNC:1782]	CDKL2	HGNC Symbol	ensembl	CDKL2	1			ENSG00000138769	CDKL2	1	FALSE	0.0539069	0.0462256	TRUE	TRUE
CDKL5	ENSMFAG00000030921	ENSMFAG00000030921.2	17174280	17401808	X	cyclin dependent kinase like 5 [Source:HGNC Symbol;Acc:HGNC:11411]	CDKL5	HGNC Symbol	ensembl	CDKL5	1			ENSG00000008086	CDKL5	1	FALSE	0.435719	0.85461	TRUE	TRUE
CDKN1A	ENSMFAG00000001604	ENSMFAG00000001604.2	132762408	132770624	4	cyclin dependent kinase inhibitor 1A [Source:HGNC Symbol;Acc:HGNC:1784]	CDKN1A	HGNC Symbol	ensembl	CDKN1A	1			ENSG00000124762	CDKN1A	1	FALSE	1.34276	3.10638	TRUE	TRUE
CDKN1B	ENSMFAG00000032299	ENSMFAG00000032299.2	14925080	14930070	11	cyclin dependent kinase inhibitor 1B [Source:HGNC Symbol;Acc:HGNC:1785]	CDKN1B	HGNC Symbol	ensembl	CDKN1B	1			ENSG00000111276	CDKN1B	1	FALSE	0.460016	0.928573	TRUE	TRUE
CDKN1C	ENSMFAG00000037524	ENSMFAG00000037524.2	2895881	2897645	14	cyclin dependent kinase inhibitor 1C [Source:HGNC Symbol;Acc:HGNC:1786]	CDKN1C	HGNC Symbol	ensembl	CDKN1C	1			ENSG00000129757	CDKN1C	1	FALSE	0.380958	3.79929	TRUE	TRUE
CDKN2AIP	ENSMFAG00000046173	ENSMFAG00000046173.2	180059382	180062957	5	CDKN2A interacting protein [Source:HGNC Symbol;Acc:HGNC:24325]	CDKN2AIP	HGNC Symbol	ensembl	CDKN2AIP	1			ENSG00000168564	CDKN2AIP	1	FALSE	0.105239	0.232707	TRUE	TRUE
CDKN2C	ENSMFAG00000024172	ENSMFAG00000024172.2	173121090	173127070	1	cyclin dependent kinase inhibitor 2C [Source:HGNC Symbol;Acc:HGNC:1789]	CDKN2C	HGNC Symbol	ensembl	CDKN2C	1			ENSG00000123080	CDKN2C	1	FALSE	0.0903086	0.0787831	TRUE	TRUE
CDKN2D	ENSMFAG00000032475	ENSMFAG00000032475.2	10418649	10421526	19	cyclin dependent kinase inhibitor 2D [Source:HGNC Symbol;Acc:HGNC:1790]	CDKN2D	HGNC Symbol	ensembl	CDKN2D	1			ENSG00000129355	CDKN2D	1	FALSE	0.282037	26.7821	TRUE	TRUE
CDKN3	ENSMFAG00000045970	ENSMFAG00000045970.2	117167715	117192053	7	cyclin dependent kinase inhibitor 3 [Source:HGNC Symbol;Acc:HGNC:1791]	CDKN3	HGNC Symbol	ensembl	CDKN3	1			ENSG00000100526	CDKN3	1	FALSE	0.128792	0.116548	TRUE	TRUE
CDON	ENSMFAG00000033244	ENSMFAG00000033244.2	116298521	116544946	14	cell adhesion associated, oncogene regulated [Source:HGNC Symbol;Acc:HGNC:17104]	CDON	HGNC Symbol	ensembl	CDON	1			ENSG00000064309	CDON	1	FALSE	0.164161	0.052611	TRUE	TRUE
CDPF1	ENSMFAG00000030588	ENSMFAG00000030588.2	4707313	4712884	10	cysteine rich DPF motif domain containing 1 [Source:HGNC Symbol;Acc:HGNC:33710]	CDPF1	HGNC Symbol	ensembl	CDPF1	1			ENSG00000205643	CDPF1	1	FALSE	0.118563	0.0387663	TRUE	TRUE
CDR2	ENSMFAG00000036442	ENSMFAG00000036442.2	20382688	20413818	20	cerebellar degeneration related protein 2 [Source:HGNC Symbol;Acc:HGNC:1799]	CDR2	HGNC Symbol	ensembl	CDR2	1			ENSG00000140743	CDR2	1	FALSE	0.175593	0.985858	TRUE	TRUE
CDS2	ENSMFAG00000000273	ENSMFAG00000000273.2	58637130	58702706	10	CDP-diacylglycerol synthase 2 [Source:HGNC Symbol;Acc:HGNC:1801]	CDS2	HGNC Symbol	ensembl	CDS2	1			ENSG00000101290	CDS2	1	FALSE	0.344316	0.840323	TRUE	TRUE
CDT1	ENSMFAG00000030941	ENSMFAG00000030941.2	74441924	74544780	20	chromatin licensing and DNA replication factor 1 [Source:HGNC Symbol;Acc:HGNC:24576]	CDT1	HGNC Symbol	ensembl	CDT1	1			ENSG00000167513	CDT1	1	FALSE	0.300333	0.23393	TRUE	TRUE
CDV3	ENSMFAG00000043287	ENSMFAG00000043287.2	35906036	35922028	2	CDV3 homolog [Source:HGNC Symbol;Acc:HGNC:26928]	CDV3	HGNC Symbol	ensembl	CDV3	1			ENSG00000091527	CDV3	1	FALSE	1.18706	1.70343	TRUE	TRUE
CDYL	ENSMFAG00000042478	ENSMFAG00000042478.2	166039872	166339947	4	chromodomain Y like [Source:HGNC Symbol;Acc:HGNC:1811]	CDYL	HGNC Symbol	ensembl	CDYL	1			ENSG00000153046	CDYL	1	FALSE	0.422666	1.47425	TRUE	TRUE
CDYL2	ENSMFAG00000039809	ENSMFAG00000039809.2	66393709	66595734	20	chromodomain Y like 2 [Source:HGNC Symbol;Acc:HGNC:23030]	CDYL2	HGNC Symbol	ensembl	CDYL2	1			ENSG00000166446	CDYL2	1	FALSE	1.05038	0.396686	TRUE	TRUE
ENSMFAG00000001284	ENSMFAG00000001284	ENSMFAG00000001284.2	41256323	41356242	19				ensembl		1			ENSG00000079385	CEACAM1	0	FALSE	0.0623562	0.367642	TRUE	TRUE
CEBPA	ENSMFAG00000059502	ENSMFAG00000059502.1	32998199	33001305	19	CCAAT enhancer binding protein alpha [Source:HGNC Symbol;Acc:HGNC:1833]	CEBPA	HGNC Symbol	ensembl	CEBPA	1			ENSG00000245848	CEBPA	1	FALSE	0.258666	0.444183	TRUE	TRUE
ENSMFAG00000058174	ENSMFAG00000058174	ENSMFAG00000058174.1	82715898	82717248	10				ensembl		1			ENSG00000172216	CEBPB	0	FALSE	0.435352	1.89951	TRUE	TRUE
CEBPG	ENSMFAG00000054581	ENSMFAG00000054581.1	33070828	33079829	19	CCAAT enhancer binding protein gamma [Source:HGNC Symbol;Acc:HGNC:1837]	CEBPG	HGNC Symbol	ensembl	CEBPG	1			ENSG00000153879	CEBPG	1	FALSE	0.30856	0.554421	TRUE	TRUE
CEBPZ	ENSMFAG00000042567	ENSMFAG00000042567.2	71039116	71066814	13	CCAAT enhancer binding protein zeta [Source:HGNC Symbol;Acc:HGNC:24218]	CEBPZ	HGNC Symbol	ensembl	CEBPZ	1			ENSG00000115816	CEBPZ	1	FALSE	0.441745	1.28583	TRUE	TRUE
CEBPZOS	ENSMFAG00000063109	ENSMFAG00000063109.1	71060946	71072213	13	CEBPZ opposite strand [Source:HGNC Symbol;Acc:HGNC:49288]	CEBPZOS	HGNC Symbol	ensembl	CEBPZOS	1			ENSG00000218739	CEBPZOS	1	FALSE	0.188338	0.668827	TRUE	TRUE
CECR2	ENSMFAG00000033120	ENSMFAG00000033120.2	33780572	33976671	10	CECR2 histone acetyl-lysine reader [Source:HGNC Symbol;Acc:HGNC:1840]	CECR2	HGNC Symbol	ensembl	CECR2	1			ENSG00000099954	CECR2	1	FALSE	0.229937	0.201259	TRUE	TRUE
CELF1	ENSMFAG00000003505	ENSMFAG00000003505.2	18231284	18319377	14	CUGBP Elav-like family member 1 [Source:HGNC Symbol;Acc:HGNC:2549]	CELF1	HGNC Symbol	ensembl	CELF1	1			ENSG00000149187	CELF1	1	FALSE	1.56114	2.93974	TRUE	TRUE
CELF2	ENSMFAG00000033084	ENSMFAG00000033084.2	11807804	12337723	9	CUGBP Elav-like family member 2 [Source:HGNC Symbol;Acc:HGNC:2550]	CELF2	HGNC Symbol	ensembl	CELF2	1			ENSG00000048740	CELF2	1	FALSE	0.586664	6.94144	TRUE	TRUE
CELSR1	ENSMFAG00000034232	ENSMFAG00000034232.2	4401914	4586752	10	cadherin EGF LAG seven-pass G-type receptor 1 [Source:HGNC Symbol;Acc:HGNC:1850]	CELSR1	HGNC Symbol	ensembl	CELSR1	1			ENSG00000075275	CELSR1	1	FALSE	0.0346194	0.206063	TRUE	TRUE
CEMIP	ENSMFAG00000031330	ENSMFAG00000031330.2	58701679	58873294	7	cell migration inducing hyaluronidase 1 [Source:HGNC Symbol;Acc:HGNC:29213]	CEMIP	HGNC Symbol	ensembl	CEMIP	1			ENSG00000103888	CEMIP	1	FALSE	1.15077	1.89162	TRUE	TRUE
CEMIP2	ENSMFAG00000036873	ENSMFAG00000036873.2	84934117	85069540	15	cell migration inducing hyaluronidase 2 [Source:HGNC Symbol;Acc:HGNC:11869]	CEMIP2	HGNC Symbol	ensembl	CEMIP2	1			ENSG00000135048	CEMIP2	1	FALSE	2.43363	3.52454	TRUE	TRUE
CENPC	ENSMFAG00000017348	ENSMFAG00000017348.2	66518541	66647759	5	centromere protein C [Source:HGNC Symbol;Acc:HGNC:1854]	CENPC	HGNC Symbol	ensembl	CENPC	1			ENSG00000145241	CENPC	1	FALSE	0.604412	1.04087	TRUE	TRUE
CENPE	ENSMFAG00000039560	ENSMFAG00000039560.2	100744582	100831834	5	centromere protein E [Source:HGNC Symbol;Acc:HGNC:1856]	CENPE	HGNC Symbol	ensembl	CENPE	1			ENSG00000138778	CENPE	1	FALSE	0.15657	0.206617	TRUE	TRUE
CENPF	ENSMFAG00000038702	ENSMFAG00000038702.2	72197774	72256133	1	centromere protein F [Source:HGNC Symbol;Acc:HGNC:1857]	CENPF	HGNC Symbol	ensembl	CENPF	1			ENSG00000117724	CENPF	1	FALSE	0.420093	0.319161	TRUE	TRUE
CENPH	ENSMFAG00000003204	ENSMFAG00000003204.2	66698325	66718378	6	centromere protein H [Source:HGNC Symbol;Acc:HGNC:17268]	CENPH	HGNC Symbol	ensembl	CENPH	1			ENSG00000153044	CENPH	1	FALSE	0.100225	0.304967	TRUE	TRUE
CENPI	ENSMFAG00000004043	ENSMFAG00000004043.2	94664431	94729325	X	centromere protein I [Source:HGNC Symbol;Acc:HGNC:3968]	CENPI	HGNC Symbol	ensembl	CENPI	1			ENSG00000102384	CENPI	1	FALSE	0.0639618	0.0836063	TRUE	TRUE
CENPJ	ENSMFAG00000036617	ENSMFAG00000036617.2	4486670	4527284	17	centromere protein J [Source:HGNC Symbol;Acc:HGNC:17272]	CENPJ	HGNC Symbol	ensembl	CENPJ	1			ENSG00000151849	CENPJ	1	FALSE	0.158777	0.911326	TRUE	TRUE
CENPK	ENSMFAG00000037278	ENSMFAG00000037278.2	63068125	63116972	6	centromere protein K [Source:HGNC Symbol;Acc:HGNC:29479]	CENPK	HGNC Symbol	ensembl	CENPK	1			ENSG00000123219	CENPK	1	FALSE	0.501292	0.532519	TRUE	TRUE
CENPL	ENSMFAG00000045526	ENSMFAG00000045526.2	31058817	31085898	1	centromere protein L [Source:HGNC Symbol;Acc:HGNC:17879]	CENPL	HGNC Symbol	ensembl	CENPL	1			ENSG00000120334	CENPL	1	FALSE	0.0451388	0.137491	TRUE	TRUE
CENPM	ENSMFAG00000042414	ENSMFAG00000042414.2	8981610	8991272	10	centromere protein M [Source:HGNC Symbol;Acc:HGNC:18352]	CENPM	HGNC Symbol	ensembl	CENPM	1			ENSG00000100162	CENPM	1	FALSE	0.41753	0.290125	TRUE	TRUE
CENPN	ENSMFAG00000032373	ENSMFAG00000032373.2	66790974	66820553	20	centromere protein N [Source:HGNC Symbol;Acc:HGNC:30873]	CENPN	HGNC Symbol	ensembl	CENPN	1			ENSG00000166451	CENPN	1	FALSE	0.0820191	0.191156	TRUE	TRUE
CENPO	ENSMFAG00000031589	ENSMFAG00000031589.2	83462789	83481100	13	centromere protein O [Source:HGNC Symbol;Acc:HGNC:28152]	CENPO	HGNC Symbol	ensembl	CENPO	1			ENSG00000138092	CENPO	1	FALSE	0.218342	0.29533	TRUE	TRUE
CENPP	ENSMFAG00000001741	ENSMFAG00000001741.2	105185062	105455087	15	centromere protein P [Source:HGNC Symbol;Acc:HGNC:32933]	CENPP	HGNC Symbol	ensembl	CENPP	1			ENSG00000188312	CENPP	1	FALSE	0.560362	1.4929	TRUE	TRUE
CENPQ	ENSMFAG00000045783	ENSMFAG00000045783.2	120054855	120072131	4	centromere protein Q [Source:HGNC Symbol;Acc:HGNC:21347]	CENPQ	HGNC Symbol	ensembl	CENPQ	1			ENSG00000031691	CENPQ	1	FALSE	0.0782606	0.14675	TRUE	TRUE
ENSMFAG00000055564	ENSMFAG00000055564	ENSMFAG00000055564.1	214040792	214053997	1	centromere protein S [Source:HGNC Symbol;Acc:HGNC:23163]	CENPS	HGNC Symbol	ensembl	CENPS	1			ENSG00000175279	CENPS	1	FALSE	0.124932	0.103947	TRUE	TRUE
CENPT	ENSMFAG00000000806	ENSMFAG00000000806.2	53826591	53832251	20	centromere protein T [Source:HGNC Symbol;Acc:HGNC:25787]	CENPT	HGNC Symbol	ensembl	CENPT	1			ENSG00000102901	CENPT	1	FALSE	0.0767043	2.19745	TRUE	TRUE
CENPU	ENSMFAG00000043328	ENSMFAG00000043328.2	181275639	181318669	5	centromere protein U [Source:HGNC Symbol;Acc:HGNC:21348]	CENPU	HGNC Symbol	ensembl	CENPU	1			ENSG00000151725	CENPU	1	FALSE	0.275954	0.447264	TRUE	TRUE
CENPV	ENSMFAG00000000377	ENSMFAG00000000377.2	16194167	16204944	16	centromere protein V [Source:HGNC Symbol;Acc:HGNC:29920]	CENPV	HGNC Symbol	ensembl	CENPV	1			ENSG00000166582	CENPV	1	FALSE	0.158638	0.344531	TRUE	TRUE
CENPW	ENSMFAG00000002060	ENSMFAG00000002060.2	30235607	30331021	4	centromere protein W [Source:HGNC Symbol;Acc:HGNC:21488]	CENPW	HGNC Symbol	ensembl	CENPW	1			ENSG00000203760	CENPW	1	FALSE	0.397816	0.208998	TRUE	TRUE
CEP104	ENSMFAG00000041467	ENSMFAG00000041467.2	220596888	220642764	1	centrosomal protein 104 [Source:HGNC Symbol;Acc:HGNC:24866]	CEP104	HGNC Symbol	ensembl	CEP104	1			ENSG00000116198	CEP104	1	FALSE	0.191179	0.47854	TRUE	TRUE
CEP112	ENSMFAG00000038512	ENSMFAG00000038512.2	61561952	62093460	16	centrosomal protein 112 [Source:HGNC Symbol;Acc:HGNC:28514]	CEP112	HGNC Symbol	ensembl	CEP112	1			ENSG00000154240	CEP112	1	FALSE	0.473019	0.409056	TRUE	TRUE
CEP120	ENSMFAG00000000165	ENSMFAG00000000165.2	120704694	120781944	6	centrosomal protein 120 [Source:HGNC Symbol;Acc:HGNC:26690]	CEP120	HGNC Symbol	ensembl	CEP120	1			ENSG00000168944	CEP120	1	FALSE	0.571539	0.581255	TRUE	TRUE
CEP128	ENSMFAG00000002498	ENSMFAG00000002498.2	143244916	143685455	7	centrosomal protein 128 [Source:HGNC Symbol;Acc:HGNC:20359]	CEP128	HGNC Symbol	ensembl	CEP128	1			ENSG00000100629	CEP128	1	FALSE	0.754742	3.48905	TRUE	TRUE
CEP131	ENSMFAG00000041952	ENSMFAG00000041952.2	76901579	76938591	16	centrosomal protein 131 [Source:HGNC Symbol;Acc:HGNC:29511]	CEP131	HGNC Symbol	ensembl	CEP131	1			ENSG00000141577	CEP131	1	FALSE	0.0247188	0.116277	TRUE	TRUE
CEP135	ENSMFAG00000032993	ENSMFAG00000032993.2	78029114	78111320	5	centrosomal protein 135 [Source:HGNC Symbol;Acc:HGNC:29086]	CEP135	HGNC Symbol	ensembl	CEP135	1			ENSG00000174799	CEP135	1	FALSE	0.638693	0.724098	TRUE	TRUE
CEP152	ENSMFAG00000040377	ENSMFAG00000040377.2	24891343	24964730	7	centrosomal protein 152 [Source:HGNC Symbol;Acc:HGNC:29298]	CEP152	HGNC Symbol	ensembl	CEP152	1			ENSG00000103995	CEP152	1	FALSE	0.140044	0.304889	TRUE	TRUE
CEP162	ENSMFAG00000031492	ENSMFAG00000031492.2	89018672	89126679	4	centrosomal protein 162 [Source:HGNC Symbol;Acc:HGNC:21107]	CEP162	HGNC Symbol	ensembl	CEP162	1			ENSG00000135315	CEP162	1	FALSE	0.617566	0.557796	TRUE	TRUE
CEP170	ENSMFAG00000002285	ENSMFAG00000002285.2	5872731	6001297	1	centrosomal protein 170 [Source:HGNC Symbol;Acc:HGNC:28920]	CEP170	HGNC Symbol	ensembl	CEP170	1			ENSG00000143702	CEP170	1	FALSE	2.98139	2.33928	TRUE	TRUE
CEP19	ENSMFAG00000049327	ENSMFAG00000049327.1	1584845	1591723	2	centrosomal protein 19 [Source:HGNC Symbol;Acc:HGNC:28209]	CEP19	HGNC Symbol	ensembl	CEP19	1			ENSG00000174007	CEP19	1	FALSE	0.405967	0.183738	TRUE	TRUE
CEP192	ENSMFAG00000001833	ENSMFAG00000001833.2	72850001	72991710	18	centrosomal protein 192 [Source:HGNC Symbol;Acc:HGNC:25515]	CEP192	HGNC Symbol	ensembl	CEP192	1			ENSG00000101639	CEP192	1	FALSE	0.439521	0.984843	TRUE	TRUE
CEP20	ENSMFAG00000000648	ENSMFAG00000000648.2	15256873	15280285	20	centrosomal protein 20 [Source:HGNC Symbol;Acc:HGNC:26435]	CEP20	HGNC Symbol	ensembl	CEP20	1			ENSG00000133393	CEP20	1	FALSE	0.185983	0.160758	TRUE	TRUE
CEP290	ENSMFAG00000038682	ENSMFAG00000038682.2	87389132	87484109	11	centrosomal protein 290 [Source:HGNC Symbol;Acc:HGNC:29021]	CEP290	HGNC Symbol	ensembl	CEP290	1			ENSG00000198707	CEP290	1	FALSE	0.39316	1.06446	TRUE	TRUE
CEP295	ENSMFAG00000041174	ENSMFAG00000041174.2	84612355	84682346	14	centrosomal protein 295 [Source:HGNC Symbol;Acc:HGNC:29366]	CEP295	HGNC Symbol	ensembl	CEP295	1			ENSG00000166004	CEP295	1	FALSE	0.394731	0.382617	TRUE	TRUE
CEP350	ENSMFAG00000037570	ENSMFAG00000037570.2	37088828	37248456	1	centrosomal protein 350 [Source:HGNC Symbol;Acc:HGNC:24238]	CEP350	HGNC Symbol	ensembl	CEP350	1			ENSG00000135837	CEP350	1	FALSE	2.46426	2.32653	TRUE	TRUE
CEP41	ENSMFAG00000002202	ENSMFAG00000002202.2	157749142	157797833	3	centrosomal protein 41 [Source:HGNC Symbol;Acc:HGNC:12370]	CEP41	HGNC Symbol	ensembl	CEP41	1			ENSG00000106477	CEP41	1	FALSE	0.078428	0.132734	TRUE	TRUE
CEP43	ENSMFAG00000040151	ENSMFAG00000040151.2	3930463	3974144	4	centrosomal protein 43 [Source:HGNC Symbol;Acc:HGNC:17012]	CEP43	HGNC Symbol	ensembl	CEP43	1			ENSG00000213066	CEP43	1	FALSE	0.0824098	0.287924	TRUE	TRUE
CEP44	ENSMFAG00000003438	ENSMFAG00000003438.2	170898416	170957785	5	centrosomal protein 44 [Source:HGNC Symbol;Acc:HGNC:29356]	CEP44	HGNC Symbol	ensembl	CEP44	1			ENSG00000164118	CEP44	1	FALSE	0.209885	0.271203	TRUE	TRUE
CEP55	ENSMFAG00000041263	ENSMFAG00000041263.2	90927552	90953794	9	centrosomal protein 55 [Source:HGNC Symbol;Acc:HGNC:1161]	CEP55	HGNC Symbol	ensembl	CEP55	1			ENSG00000138180	CEP55	1	FALSE	0.0585241	0.102578	TRUE	TRUE
CEP57	ENSMFAG00000003768	ENSMFAG00000003768.2	86722953	86765276	14	centrosomal protein 57 [Source:HGNC Symbol;Acc:HGNC:30794]	CEP57	HGNC Symbol	ensembl	CEP57	1			ENSG00000166037	CEP57	1	FALSE	0.462732	0.764961	TRUE	TRUE
CEP57L1	ENSMFAG00000038962	ENSMFAG00000038962.2	13016268	13074221	4	centrosomal protein 57 like 1 [Source:HGNC Symbol;Acc:HGNC:21561]	CEP57L1	HGNC Symbol	ensembl	CEP57L1	1			ENSG00000183137	CEP57L1	1	FALSE	0.162322	0.46541	TRUE	TRUE
CEP63	ENSMFAG00000037546	ENSMFAG00000037546.2	36800972	36927256	2	centrosomal protein 63 [Source:HGNC Symbol;Acc:HGNC:25815]	CEP63	HGNC Symbol	ensembl	CEP63	1			ENSG00000182923	CEP63	1	FALSE	0.428544	0.214944	TRUE	TRUE
CEP68	ENSMFAG00000041409	ENSMFAG00000041409.2	43003066	43030460	13	centrosomal protein 68 [Source:HGNC Symbol;Acc:HGNC:29076]	CEP68	HGNC Symbol	ensembl	CEP68	1			ENSG00000011523	CEP68	1	FALSE	0.107465	0.32576	TRUE	TRUE
CEP70	ENSMFAG00000038255	ENSMFAG00000038255.2	40728508	40828977	2	centrosomal protein 70 [Source:HGNC Symbol;Acc:HGNC:29972]	CEP70	HGNC Symbol	ensembl	CEP70	1			ENSG00000114107	CEP70	1	FALSE	0.301562	0.190832	TRUE	TRUE
CEP72	ENSMFAG00000032507	ENSMFAG00000032507.2	689326	724922	6	centrosomal protein 72 [Source:HGNC Symbol;Acc:HGNC:25547]	CEP72	HGNC Symbol	ensembl	CEP72	1			ENSG00000112877	CEP72	1	FALSE	0.0638333	0.0872982	TRUE	TRUE
CEP76	ENSMFAG00000045482	ENSMFAG00000045482.2	72545058	72573178	18	centrosomal protein 76 [Source:HGNC Symbol;Acc:HGNC:25727]	CEP76	HGNC Symbol	ensembl	CEP76	1			ENSG00000101624	CEP76	1	FALSE	0.107962	0.173538	TRUE	TRUE
CEP78	ENSMFAG00000023050	ENSMFAG00000023050.2	91396971	91448167	15	centrosomal protein 78 [Source:HGNC Symbol;Acc:HGNC:25740]	CEP78	HGNC Symbol	ensembl	CEP78	1			ENSG00000148019	CEP78	1	FALSE	0.76723	1.3435	TRUE	TRUE
CEP83	ENSMFAG00000001500	ENSMFAG00000001500.2	93749172	93896381	11	centrosomal protein 83 [Source:HGNC Symbol;Acc:HGNC:17966]	CEP83	HGNC Symbol	ensembl	CEP83	1			ENSG00000173588	CEP83	1	FALSE	0.484918	0.88746	TRUE	TRUE
CEP85	ENSMFAG00000045288	ENSMFAG00000045288.2	198323787	198368226	1	centrosomal protein 85 [Source:HGNC Symbol;Acc:HGNC:25309]	CEP85	HGNC Symbol	ensembl	CEP85	1			ENSG00000130695	CEP85	1	FALSE	0.0475671	0.358166	TRUE	TRUE
CEP85L	ENSMFAG00000000904	ENSMFAG00000000904.2	22352180	22532691	4	centrosomal protein 85 like [Source:HGNC Symbol;Acc:HGNC:21638]	CEP85L	HGNC Symbol	ensembl	CEP85L	1			ENSG00000111860	CEP85L	1	FALSE	0.919883	2.38313	TRUE	TRUE
CEP89	ENSMFAG00000001684	ENSMFAG00000001684.2	32418800	32514389	19	centrosomal protein 89 [Source:HGNC Symbol;Acc:HGNC:25907]	CEP89	HGNC Symbol	ensembl	CEP89	1			ENSG00000121289	CEP89	1	FALSE	0.239368	0.288756	TRUE	TRUE
CEP95	ENSMFAG00000037980	ENSMFAG00000037980.2	60574999	60660546	16	centrosomal protein 95 [Source:HGNC Symbol;Acc:HGNC:25141]	CEP95	HGNC Symbol	ensembl	CEP95	1			ENSG00000258890	CEP95	1	FALSE	0.305366	1.09129	TRUE	TRUE
CEP97	ENSMFAG00000045770	ENSMFAG00000045770.2	172833956	172865654	2	centrosomal protein 97 [Source:HGNC Symbol;Acc:HGNC:26244]	CEP97	HGNC Symbol	ensembl	CEP97	1			ENSG00000182504	CEP97	1	FALSE	0.108267	0.249154	TRUE	TRUE
CEPT1	ENSMFAG00000044191	ENSMFAG00000044191.2	112443267	112491133	1	choline/ethanolamine phosphotransferase 1 [Source:HGNC Symbol;Acc:HGNC:24289]	CEPT1	HGNC Symbol	ensembl	CEPT1	1			ENSG00000134255	CEPT1	1	FALSE	1.00408	1.02245	TRUE	TRUE
CERK	ENSMFAG00000045987	ENSMFAG00000045987.2	4182735	4259711	10	ceramide kinase [Source:HGNC Symbol;Acc:HGNC:19256]	CERK	HGNC Symbol	ensembl	CERK	1			ENSG00000100422	CERK	1	FALSE	0.933276	0.691992	TRUE	TRUE
CERKL	ENSMFAG00000031604	ENSMFAG00000031604.2	69041995	69171879	12	ceramide kinase like [Source:HGNC Symbol;Acc:HGNC:21699]	CERKL	HGNC Symbol	ensembl	CERKL	1			ENSG00000188452	CERKL	1	FALSE	0.0853313	0.0526292	TRUE	TRUE
CERS2	ENSMFAG00000038604	ENSMFAG00000038604.2	99599832	99604909	1	ceramide synthase 2 [Source:HGNC Symbol;Acc:HGNC:14076]	CERS2	HGNC Symbol	ensembl	CERS2	1			ENSG00000143418	CERS2	1	FALSE	0.108115	1.44734	TRUE	TRUE
CERS4	ENSMFAG00000044404	ENSMFAG00000044404.2	8236877	8328721	19	ceramide synthase 4 [Source:HGNC Symbol;Acc:HGNC:23747]	CERS4	HGNC Symbol	ensembl	CERS4	1			ENSG00000090661	CERS4	1	FALSE	0.179363	0.650428	TRUE	TRUE
CERS5	ENSMFAG00000043342	ENSMFAG00000043342.2	49265091	49303360	11	ceramide synthase 5 [Source:HGNC Symbol;Acc:HGNC:23749]	CERS5	HGNC Symbol	ensembl	CERS5	1			ENSG00000139624	CERS5	1	FALSE	0.291656	0.934482	TRUE	TRUE
CERS6	ENSMFAG00000046177	ENSMFAG00000046177.2	56031113	56344975	12	ceramide synthase 6 [Source:HGNC Symbol;Acc:HGNC:23826]	CERS6	HGNC Symbol	ensembl	CERS6	1			ENSG00000172292	CERS6	1	FALSE	2.78692	3.07207	TRUE	TRUE
CERT1	ENSMFAG00000030820	ENSMFAG00000030820.2	71196410	71339817	6	ceramide transporter 1 [Source:HGNC Symbol;Acc:HGNC:2205]	CERT1	HGNC Symbol	ensembl	CERT1	1			ENSG00000113163	CERT1	1	FALSE	2.02737	1.53546	TRUE	TRUE
CES2	ENSMFAG00000032416	ENSMFAG00000032416.2	52893258	52939424	20	carboxylesterase 2 [Source:HGNC Symbol;Acc:HGNC:1864]	CES2	HGNC Symbol	ensembl	CES2	1			ENSG00000172831	CES2	1	FALSE	0.104996	0.224474	TRUE	TRUE
CETN2	ENSMFAG00000044996	ENSMFAG00000044996.2	145852304	145856054	X	centrin 2 [Source:HGNC Symbol;Acc:HGNC:1867]	CETN2	HGNC Symbol	ensembl	CETN2	1			ENSG00000147400	CETN2	1	FALSE	0.198534	0.10908	TRUE	TRUE
CETN3	ENSMFAG00000036901	ENSMFAG00000036901.2	86165735	86181468	6	centrin 3 [Source:HGNC Symbol;Acc:HGNC:1868]	CETN3	HGNC Symbol	ensembl	CETN3	1			ENSG00000153140	CETN3	1	FALSE	0.145456	0.187901	TRUE	TRUE
CETP	ENSMFAG00000046128	ENSMFAG00000046128.2	43019105	43046547	20	cholesteryl ester transfer protein [Source:HGNC Symbol;Acc:HGNC:1869]	CETP	HGNC Symbol	ensembl	CETP	1			ENSG00000087237	CETP	1	FALSE	0.0803071	0.0307211	TRUE	TRUE
CFAP100	ENSMFAG00000042548	ENSMFAG00000042548.2	148636935	148678078	2	cilia and flagella associated protein 100 [Source:HGNC Symbol;Acc:HGNC:26842]	CFAP100	HGNC Symbol	ensembl	CFAP100	1			ENSG00000163885	CFAP100	1	FALSE	0.0235281	0.130637	TRUE	TRUE
CFAP20	ENSMFAG00000007227	ENSMFAG00000007227.2	44197101	44213560	20	cilia and flagella associated protein 20 [Source:HGNC Symbol;Acc:HGNC:29523]	CFAP20	HGNC Symbol	ensembl	CFAP20	1			ENSG00000070761	CFAP20	1	FALSE	0.153842	0.220516	TRUE	TRUE
CFAP251	ENSMFAG00000025564	ENSMFAG00000025564.2	121236002	121319410	11	cilia and flagella associated protein 251 [Source:HGNC Symbol;Acc:HGNC:28506]	CFAP251	HGNC Symbol	ensembl	CFAP251	1			ENSG00000158023	CFAP251	1	FALSE	0.0834781	0.0530668	TRUE	TRUE
CFAP298	ENSMFAG00000037088	ENSMFAG00000037088.2	13803316	13817072	3	cilia and flagella associated protein 298 [Source:HGNC Symbol;Acc:HGNC:1301]	CFAP298	HGNC Symbol	ensembl	CFAP298	1			ENSG00000159079	CFAP298	1	FALSE	0.185901	0.272906	TRUE	TRUE
CFAP299	ENSMFAG00000036519	ENSMFAG00000036519.2	53292061	53946081	5	cilia and flagella associated protein 299 [Source:HGNC Symbol;Acc:HGNC:28554]	CFAP299	HGNC Symbol	ensembl	CFAP299	1			ENSG00000197826	CFAP299	1	FALSE	0.0680603	0.0559155	TRUE	TRUE
CFAP36	ENSMFAG00000010897	ENSMFAG00000010897.2	52425520	52453850	13	cilia and flagella associated protein 36 [Source:HGNC Symbol;Acc:HGNC:30540]	CFAP36	HGNC Symbol	ensembl	CFAP36	1			ENSG00000163001	CFAP36	1	FALSE	0.377282	0.383575	TRUE	TRUE
CFAP410	ENSMFAG00000049270	ENSMFAG00000049270.1	2358959	2369141	3	cilia and flagella associated protein 410 [Source:HGNC Symbol;Acc:HGNC:1260]	CFAP410	HGNC Symbol	ensembl	CFAP410	1			ENSG00000160226	CFAP410	1	FALSE	0.237292	0.366835	TRUE	TRUE
CFAP418	ENSMFAG00000044442	ENSMFAG00000044442.2	94331960	94355809	8	cilia and flagella associated protein 418 [Source:HGNC Symbol;Acc:HGNC:27232]	CFAP418	HGNC Symbol	ensembl	CFAP418	1			ENSG00000156172	CFAP418	1	FALSE	0.103153	0.0392303	TRUE	TRUE
CFAP44	ENSMFAG00000033023	ENSMFAG00000033023.2	161319473	161467669	2	cilia and flagella associated protein 44 [Source:HGNC Symbol;Acc:HGNC:25631]	CFAP44	HGNC Symbol	ensembl	CFAP44	1			ENSG00000206530	CFAP44	1	FALSE	0.0808538	0.141364	TRUE	TRUE
CFAP54	ENSMFAG00000037916	ENSMFAG00000037916.2	95894932	96283557	11	cilia and flagella associated protein 54 [Source:HGNC Symbol;Acc:HGNC:26456]	CFAP54	HGNC Symbol	ensembl	CFAP54	1			ENSG00000188596	CFAP54	1	FALSE	0.206587	0.467264	TRUE	TRUE
CFAP70	ENSMFAG00000042575	ENSMFAG00000042575.2	61627825	61742870	9	cilia and flagella associated protein 70 [Source:HGNC Symbol;Acc:HGNC:30726]	CFAP70	HGNC Symbol	ensembl	CFAP70	1			ENSG00000156042	CFAP70	1	FALSE	0.0391111	0.134612	TRUE	TRUE
CFAP77	ENSMFAG00000001992	ENSMFAG00000001992.2	6591031	6758682	15	cilia and flagella associated protein 77 [Source:HGNC Symbol;Acc:HGNC:33776]	CFAP77	HGNC Symbol	ensembl	CFAP77	1			ENSG00000188523	CFAP77	1	FALSE	0.0869167		TRUE	TRUE
CFAP92	ENSMFAG00000043199	ENSMFAG00000043199.2	146082237	146164101	2	cilia and flagella associated protein 92 (putative) [Source:HGNC Symbol;Acc:HGNC:29231]	CFAP92	HGNC Symbol	ensembl	CFAP92	1			ENSG00000114656	CFAP92	1	FALSE	0.986212	0.110594	TRUE	TRUE
CFAP97	ENSMFAG00000007379	ENSMFAG00000007379.2	181742164	181789519	5	cilia and flagella associated protein 97 [Source:HGNC Symbol;Acc:HGNC:29276]	CFAP97	HGNC Symbol	ensembl	CFAP97	1			ENSG00000164323	CFAP97	1	FALSE	0.478711	0.484357	TRUE	TRUE
CFDP1	ENSMFAG00000031867	ENSMFAG00000031867.2	61038827	61188755	20	craniofacial development protein 1 [Source:HGNC Symbol;Acc:HGNC:1873]	CFDP1	HGNC Symbol	ensembl	CFDP1	1			ENSG00000153774	CFDP1	1	FALSE	0.956095	0.828422	TRUE	TRUE
CFH	ENSMFAG00000039896	ENSMFAG00000039896.2	54135911	54389016	1	complement factor H [Source:HGNC Symbol;Acc:HGNC:4883]	CFH	HGNC Symbol	ensembl	CFH	1			ENSG00000000971	CFH	1	FALSE	0.0805984		TRUE	TRUE
ENSMFAG00000032258	ENSMFAG00000032258	ENSMFAG00000032258.2	107339265	107410639	5	complement factor I [Source:HGNC Symbol;Acc:HGNC:5394]	CFI	HGNC Symbol	ensembl	CFI	1			ENSG00000205403	CFI	1	FALSE	0.264487		TRUE	TRUE
ENSMFAG00000041919	ENSMFAG00000041919	ENSMFAG00000041919.2	8579177	8712844	14	cofilin 1 [Source:HGNC Symbol;Acc:HGNC:1874]	CFL1	HGNC Symbol	ensembl	CFL1	1			ENSG00000172757	CFL1	1	FALSE	4.60157	8.78252	TRUE	TRUE
CFL2	ENSMFAG00000001352	ENSMFAG00000001352.2	97269455	97276536	7	cofilin 2 [Source:HGNC Symbol;Acc:HGNC:1875]	CFL2	HGNC Symbol	ensembl	CFL2	1			ENSG00000165410	CFL2	1	FALSE	0.203951	0.139364	TRUE	TRUE
CFLAR	ENSMFAG00000042284	ENSMFAG00000042284.2	88752500	88806578	12	CASP8 and FADD like apoptosis regulator [Source:HGNC Symbol;Acc:HGNC:1876]	CFLAR	HGNC Symbol	ensembl	CFLAR	1			ENSG00000003402	CFLAR	1	FALSE	2.33117	3.91846	TRUE	TRUE
CFP	ENSMFAG00000032256	ENSMFAG00000032256.2	46465887	46471738	X	complement factor properdin [Source:HGNC Symbol;Acc:HGNC:8864]	CFP	HGNC Symbol	ensembl	CFP	1			ENSG00000126759	CFP	1	FALSE	1.58468	0.068425	TRUE	TRUE
CGA	ENSMFAG00000037707	ENSMFAG00000037707.2	86253770	86256688	4	glycoprotein hormones, alpha polypeptide [Source:HGNC Symbol;Acc:HGNC:1885]	CGA	HGNC Symbol	ensembl	CGA	1			ENSG00000135346	CGA	1	FALSE	0.168813		TRUE	TRUE
CGAS	ENSMFAG00000046319	ENSMFAG00000046319.2	99630581	99661754	4	cyclic GMP-AMP synthase [Source:HGNC Symbol;Acc:HGNC:21367]	CGAS	HGNC Symbol	ensembl	CGAS	1			ENSG00000164430	CGAS	1	FALSE	0.641341	0.618028	TRUE	TRUE
CGGBP1	ENSMFAG00000052960	ENSMFAG00000052960.1	182337379	182432123	2	CGG triplet repeat binding protein 1 [Source:HGNC Symbol;Acc:HGNC:1888]	CGGBP1	HGNC Symbol	ensembl	CGGBP1	1			ENSG00000163320	CGGBP1	1	FALSE	0.855383	0.904863	TRUE	TRUE
CGRRF1	ENSMFAG00000043781	ENSMFAG00000043781.2	117296374	117331147	7	cell growth regulator with ring finger domain 1 [Source:HGNC Symbol;Acc:HGNC:15528]	CGRRF1	HGNC Symbol	ensembl	CGRRF1	1			ENSG00000100532	CGRRF1	1	FALSE	0.137967	0.218491	TRUE	TRUE
CHAC1	ENSMFAG00000043687	ENSMFAG00000043687.2	17203096	17207184	7	ChaC glutathione specific gamma-glutamylcyclotransferase 1 [Source:HGNC Symbol;Acc:HGNC:28680]	CHAC1	HGNC Symbol	ensembl	CHAC1	1			ENSG00000128965	CHAC1	1	FALSE	0.0667443	0.0731476	TRUE	TRUE
CHAC2	ENSMFAG00000040381	ENSMFAG00000040381.2	54222912	54230276	13	ChaC glutathione specific gamma-glutamylcyclotransferase 2 [Source:HGNC Symbol;Acc:HGNC:32363]	CHAC2	HGNC Symbol	ensembl	CHAC2	1			ENSG00000143942	CHAC2	1	FALSE	0.285412	0.266949	TRUE	TRUE
CHAF1A	ENSMFAG00000035792	ENSMFAG00000035792.2	98064	140045	JAANEP010000673.1	chromatin assembly factor 1 subunit A [Source:HGNC Symbol;Acc:HGNC:1910]	CHAF1A	HGNC Symbol	ensembl	CHAF1A	1			ENSG00000167670	CHAF1A	1	FALSE	0.25031	0.423501	TRUE	TRUE
CHAF1B	ENSMFAG00000040980	ENSMFAG00000040980.2	10101436	10132466	3	chromatin assembly factor 1 subunit B [Source:HGNC Symbol;Acc:HGNC:1911]	CHAF1B	HGNC Symbol	ensembl	CHAF1B	1			ENSG00000159259	CHAF1B	1	FALSE	0.130007	0.166089	TRUE	TRUE
CHAMP1	ENSMFAG00000045724	ENSMFAG00000045724.2	95029429	95044140	17	chromosome alignment maintaining phosphoprotein 1 [Source:HGNC Symbol;Acc:HGNC:20311]	CHAMP1	HGNC Symbol	ensembl	CHAMP1	1			ENSG00000198824	CHAMP1	1	FALSE	0.0953979	0.553372	TRUE	TRUE
CHCHD1	ENSMFAG00000041879	ENSMFAG00000041879.2	61291909	61293204	9	coiled-coil-helix-coiled-coil-helix domain containing 1 [Source:HGNC Symbol;Acc:HGNC:23518]	CHCHD1	HGNC Symbol	ensembl	CHCHD1	1			ENSG00000172586	CHCHD1	1	FALSE	0.485189	0.553549	TRUE	TRUE
CHCHD10	ENSMFAG00000040582	ENSMFAG00000040582.2	27251488	27253621	10	coiled-coil-helix-coiled-coil-helix domain containing 10 [Source:HGNC Symbol;Acc:HGNC:15559]	CHCHD10	HGNC Symbol	ensembl	CHCHD10	1			ENSG00000250479	CHCHD10	1	FALSE	1.11372	1.40156	TRUE	TRUE
ENSMFAG00000056343	ENSMFAG00000056343	ENSMFAG00000056343.1	59784611	60104514	3				ensembl		1			ENSG00000106153	CHCHD2	1	FALSE	3.18109	5.85122	TRUE	TRUE
CHCHD3	ENSMFAG00000024346	ENSMFAG00000024346.2	160135207	160428967	3	coiled-coil-helix-coiled-coil-helix domain containing 3 [Source:HGNC Symbol;Acc:HGNC:21906]	CHCHD3	HGNC Symbol	ensembl	CHCHD3	1			ENSG00000106554	CHCHD3	1	FALSE	1.03016	1.19302	TRUE	TRUE
CHCHD5	ENSMFAG00000044931	ENSMFAG00000044931.2	15832033	15836571	13	coiled-coil-helix-coiled-coil-helix domain containing 5 [Source:HGNC Symbol;Acc:HGNC:17840]	CHCHD5	HGNC Symbol	ensembl	CHCHD5	1			ENSG00000125611	CHCHD5	1	FALSE	0.0936088	0.275688	TRUE	TRUE
CHCHD6	ENSMFAG00000006791	ENSMFAG00000006791.2	148106332	148343030	2	coiled-coil-helix-coiled-coil-helix domain containing 6 [Source:HGNC Symbol;Acc:HGNC:28184]	CHCHD6	HGNC Symbol	ensembl	CHCHD6	1			ENSG00000159685	CHCHD6	1	FALSE	0.28084	0.546	TRUE	TRUE
ENSMFAG00000040366	ENSMFAG00000040366	ENSMFAG00000040366.2	55663130	55670507	8				ensembl		1			ENSG00000170791	CHCHD7	0	FALSE	0.408513	0.337806	TRUE	TRUE
CHD1	ENSMFAG00000031226	ENSMFAG00000031226.2	95535401	95611704	6	chromodomain helicase DNA binding protein 1 [Source:HGNC Symbol;Acc:HGNC:1915]	CHD1	HGNC Symbol	ensembl	CHD1	1			ENSG00000153922	CHD1	1	FALSE	1.53512	1.62635	TRUE	TRUE
CHD1L	ENSMFAG00000043562	ENSMFAG00000043562.2	102271416	102327047	1	chromodomain helicase DNA binding protein 1 like [Source:HGNC Symbol;Acc:HGNC:1916]	CHD1L	HGNC Symbol	ensembl	CHD1L	1			ENSG00000131778	CHD1L	1	FALSE	0.236383	0.0572345	TRUE	TRUE
ENSMFAG00000033343	ENSMFAG00000033343	ENSMFAG00000033343.2	71971900	72098597	7	chromodomain helicase DNA binding protein 2 [Source:HGNC Symbol;Acc:HGNC:1917]	CHD2	HGNC Symbol	ensembl	CHD2	1			ENSG00000173575	CHD2	1	FALSE	1.74818	2.52248	TRUE	TRUE
CHD3	ENSMFAG00000020113	ENSMFAG00000020113.2	7842868	7898402	16	chromodomain helicase DNA binding protein 3 [Source:HGNC Symbol;Acc:HGNC:1918]	CHD3	HGNC Symbol	ensembl	CHD3	1			ENSG00000170004	CHD3	1	FALSE	0.577875	0.60271	TRUE	TRUE
ENSMFAG00000003188	ENSMFAG00000003188	ENSMFAG00000003188.2	6692105	6730663	11	chromodomain helicase DNA binding protein 4 [Source:HGNC Symbol;Acc:HGNC:1919]	CHD4	HGNC Symbol	ensembl	CHD4	1			ENSG00000111642	CHD4	1	FALSE	0.804803	0.410378	TRUE	TRUE
CHD6	ENSMFAG00000032830	ENSMFAG00000032830.2	73982052	74194300	10	chromodomain helicase DNA binding protein 6 [Source:HGNC Symbol;Acc:HGNC:19057]	CHD6	HGNC Symbol	ensembl	CHD6	1			ENSG00000124177	CHD6	1	FALSE	0.857709	1.01168	TRUE	TRUE
CHD7	ENSMFAG00000041825	ENSMFAG00000041825.2	60092541	60278997	8	chromodomain helicase DNA binding protein 7 [Source:HGNC Symbol;Acc:HGNC:20626]	CHD7	HGNC Symbol	ensembl	CHD7	1			ENSG00000171316	CHD7	1	FALSE	0.961541	1.07112	TRUE	TRUE
CHD8	ENSMFAG00000035402	ENSMFAG00000035402.2	83591298	83754602	7	chromodomain helicase DNA binding protein 8 [Source:HGNC Symbol;Acc:HGNC:20153]	CHD8	HGNC Symbol	ensembl	CHD8	1			ENSG00000100888	CHD8	1	FALSE	0.517632	1.07989	TRUE	TRUE
CHD9	ENSMFAG00000041354	ENSMFAG00000041354.2	39000908	39273754	20	chromodomain helicase DNA binding protein 9 [Source:HGNC Symbol;Acc:HGNC:25701]	CHD9	HGNC Symbol	ensembl	CHD9	1			ENSG00000177200	CHD9	1	FALSE	1.63923	3.36521	TRUE	TRUE
CHEK1	ENSMFAG00000000771	ENSMFAG00000000771.2	115949109	115983787	14	checkpoint kinase 1 [Source:HGNC Symbol;Acc:HGNC:1925]	CHEK1	HGNC Symbol	ensembl	CHEK1	1			ENSG00000149554	CHEK1	1	FALSE	0.364259	0.580953	TRUE	TRUE
CHERP	ENSMFAG00000033267	ENSMFAG00000033267.2	16475725	16500796	19	calcium homeostasis endoplasmic reticulum protein [Source:HGNC Symbol;Acc:HGNC:16930]	CHERP	HGNC Symbol	ensembl	CHERP	1			ENSG00000085872	CHERP	1	FALSE	0.210101	0.460549	TRUE	TRUE
CHFR	ENSMFAG00000039138	ENSMFAG00000039138.2	132047652	132082644	11	checkpoint with forkhead and ring finger domains [Source:HGNC Symbol;Acc:HGNC:20455]	CHFR	HGNC Symbol	ensembl	CHFR	1			ENSG00000072609	CHFR	1	FALSE	0.204878	0.778046	TRUE	TRUE
CHI3L2	ENSMFAG00000037152	ENSMFAG00000037152.2	112386827	112408088	1	chitinase 3 like 2 [Source:HGNC Symbol;Acc:HGNC:1933]	CHI3L2	HGNC Symbol	ensembl	CHI3L2	1			ENSG00000064886	CHI3L2	1	FALSE	0.133456	0.145806	TRUE	TRUE
CHIC1	ENSMFAG00000011399	ENSMFAG00000011399.2	67446722	67562308	X	cysteine rich hydrophobic domain 1 [Source:HGNC Symbol;Acc:HGNC:1934]	CHIC1	HGNC Symbol	ensembl	CHIC1	1			ENSG00000204116	CHIC1	1	FALSE	0.27206	0.284381	TRUE	TRUE
CHIC2	ENSMFAG00000035340	ENSMFAG00000035340.2	80024427	80080515	5	cysteine rich hydrophobic domain 2 [Source:HGNC Symbol;Acc:HGNC:1935]	CHIC2	HGNC Symbol	ensembl	CHIC2	1			ENSG00000109220	CHIC2	1	FALSE	1.07777	1.68352	TRUE	TRUE
CHID1	ENSMFAG00000044543	ENSMFAG00000044543.2	893063	958931	14	chitinase domain containing 1 [Source:HGNC Symbol;Acc:HGNC:28474]	CHID1	HGNC Symbol	ensembl	CHID1	1			ENSG00000177830	CHID1	1	FALSE	0.357688	0.272381	TRUE	TRUE
CHKA	ENSMFAG00000032927	ENSMFAG00000032927.2	6549228	6621494	14	choline kinase alpha [Source:HGNC Symbol;Acc:HGNC:1937]	CHKA	HGNC Symbol	ensembl	CHKA	1			ENSG00000110721	CHKA	1	FALSE	0.325851	0.594424	TRUE	TRUE
CHKB	ENSMFAG00000043916	ENSMFAG00000043916.2	409128	413823	10	choline kinase beta [Source:HGNC Symbol;Acc:HGNC:1938]	CHKB	HGNC Symbol	ensembl	CHKB	1			ENSG00000100288	CHKB	1	FALSE	0.164203	0.0517597	TRUE	TRUE
CHM	ENSMFAG00000042140	ENSMFAG00000042140.2	79342167	79533500	X	CHM Rab escort protein [Source:HGNC Symbol;Acc:HGNC:1940]	CHM	HGNC Symbol	ensembl	CHM	1			ENSG00000188419	CHM	1	FALSE	0.481964	0.84356	TRUE	TRUE
CHMP1A	ENSMFAG00000038083	ENSMFAG00000038083.2	75391836	75403663	20	charged multivesicular body protein 1A [Source:HGNC Symbol;Acc:HGNC:8740]	CHMP1A	HGNC Symbol	ensembl	CHMP1A	1			ENSG00000131165	CHMP1A	1	FALSE	0.211543	0.255174	TRUE	TRUE
CHMP2A	ENSMFAG00000040822	ENSMFAG00000040822.2	58735973	58739788	19	charged multivesicular body protein 2A [Source:HGNC Symbol;Acc:HGNC:30216]	CHMP2A	HGNC Symbol	ensembl	CHMP2A	1			ENSG00000130724	CHMP2A	1	FALSE	0.542864	1.19099	TRUE	TRUE
CHMP2B	ENSMFAG00000033665	ENSMFAG00000033665.2	183249933	183277563	2	charged multivesicular body protein 2B [Source:HGNC Symbol;Acc:HGNC:24537]	CHMP2B	HGNC Symbol	ensembl	CHMP2B	1			ENSG00000083937	CHMP2B	1	FALSE	0.308982	0.408039	TRUE	TRUE
ENSMFAG00000043771	ENSMFAG00000043771	ENSMFAG00000043771.2	21025529	21086546	13	charged multivesicular body protein 3 [Source:HGNC Symbol;Acc:HGNC:29865]	CHMP3	HGNC Symbol	ensembl	CHMP3	1			ENSG00000115561	CHMP3	1	FALSE	0.655936	1.4711	TRUE	TRUE
ENSMFAG00000003053	ENSMFAG00000003053	ENSMFAG00000003053.2	86587007	86646491	7				ensembl		1			ENSG00000254505	CHMP4A	1	FALSE	0.460332	0.201694	TRUE	TRUE
CHMP4B	ENSMFAG00000040050	ENSMFAG00000040050.2	66347481	66394549	10	charged multivesicular body protein 4B [Source:HGNC Symbol;Acc:HGNC:16171]	CHMP4B	HGNC Symbol	ensembl	CHMP4B	1			ENSG00000101421	CHMP4B	1	FALSE	0.487824	0.767157	TRUE	TRUE
CHMP5	ENSMFAG00000045456	ENSMFAG00000045456.2	48545627	48562991	15	charged multivesicular body protein 5 [Source:HGNC Symbol;Acc:HGNC:26942]	CHMP5	HGNC Symbol	ensembl	CHMP5	1			ENSG00000086065	CHMP5	1	FALSE	0.597942	1.03515	TRUE	TRUE
ENSMFAG00000003684	ENSMFAG00000003684	ENSMFAG00000003684.2	76678694	76716550	16				ensembl		1			ENSG00000176108	CHMP6	0	FALSE	0.199882	0.553372	TRUE	TRUE
CHMP7	ENSMFAG00000031228	ENSMFAG00000031228.2	23381660	23400113	8	charged multivesicular body protein 7 [Source:HGNC Symbol;Acc:HGNC:28439]	CHMP7	HGNC Symbol	ensembl	CHMP7	1			ENSG00000147457	CHMP7	1	FALSE	0.799668	0.708581	TRUE	TRUE
CHN1	ENSMFAG00000002404	ENSMFAG00000002404.2	62310410	62508625	12	chimerin 1 [Source:HGNC Symbol;Acc:HGNC:1943]	CHN1	HGNC Symbol	ensembl	CHN1	1			ENSG00000128656	CHN1	1	FALSE	0.106646	0.135435	TRUE	TRUE
ENSMFAG00000033189	ENSMFAG00000033189	ENSMFAG00000033189.2	86915448	87228783	3	chimerin 2 [Source:HGNC Symbol;Acc:HGNC:1944]	CHN2	HGNC Symbol	ensembl	CHN2	1			ENSG00000106069	CHN2	1	FALSE	1.81991	0.100502	TRUE	TRUE
CHORDC1	ENSMFAG00000035565	ENSMFAG00000035565.2	81022203	81045331	14	cysteine and histidine rich domain containing 1 [Source:HGNC Symbol;Acc:HGNC:14525]	CHORDC1	HGNC Symbol	ensembl	CHORDC1	1			ENSG00000110172	CHORDC1	1	FALSE	0.973069	1.3175	TRUE	TRUE
CHP1	ENSMFAG00000063219	ENSMFAG00000063219.1	17467363	17522225	7	calcineurin like EF-hand protein 1 [Source:HGNC Symbol;Acc:HGNC:17433]	CHP1	HGNC Symbol	ensembl	CHP1	1			ENSG00000187446	CHP1	1	FALSE	0.0234893	1.06032	TRUE	TRUE
CHPF	ENSMFAG00000041505	ENSMFAG00000041505.2	107548283	107553210	12	chondroitin polymerizing factor [Source:HGNC Symbol;Acc:HGNC:24291]	CHPF	HGNC Symbol	ensembl	CHPF	1			ENSG00000123989	CHPF	1	FALSE	0.180309	0.329057	TRUE	TRUE
CHPF2	ENSMFAG00000045967	ENSMFAG00000045967.2	178368571	178376948	3	chondroitin polymerizing factor 2 [Source:HGNC Symbol;Acc:HGNC:29270]	CHPF2	HGNC Symbol	ensembl	CHPF2	1			ENSG00000033100	CHPF2	1	FALSE	0.190375	0.106416	TRUE	TRUE
CHPT1	ENSMFAG00000045187	ENSMFAG00000045187.2	101057476	101087147	11	choline phosphotransferase 1 [Source:HGNC Symbol;Acc:HGNC:17852]	CHPT1	HGNC Symbol	ensembl	CHPT1	1			ENSG00000111666	CHPT1	1	FALSE	0.127669	1.62703	TRUE	TRUE
CHRAC1	ENSMFAG00000029360	ENSMFAG00000029360.2	139280460	139286102	8	chromatin accessibility complex subunit 1 [Source:HGNC Symbol;Acc:HGNC:13544]	CHRAC1	HGNC Symbol	ensembl	CHRAC1	1			ENSG00000104472	CHRAC1	1	FALSE	0.149376	0.308554	TRUE	TRUE
CHRNA5	ENSMFAG00000039718	ENSMFAG00000039718.2	56399056	56426555	7	cholinergic receptor nicotinic alpha 5 subunit [Source:HGNC Symbol;Acc:HGNC:1959]	CHRNA5	HGNC Symbol	ensembl	CHRNA5	1			ENSG00000169684	CHRNA5	1	FALSE	0.045476	0.0470783	TRUE	TRUE
CHRNB1	ENSMFAG00000042053	ENSMFAG00000042053.2	7416574	7428892	16	cholinergic receptor nicotinic beta 1 subunit [Source:HGNC Symbol;Acc:HGNC:1961]	CHRNB1	HGNC Symbol	ensembl	CHRNB1	1			ENSG00000170175	CHRNB1	1	FALSE	0.139109	0.16092	TRUE	TRUE
CHRNE	ENSMFAG00000000833	ENSMFAG00000000833.2	4798586	4803620	16	cholinergic receptor nicotinic epsilon subunit [Source:HGNC Symbol;Acc:HGNC:1966]	CHRNE	HGNC Symbol	ensembl	CHRNE	1			ENSG00000108556	CHRNE	1	FALSE	0.0238155	0.188077	TRUE	TRUE
CHST10	ENSMFAG00000043113	ENSMFAG00000043113.2	4210883	4236641	13	carbohydrate sulfotransferase 10 [Source:HGNC Symbol;Acc:HGNC:19650]	CHST10	HGNC Symbol	ensembl	CHST10	1			ENSG00000115526	CHST10	1	FALSE	0.0784519	0.0416795	TRUE	TRUE
CHST11	ENSMFAG00000040754	ENSMFAG00000040754.2	103732369	104036005	11	carbohydrate sulfotransferase 11 [Source:HGNC Symbol;Acc:HGNC:17422]	CHST11	HGNC Symbol	ensembl	CHST11	1			ENSG00000171310	CHST11	1	FALSE	17.9272	19.4682	TRUE	TRUE
CHST15	ENSMFAG00000032966	ENSMFAG00000032966.2	121385524	121470618	9	carbohydrate sulfotransferase 15 [Source:HGNC Symbol;Acc:HGNC:18137]	CHST15	HGNC Symbol	ensembl	CHST15	1			ENSG00000182022	CHST15	1	FALSE	1.18029	0.859508	TRUE	TRUE
ENSMFAG00000064157	ENSMFAG00000064157	ENSMFAG00000064157.1	61234740	61252352	20	carbohydrate sulfotransferase 6 [Source:HGNC Symbol;Acc:HGNC:6938]	CHST6	HGNC Symbol	ensembl	CHST6	1			ENSG00000183196	CHST6	1	FALSE	0.0446205		TRUE	TRUE
CHST7	ENSMFAG00000057067	ENSMFAG00000057067.1	45442550	45467416	X	carbohydrate sulfotransferase 7 [Source:HGNC Symbol;Acc:HGNC:13817]	CHST7	HGNC Symbol	ensembl	CHST7	1			ENSG00000147119	CHST7	1	FALSE	0.109684	0.221952	TRUE	TRUE
CHSY1	ENSMFAG00000041311	ENSMFAG00000041311.2	80463723	80537087	7	chondroitin sulfate synthase 1 [Source:HGNC Symbol;Acc:HGNC:17198]	CHSY1	HGNC Symbol	ensembl	CHSY1	1			ENSG00000131873	CHSY1	1	FALSE	0.423985	0.854493	TRUE	TRUE
CHTF18	ENSMFAG00000033447	ENSMFAG00000033447.2	732168	741131	20	chromosome transmission fidelity factor 18 [Source:HGNC Symbol;Acc:HGNC:18435]	CHTF18	HGNC Symbol	ensembl	CHTF18	1			ENSG00000127586	CHTF18	1	FALSE	0.0395355	0.0609576	TRUE	TRUE
CHTOP	ENSMFAG00000045452	ENSMFAG00000045452.2	96878291	96890223	1	chromatin target of PRMT1 [Source:HGNC Symbol;Acc:HGNC:24511]	CHTOP	HGNC Symbol	ensembl	CHTOP	1			ENSG00000160679	CHTOP	1	FALSE	0.399761	0.486373	TRUE	TRUE
CHUK	ENSMFAG00000000426	ENSMFAG00000000426.2	97704269	97747308	9	component of inhibitor of nuclear factor kappa B kinase complex [Source:HGNC Symbol;Acc:HGNC:1974]	CHUK	HGNC Symbol	ensembl	CHUK	1			ENSG00000213341	CHUK	1	FALSE	0.103457	0.231483	TRUE	TRUE
CHURC1	ENSMFAG00000065222	ENSMFAG00000065222.1	127622301	127642566	7	churchill domain containing 1 [Source:HGNC Symbol;Acc:HGNC:20099]	CHURC1	HGNC Symbol	ensembl	CHURC1	1			ENSG00000258289	CHURC1	1	FALSE	0.660801	0.771951	TRUE	TRUE
CIAO1	ENSMFAG00000031754	ENSMFAG00000031754.2	708687	715466	13	cytosolic iron-sulfur assembly component 1 [Source:HGNC Symbol;Acc:HGNC:14280]	CIAO1	HGNC Symbol	ensembl	CIAO1	1			ENSG00000144021	CIAO1	1	FALSE	0.23913	0.531514	TRUE	TRUE
CIAO2A															CIAO2A		TRUE	0.321427	0.350517	TRUE	TRUE
CIAO2B	ENSMFAG00000001820	ENSMFAG00000001820.2	52890880	52893222	20	cytosolic iron-sulfur assembly component 2B [Source:HGNC Symbol;Acc:HGNC:24261]	CIAO2B	HGNC Symbol	ensembl	CIAO2B	1			ENSG00000166595	CIAO2B	1	FALSE	0.6347	1.68101	TRUE	TRUE
CIAO3	ENSMFAG00000041114	ENSMFAG00000041114.2	673782	684480	20	cytosolic iron-sulfur assembly component 3 [Source:HGNC Symbol;Acc:HGNC:14179]	CIAO3	HGNC Symbol	ensembl	CIAO3	1			ENSG00000103245	CIAO3	1	FALSE	0.0790139	0.168675	TRUE	TRUE
ENSMFAG00000000222	ENSMFAG00000000222	ENSMFAG00000000222.2	43471587	43489513	20				ensembl		1			ENSG00000005194	CIAPIN1	1	FALSE	0.219991	0.361542	TRUE	TRUE
CIB1	ENSMFAG00000002360	ENSMFAG00000002360.2	68848392	68852479	7	calcium and integrin binding 1 [Source:HGNC Symbol;Acc:HGNC:16920]	CIB1	HGNC Symbol	ensembl	CIB1	1			ENSG00000185043	CIB1	1	FALSE	1.01043	1.20921	TRUE	TRUE
CIB2	ENSMFAG00000036567	ENSMFAG00000036567.2	55932320	55957850	7	calcium and integrin binding family member 2 [Source:HGNC Symbol;Acc:HGNC:24579]	CIB2	HGNC Symbol	ensembl	CIB2	1			ENSG00000136425	CIB2	1	FALSE	0.157351	0.11921	TRUE	TRUE
CIBAR1	ENSMFAG00000032627	ENSMFAG00000032627.2	92790897	92821233	8	CBY1 interacting BAR domain containing 1 [Source:HGNC Symbol;Acc:HGNC:30452]	CIBAR1	HGNC Symbol	ensembl	CIBAR1	1			ENSG00000188343	CIBAR1	1	FALSE	0.222673	0.0802002	TRUE	TRUE
CIC	ENSMFAG00000042927	ENSMFAG00000042927.2	41825191	41836359	19	capicua transcriptional repressor [Source:HGNC Symbol;Acc:HGNC:14214]	CIC	HGNC Symbol	ensembl	CIC	1			ENSG00000079432	CIC	1	FALSE	0.0753979	0.1122	TRUE	TRUE
CIITA	ENSMFAG00000045595	ENSMFAG00000045595.2	10674964	10736404	20	class II major histocompatibility complex transactivator [Source:HGNC Symbol;Acc:HGNC:7067]	CIITA	HGNC Symbol	ensembl	CIITA	1			ENSG00000179583	CIITA	1	FALSE	1.40079	1.34081	TRUE	TRUE
CINP	ENSMFAG00000038439	ENSMFAG00000038439.2	165124149	165146046	7	cyclin dependent kinase 2 interacting protein [Source:HGNC Symbol;Acc:HGNC:23789]	CINP	HGNC Symbol	ensembl	CINP	1			ENSG00000100865	CINP	1	FALSE	0.329463	0.267416	TRUE	TRUE
CIP2A	ENSMFAG00000039772	ENSMFAG00000039772.2	166083227	166122238	2	cellular inhibitor of PP2A [Source:HGNC Symbol;Acc:HGNC:29302]	CIP2A	HGNC Symbol	ensembl	CIP2A	1			ENSG00000163507	CIP2A	1	FALSE	0.156741	0.209817	TRUE	TRUE
[truncated: 9,224 more rows]

## Sheet: Supplementary Table 2 
seurat_gene	Gene stable ID	Gene stable ID version	Gene start (bp)	Gene end (bp)	Chromosome/scaffold name	Gene description	Gene name	Source of gene name	Source (gene)	HGNC symbol	Ensembl Canonical2	EntrezGene transcript name ID	Gene Synonym2	Human gene stable ID	Human gene name	Human orthology confidence [0 low, 1 high]	human_samename_only10x	max_expression_cyno	max_expression_human	ortho_1to1_cyno2human	ortho_1to1_human2cyno
[truncated: 13,815 more rows]

[truncated: 11 more sheets: Supplementary Table 3, Supplementary Table 4, Supplementary Table 5, Supplementary Table 6, Supplementary Table 7, Supplementary Table 8, Supplementary Table 9, Supplementary Table 10, Supplementary Table 11, Supplementary Table 12, Supplementary Table 13]
